# Supplementary material for: ERH regulates type II interferon immune signaling through post-transcriptional regulation of JAK2 mRNA
Source: Nucleic Acids Res. 2025 Jun 30;53(12):gkaf545. doi: 10.1093/nar/gkaf545 (PMC12207402; doi:10.1093/nar/gkaf545)
Supplement: gkaf545_Supplemental_Files [file gkaf545_supplemental_files.zip]

Archive with 4 entries (4 files):
- Source_data.pdf
- Source_data_Figures.xlsx
- Source_data_Supplementary_Figures.xlsx
- Supplementary_Figures.pdf
