# Supplementary material for: ERH regulates type II interferon immune signaling through post-transcriptional regulation of JAK2 mRNA
Source: Nucleic Acids Res. 2025 Jun 30;53(12):gkaf545. doi: 10.1093/nar/gkaf545 (PMC12207402; doi:10.1093/nar/gkaf545)
Supplement: gkaf545_Supplemental_Files [file gkaf545_supplemental_files.zip › Source_data_Figures.xlsx]

## Sheet: Source_data_Fig_1C-D_S1B
EntrezID	Gene	lfc_IRF1hi_D2_5_vs_D2_5	lfc_IRF1hi_D2_5_vs_MID	lfc_IRF1hi_D5_vs_D5	lfc_IRF1hi_D5_vs_MID	lfc_IRF1low_D2_5_vs_D2_5	lfc_IRF1low_D2_5_vs_MID	lfc_IRF1low_D5_vs_D5	lfc_IRF1low_D5_vs_MID	lfc_MYChi_D2_5_vs_D2_5	lfc_MYChi_D2_5_vs_MID	lfc_MYChi_D5_vs_D5	lfc_MYChi_D5_vs_MID	lfc_MYClow_D2_5_vs_D2_5	lfc_MYClow_D2_5_vs_MID	lfc_MYClow_D5_vs_D5	lfc_MYClow_D5_vs_MID	p_IRF1hi_D2_5_vs_D2_5	p_IRF1hi_D2_5_vs_MID	p_IRF1hi_D5_vs_D5	p_IRF1hi_D5_vs_MID	p_IRF1low_D2_5_vs_D2_5	p_IRF1low_D2_5_vs_MID	p_IRF1low_D5_vs_D5	p_IRF1low_D5_vs_MID	p_MYChi_D2_5_vs_D2_5	p_MYChi_D2_5_vs_MID	p_MYChi_D5_vs_D5	p_MYChi_D5_vs_MID	p_MYClow_D2_5_vs_D2_5	p_MYClow_D2_5_vs_MID	p_MYClow_D5_vs_D5	p_MYClow_D5_vs_MID	guides_IRF1hi_D2_5_vs_D2_5	guides_IRF1hi_D2_5_vs_MID	guides_IRF1hi_D5_vs_D5	guides_IRF1hi_D5_vs_MID	guides_IRF1low_D2_5_vs_D2_5	guides_IRF1low_D2_5_vs_MID	guides_IRF1low_D5_vs_D5	guides_IRF1low_D5_vs_MID	guides_MYChi_D2_5_vs_D2_5	guides_MYChi_D2_5_vs_MID	guides_MYChi_D5_vs_D5	guides_MYChi_D5_vs_MID	guides_MYClow_D2_5_vs_D2_5	guides_MYClow_D2_5_vs_MID	guides_MYClow_D5_vs_D5	guides_MYClow_D5_vs_MID
1	A1BG	-0.64142	-0.67467	-0.91842	-0.38186	0.38007	0.3598	0.36225	0.13418	-0.22881	-0.065604	-0.56788	-0.38597	-1.125	0.15285	-0.37545	-0.19231	0.43627	0.24741	0.54617	0.48302	0.089711	0.060034	0.18231	0.45997	0.83829	0.67771	0.9235	0.90763	0.9768	0.90834	0.95106	0.87251	6	6	6	5	6	6	6	5	6	5	5	5	6	5	5	5
2	A2M	-0.48503	-0.84275	0.096382	0.094683	0.0048812	-0.2587	-0.40131	-0.39045	-0.050284	0.072974	-0.063626	-0.16515	-0.22036	-0.10826	0.25662	0.15636	0.87526	0.90296	0.46927	0.41792	0.47928	0.35424	0.84809	0.8792	0.61702	0.6376	0.67521	0.62773	0.92437	0.88609	0.082021	0.19401	5	6	5	5	6	6	5	5	5	5	5	5	5	5	5	5
9	NAT1	-0.57739	-0.68644	-0.20035	-0.33613	-0.21265	-0.31884	-0.2675	-0.49138	-1.0465	-0.27468	-0.94606	-0.44113	-0.81455	0.086021	-1.0027	-0.40455	0.83504	0.74408	0.29573	0.28289	0.65097	0.58959	0.50933	0.70622	0.83194	0.85321	0.43708	0.70703	0.80918	0.85583	0.71814	0.76615	5	5	6	5	5	5	6	5	6	5	6	5	6	5	6	5
10	NAT2	0.099786	-0.17621	-0.24981	-0.32914	-0.241	-0.51476	-0.078406	-0.14502	-0.18966	-0.075883	-0.034969	0.082029	-0.45828	-0.3557	-0.17636	-0.057671	0.37283	0.58246	0.58985	0.77984	0.44131	0.96358	0.47152	0.88606	0.37321	0.42733	0.43618	0.46903	0.59033	0.30571	0.74576	0.75244	6	6	6	6	6	6	6	6	6	6	6	6	6	6	6	6
12	SERPINA3	-0.46844	-0.33831	-0.44667	-0.17523	-0.012286	0.12222	0.24669	0.53303	-0.72847	-0.4673	-0.25008	-0.164	-0.59489	-0.34375	0.16729	0.25437	0.38947	0.19691	0.90467	0.77124	0.56207	0.52265	0.5257	0.19741	0.33101	0.3244	0.8533	0.9358	0.91372	0.82088	0.454	0.42443	6	6	6	6	6	6	6	6	6	6	6	6	6	6	6	6
13	AADAC	-0.13595	-0.22198	-1.3063	-2.005	-0.50516	-0.58838	-0.97097	-0.5941	-0.023364	-0.5068	-0.77413	-0.81463	-0.2005	-0.21832	-0.045886	-0.088206	0.77543	0.82103	0.62496	0.73614	0.91147	0.97829	0.49239	0.87001	0.22392	0.65812	0.91505	0.98217	0.64638	0.89139	0.56745	0.46475	6	6	6	5	6	6	6	5	6	5	6	6	6	5	6	6
14	AAMP	-0.31805	-0.7475	-0.050111	-0.38907	-0.24932	-0.67788	0.15702	0.15795	-0.60632	-0.21771	-0.035877	0.0646	-1.5786	-1.1807	-0.50159	-0.40851	0.64828	0.86661	0.04211	0.12838	0.34915	0.5711	0.38655	0.6383	0.13283	0.089671	0.072765	0.10061	0.97486	0.9322	0.97514	0.8697	6	6	5	4	6	6	5	4	6	6	5	5	6	6	5	5
15	AANAT	-0.12656	-0.18356	-1.1494	-1.1008	0.075675	0.021524	-0.54428	-0.48241	-0.63668	-0.66236	-0.14255	-0.19222	0.29282	0.25263	0.064919	0.016072	0.73805	0.7775	0.98512	0.98132	0.67741	0.79791	0.74084	0.70682	0.60969	0.82659	0.77837	0.8197	0.35972	0.24132	0.75139	0.50089	6	6	6	6	6	6	6	6	6	6	6	6	6	6	6	6
16	AARS	0.3083	0.34747	-2.1981	-1.8766	-0.25534	-0.21319	-0.5906	-0.2456	0.63505	0.77177	3.0043	3.1961	0.1215	0.24736	-1.9781	-1.7292	0.29136	0.23821	0.95879	0.84848	0.93957	0.96232	0.34366	0.40185	0.01109	0.0020367	2.7294e-07	2.7319e-07	0.50153	0.21561	0.99174	0.99706	6	6	6	6	6	6	6	6	6	6	6	6	6	6	6	6
18	ABAT	-0.38718	-0.55522	-0.6848	-0.6008	-0.13176	-0.29662	-0.42685	-0.33038	-0.18419	-0.070198	0.091699	0.32443	0.32187	0.42444	0.61467	0.85036	0.59253	0.70338	0.99086	0.96463	0.7878	0.87357	0.29893	0.37576	0.5441	0.57028	0.66476	0.41565	0.09843	0.016698	0.018201	0.0034423	6	6	6	6	6	6	6	6	6	6	6	6	6	6	6	6
19	ABCA1	-0.27888	-0.23586	0.6149	0.46571	0.24348	0.28964	0.087632	-0.048969	0.19881	0.23186	-0.29078	-0.3267	0.087501	0.10913	0.03547	-0.00049229	0.97228	0.98316	0.098361	0.34693	0.16937	0.11176	0.81184	0.71868	0.13336	0.24782	0.49236	0.55104	0.67515	0.49425	0.6077	0.73701	6	6	6	6	6	6	6	6	6	6	6	6	6	6	6	6
20	ABCA2	0.3167	0.27607	0.048114	0.037576	-0.046841	-0.084592	-0.31735	-0.31519	-0.021399	-0.23034	0.49477	0.21823	-0.26228	-0.48319	-0.41782	-0.69212	0.10082	0.2988	0.48446	0.65404	0.72192	0.53223	0.72433	0.7764	0.86598	0.8379	0.15976	0.34897	0.99004	0.95198	0.8403	0.95484	6	6	6	6	6	6	6	6	6	6	6	6	6	6	6	6
21	ABCA3	-0.45716	-0.17413	-0.63593	-0.062151	-0.37065	-0.073294	-1.0111	-0.18871	-0.19035	-0.03179	0.23283	0.24229	-0.30428	-0.15389	-0.33419	-0.31764	0.086038	0.057767	0.80991	0.41358	0.80715	0.79164	0.97017	0.69768	0.52003	0.33045	0.28999	0.37711	0.12908	0.10962	0.36214	0.6566	6	6	6	5	6	6	6	5	6	6	6	6	6	6	6	6
22	ABCB7	-0.43958	-0.56095	-0.8207	-1.3241	0.31211	0.19495	-0.48073	0.35751	0.23439	0.14916	0.1759	0.069985	-0.40881	-0.50407	-0.33526	-0.4361	0.81842	0.85226	0.66997	0.87451	0.060119	0.25903	0.29308	0.36749	0.036095	0.22458	0.13484	0.28952	0.84127	0.75785	0.71069	0.74158	6	6	6	5	6	6	6	5	6	6	6	6	6	6	6	6
23	ABCF1	-0.015375	0.37618	-1.2292	-1.2718	-0.2335	0.036297	-0.0062951	-0.02636	0.20647	0.016655	0.82468	0.56926	-0.16217	0.88011	-0.39021	-0.64032	0.78365	0.49925	0.87882	0.92892	0.91679	0.70961	0.64739	0.86295	0.42686	0.53578	0.035494	0.3197	0.020336	0.0031729	0.7223	0.90028	6	5	5	5	5	5	5	5	6	5	5	5	6	5	5	5
24	ABCA4	0.2111	0.3615	-0.37279	-0.46745	-0.71995	-0.56642	-0.34793	-0.43007	-0.30548	-0.45581	0.29921	0.085969	-0.14863	-0.31107	-0.15107	-0.36284	0.23353	0.2453	0.81099	0.88218	0.99985	0.99654	0.81948	0.83231	0.68612	0.87449	0.30598	0.43207	0.94646	0.97237	0.60406	0.78843	6	6	6	6	6	6	6	6	6	6	6	6	6	6	6	6
25	ABL1	-0.72105	-0.612	0.27908	0.4275	0.10481	0.21798	-0.17917	-0.01732	0.2577	0.37382	0.42199	0.69681	0.10178	0.20678	-0.032421	0.24547	0.88439	0.61004	0.21645	0.060049	0.5799	0.21827	0.92395	0.5075	0.53485	0.25822	0.068668	0.063339	0.50568	0.44859	0.66825	0.10496	6	6	6	6	6	6	6	6	6	6	6	6	6	6	6	6
26	AOC1	-0.74433	-1.5579	0.24884	0.29573	0.30125	0.065997	-0.067906	0.14991	-0.75128	0.29337	-0.7736	-0.54712	-0.36231	0.035302	0.56592	0.73834	0.93412	0.98603	0.43841	0.66725	0.10864	0.27414	0.33494	0.31461	0.3265	0.13286	0.83041	0.58412	0.90742	0.80256	0.051196	0.015653	4	5	4	5	5	5	4	5	5	4	5	5	5	4	5	5
27	ABL2	-0.011814	-0.046263	-0.18521	-0.093619	0.034692	0.0033367	0.23357	0.33881	0.21785	0.34952	0.19962	0.09522	-0.24257	-0.12198	-0.12133	-0.22416	0.18284	0.26192	0.23226	0.41682	0.5167	0.6466	0.19424	0.21204	0.49728	0.41905	0.33337	0.35943	0.79867	0.61992	0.33605	0.71079	6	6	6	6	6	6	6	6	6	6	6	6	6	6	6	6
28	ABO	-0.77419	-0.76922	-1.4606	-1.1616	-0.095966	-0.08647	0.10237	0.41854	0.21202	0.48898	0.13034	0.15908	-0.11846	0.14829	-0.31185	-0.28089	0.63807	0.5685	0.97941	0.94672	0.75069	0.53124	0.42112	0.3997	0.38321	0.079135	0.26842	0.45221	0.83752	0.27871	0.7324	0.90426	6	6	6	6	6	6	6	6	6	6	6	6	6	6	6	6
29	ABR	-0.10058	-0.23213	0.27258	0.25329	-0.27754	-0.40634	-1.8764	-1.8944	0.14124	0.29655	-0.16543	-0.34264	-0.63024	-0.4832	0.37479	0.19782	0.37921	0.47065	0.19959	0.18163	0.57759	0.92238	0.96349	0.76802	0.36873	0.28652	0.95355	0.96438	0.99641	0.80709	0.040781	0.14831	5	5	5	5	5	5	5	5	5	5	5	5	5	5	5	5
30	ACAA1	0.13446	0.39862	-0.11165	0.18942	-0.013129	0.25508	-2.6307e-05	0.31504	-0.38017	-0.50084	0.3539	0.40829	-0.16848	-0.3043	-0.10803	-0.051445	0.65868	0.12406	0.58624	0.31251	0.72532	0.17509	0.22604	0.12927	0.19792	0.17559	0.26063	0.30446	0.35697	0.25798	0.70265	0.8839	6	6	6	6	6	6	6	6	6	6	6	6	6	6	6	6
31	ACACA	-1.5073	-1.7217	-0.62864	-0.85398	0.37584	0.17417	0.39633	0.18328	0.29511	0.059761	0.048278	-0.17438	-0.40113	-0.64784	-0.25449	-0.47558	0.99914	0.99999	0.47329	0.85221	0.024722	0.29277	0.026363	0.039042	0.24034	0.44661	0.69223	0.86518	0.72965	0.90809	0.84853	0.98883	6	6	6	6	6	6	6	6	6	6	6	6	6	6	6	6
32	ACACB	-0.064799	-0.19656	0.027346	-0.18803	-0.3224	-0.45134	-0.016134	-0.21895	-0.048345	-0.096958	-0.12042	-0.1215	0.10179	0.041499	-0.020508	-0.020424	0.87974	0.96106	0.89678	0.88931	0.89437	0.97154	0.77944	0.94509	0.87154	0.93826	0.47274	0.44144	0.54939	0.58521	0.55381	0.76717	5	5	5	5	5	5	5	5	5	5	5	5	5	5	5	5
33	ACADL	-0.2139	-0.2305	0.31391	0.17879	0.15715	0.14329	0.15796	0.035154	-0.013721	-0.17226	0.26506	0.33375	0.34971	0.17928	-0.26287	-0.19222	0.49366	0.63687	0.44853	0.28541	0.40628	0.57806	0.19886	0.41726	0.30389	0.68646	0.16006	0.22904	0.11785	0.5742	0.94668	0.74989	6	6	6	6	6	6	6	6	6	6	6	6	6	6	6	6
34	ACADM	-0.23077	-0.37895	-0.27407	-0.2291	0.33094	0.18567	0.20622	0.26412	-0.032698	-0.065801	-0.29951	-0.43049	-0.013047	-0.05822	0.1813	0.050996	0.71038	0.72492	0.94558	0.85333	0.31522	0.44423	0.33826	0.35738	0.24802	0.3743	0.96217	0.93028	0.58086	0.79437	0.22459	0.4084	6	6	6	6	6	6	6	6	6	6	6	6	6	6	6	6
35	ACADS	0.1408	0.13409	0.70656	0.61433	-0.20345	-0.20725	-0.53222	-0.61213	-0.25592	-0.22081	-0.04315	0.061785	-0.21663	-0.19303	0.26464	0.37097	0.20522	0.18603	0.002861	0.050686	0.79037	0.56198	0.97185	0.985	0.74455	0.76308	0.30801	0.25239	0.97119	0.79466	0.19222	0.052264	6	6	6	6	6	6	6	6	6	6	6	6	6	6	6	6
36	ACADSB	-0.76558	-0.56547	0.25008	0.43735	-0.43725	-0.23248	-0.45521	-0.25489	-0.04757	0.1174	-0.15351	0.21729	-0.16684	-0.012875	0.20323	0.5768	0.9258	0.8644	0.36899	0.23633	0.88282	0.63059	0.96238	0.71094	0.58085	0.3445	0.66058	0.60046	0.52974	0.1261	0.1474	0.10779	6	6	6	6	6	6	6	6	6	6	6	6	6	6	6	6
37	ACADVL	-0.17419	-0.25692	0.37468	0.28701	0.20521	0.12519	0.21236	0.13715	-0.26854	-0.29755	0.088366	-0.10312	0.43965	0.3986	0.20947	0.019083	0.66446	0.6153	0.26804	0.37794	0.73031	0.7198	0.43535	0.5856	0.87569	0.93757	0.80726	0.83016	0.061042	0.063422	0.13528	0.51816	6	6	6	6	6	6	6	6	6	6	6	6	6	6	6	6
38	ACAT1	-1.112	-0.94758	-0.021827	-0.10503	-0.13328	0.044593	-0.1811	-0.25171	-0.21915	-0.30929	-0.17913	-0.15614	0.44438	0.34226	0.039052	0.06322	0.77177	0.52019	0.28966	0.5948	0.94571	0.61544	0.50292	0.57448	0.85851	0.89866	0.92132	0.94698	0.070464	0.13269	0.54411	0.57291	6	6	6	6	6	6	6	6	6	6	6	6	6	6	6	6
39	ACAT2	0.17757	0.17972	0.36896	0.57084	0.055481	0.060624	-1.0279	-0.81415	-0.19727	-0.061202	0.030476	0.18289	0.082819	0.20754	-0.30491	-0.14933	0.4286	0.34702	0.35717	0.1279	0.30851	0.22159	0.82645	0.75302	0.87121	0.84402	0.4032	0.17413	0.378	0.31802	0.362	0.33488	5	5	5	5	5	5	5	5	5	5	5	5	5	5	5	5
40	ASIC2	-0.15412	0.01253	-0.15544	-0.25312	-0.046442	0.12427	-0.36853	-0.45396	-0.12376	-0.31398	-0.28458	-0.27925	-0.039881	-0.2421	0.071872	0.076998	0.27077	0.60712	0.73545	0.60945	0.25439	0.16526	0.39291	0.38699	0.63295	0.86081	0.59606	0.33061	0.46175	0.6178	0.83092	0.29623	6	6	6	6	6	6	6	6	6	6	6	6	6	6	6	6
41	ASIC1	-0.27151	-0.2808	0.49998	0.25546	0.041545	0.035192	0.0057693	-0.22707	-0.33798	-0.19287	0.34465	0.3605	0.21889	0.35186	-0.15929	-0.14084	0.84684	0.80686	0.27724	0.22154	0.13025	0.4716	0.45882	0.65519	0.23681	0.36803	0.15746	0.091646	0.54473	0.30284	0.35366	0.76022	6	6	6	6	6	6	6	6	6	6	6	6	6	6	6	6
43	ACHE	0.1004	0.058065	0.00079139	0.5175	0.26509	0.34836	0.43866	0.45659	-0.57952	-0.56468	-1.746	-0.95432	-0.0067269	0.27016	-0.72653	-0.54954	0.10598	0.020459	0.49733	0.22325	0.24254	0.11869	0.13693	0.24802	0.87008	0.82161	0.33073	0.26527	0.71708	0.22992	0.18548	0.13757	6	5	6	4	5	5	6	4	6	5	6	5	6	5	6	5
47	ACLY	0.17944	0.025509	1.0216	0.98191	-1.0523	-1.2124	0.755	0.72747	0.65842	0.45343	2.0376	2.3311	-0.92089	-1.1176	-2.1307	-1.6027	0.1792	0.29343	0.023278	0.060726	0.96378	0.98205	0.055607	0.058359	0.12123	0.53859	8.1881e-07	3.0051e-06	0.86924	0.67593	0.99952	0.98431	6	6	5	5	6	6	5	5	6	5	6	5	6	5	6	5
48	ACO1	-0.14931	0.0040601	0.31104	-0.66986	1.3254	1.4824	1.1429	0.71692	-0.30062	-0.31414	-1.018	-1.1649	0.13403	0.12331	-0.33664	-0.48442	0.92256	0.7482	0.24834	0.39377	0.00019613	4.7192e-05	0.00026317	0.0017476	0.27264	0.40895	0.83125	0.86668	0.34609	0.37731	0.85111	0.88364	4	4	4	5	4	4	4	5	5	4	4	4	5	4	4	4
49	ACR	0.60632	0.46207	-0.2133	-0.069076	0.23978	0.098367	-0.48797	-0.33036	-0.058207	-0.076131	-1.5473	-1.297	0.017168	-0.012787	0.27416	0.47723	0.047351	0.11056	0.45225	0.47354	0.38281	0.22378	0.3915	0.41533	0.48619	0.4377	0.63028	0.51643	0.34364	0.16486	0.28625	0.068099	6	6	6	6	6	6	6	6	6	6	6	6	6	6	6	6
50	ACO2	0.17265	0.41542	-0.21895	0.53311	0.23596	0.29121	0.088944	0.076523	0.20424	0.35067	-0.13308	-0.00038079	-0.013992	0.12264	0.19244	0.32487	0.44919	0.27351	0.038393	0.047041	0.31793	0.51441	0.61005	0.44333	0.25823	0.32441	0.65252	0.37464	0.74104	0.41863	0.13438	0.028514	5	6	6	5	6	6	6	5	6	6	6	6	6	6	6	6
51	ACOX1	0.44866	0.41215	0.61574	0.68117	-0.30136	-0.33534	-0.3739	-0.29578	-0.12973	-0.16405	0.15592	0.03097	-0.095919	-0.14225	-0.27665	-0.39959	0.099832	0.16039	0.038637	0.012069	0.45157	0.54721	0.95015	0.95163	0.51038	0.66796	0.35457	0.4403	0.94459	0.94465	0.61534	0.87708	6	6	6	6	6	6	6	6	6	6	6	6	6	6	6	6
52	ACP1	0.29619	0.34543	-0.1564	-0.086068	0.058004	0.11031	-0.10672	-0.023613	0.19608	0.19843	0.0073262	-0.038049	0.14133	0.13216	0.129	0.084907	0.12223	0.16323	0.95659	0.95175	0.67672	0.67771	0.74454	0.47066	0.46831	0.40226	0.55281	0.60815	0.35817	0.49998	0.23481	0.20198	6	6	6	6	6	6	6	6	6	6	6	6	6	6	6	6
53	ACP2	-0.84925	-0.83032	0.025195	-0.093668	0.14032	0.17166	-0.20161	-0.30833	0.50374	0.64928	0.073964	0.043769	0.35295	0.48756	-0.056339	-0.08564	0.91823	0.69299	0.60767	0.5384	0.67376	0.45913	0.22848	0.41201	0.052085	0.0039334	0.28463	0.31975	0.20121	0.064614	0.54436	0.84234	6	6	6	6	6	6	6	6	6	6	6	6	6	6	6	6
54	ACP5	-0.13341	0.015402	-0.25869	-0.33569	0.061733	0.21461	0.26726	0.20298	-0.30167	-0.17197	0.7287	0.64958	0.14615	0.26424	-0.0046461	-0.080751	0.70303	0.4538	0.51766	0.5363	0.38623	0.21969	0.39533	0.61909	0.42216	0.2971	0.019651	0.043079	0.080957	0.085171	0.35733	0.52848	6	6	6	6	6	6	6	6	6	6	6	6	6	6	6	6
55	ACPP	-0.11104	-0.27534	-0.097778	-0.13012	0.33694	0.17356	-0.051508	-0.071906	-0.42092	-0.35314	-1.3279	-1.0551	-0.72766	0.13661	-0.12353	0.10501	0.75457	0.9277	0.41255	0.51178	0.21249	0.34262	0.71462	0.91609	0.84962	0.69254	0.99038	0.92359	0.29985	0.5216	0.85057	0.5957	6	6	6	6	6	6	6	6	6	5	6	6	6	5	6	6
56	ACRV1	-0.073563	-0.14162	0.46268	0.34416	-0.11208	-0.17712	-0.30627	-0.41249	0.0018354	-0.27038	-0.29826	-0.13811	0.004633	-0.27993	0.24978	0.41145	0.68441	0.75941	0.042938	0.64151	0.74388	0.53353	0.49172	0.54202	0.73475	0.78	0.7743	0.87021	0.84106	0.94535	0.30115	0.5358	4	4	4	4	4	4	4	4	4	4	4	4	4	4	4	4
58	ACTA1	-1.0843	-0.2825	0.40497	0.53714	-0.35002	0.46426	0.0058682	-0.2793	0.48597	0.81426	-0.68016	-0.46857	-0.55467	-0.23378	-1.3733	-0.18193	0.34523	0.31378	0.37202	0.18463	0.87748	0.19103	0.49561	0.93418	0.24679	0.061534	0.81866	0.60649	0.38287	0.14482	0.8543	0.73879	6	6	4	3	6	6	4	3	6	6	4	3	6	6	4	3
59	ACTA2	0.12192	0.02903	0.86877	0.42781	0.29453	0.2039	-0.80387	-1.2361	0.15823	-0.055349	-0.92759	-0.15551	-0.69797	-0.90223	0.013989	-0.025205	0.51691	0.68622	0.036406	0.16899	0.075804	0.19533	0.84152	0.99583	0.17153	0.21879	0.16869	0.13807	0.58954	0.71856	0.55197	0.34138	6	6	6	6	6	6	6	6	6	6	6	5	6	6	6	5
60	ACTB	-1.5538	-1.1839	-0.48752	0.59005	-0.4712	-0.085441	-0.96843	-0.42548	0.31763	1.0014	-0.64102	-0.1963	-1.0507	-0.37295	-0.99583	-0.54418	0.25486	0.23203	0.88267	0.36733	0.43335	0.36133	0.96172	0.73038	0.17658	0.014818	0.90797	0.57916	0.30291	0.36104	0.81998	0.56419	6	6	4	3	6	6	4	3	6	6	4	4	6	6	4	4
70	ACTC1	0.1885	0.27691	-0.33755	-0.13757	0.35986	0.45199	-0.019375	0.48541	-0.092553	0.31169	-0.49351	0.71786	-0.32118	0.074911	-1.7488	0.76833	0.4221	0.3683	0.80342	0.75332	0.10368	0.10783	0.6601	0.19136	0.13723	0.12072	0.29339	0.19494	0.22883	0.096222	0.33935	0.11603	6	6	4	3	6	6	4	3	6	6	5	3	6	6	5	3
71	ACTG1	-1.0779	-0.092308	-1.2822	-2.443	-0.56188	-0.59991	-1.7013	-1.2857	0.41374	0.52536	-2.8987	-2.209	-2.0073	-1.1066	-0.77679	-0.16772	0.91854	0.88203	0.65826	0.89641	0.71579	0.81304	0.98135	0.94401	0.22488	0.13875	0.87058	0.82319	0.52502	0.52438	0.82645	0.51552	6	4	4	4	4	4	4	4	6	5	4	4	6	5	4	4
72	ACTG2	-0.10126	-0.042733	0.51459	0.4934	-0.24635	-0.18448	-1.4023	-1.4223	-0.58355	-0.78514	-1.2285	-1.2148	0.07672	-0.13977	-0.018739	-0.060828	0.41654	0.48969	0.16808	0.29933	0.6346	0.64751	0.78967	0.70768	0.84961	0.89114	0.90789	0.84304	0.7361	0.88283	0.54639	0.41683	5	5	5	5	5	5	5	5	5	5	5	5	5	5	5	5
81	ACTN4	-0.2164	0.11482	-0.66541	-0.946	0.3977	0.73384	0.4004	0.13287	-0.45448	0.58083	-0.0039867	0.32437	-1.3549	-0.41315	-0.56571	-0.30776	0.89321	0.79682	0.39377	0.61759	0.092267	0.017216	0.20755	0.69983	0.34507	0.094936	0.0532	0.20592	0.94125	0.89625	0.92271	0.82228	5	5	4	4	5	5	4	4	6	5	6	4	6	5	6	4
86	ACTL6A	1.7961	2.2168	2.0753	2.2009	-0.68976	-0.26571	-1.8319	-0.95019	-0.71586	-0.78086	-3.1176	-2.7928	0.13512	0.05741	0.96137	1.145	2.7278e-07	2.7278e-07	2.7328e-07	2.7352e-07	0.99581	0.76497	0.93769	0.89374	0.9984	0.99141	0.94892	0.97462	0.48411	0.61167	0.00028302	0.0016858	6	6	6	5	6	6	6	5	6	6	6	6	6	6	6	6
87	ACTN1	-0.4811	-0.61726	0.029107	-0.01865	0.028809	-0.10376	0.12853	0.093348	-0.076571	0.13962	-0.71397	-0.53879	-0.42753	-0.22188	0.34835	0.52277	0.55217	0.76147	0.35149	0.36201	0.109	0.41823	0.32223	0.33151	0.1311	0.11598	0.76924	0.75039	0.76573	0.50362	0.31254	0.12645	6	6	6	6	6	6	6	6	6	6	6	6	6	6	6	6
88	ACTN2	0.24891	0.065607	-0.59304	0.20541	-0.022422	-0.20336	-0.19371	-0.42996	-0.46358	-0.62479	0.10552	0.27767	-0.12401	-0.29982	0.17457	0.3489	0.56983	0.62364	0.263	0.35658	0.77024	0.90756	0.5946	0.72744	0.69257	0.81316	0.90505	0.45304	0.79331	0.92384	0.35581	0.16934	6	6	6	5	6	6	6	5	6	6	6	6	6	6	6	6
89	ACTN3	-0.04867	0.27464	-0.11724	0.064288	-0.45943	-0.25026	-0.54187	-0.50893	0.10621	-0.14589	-1.4559	-1.27	0.32382	0.20899	-0.4406	-0.17554	0.40405	0.18361	0.64616	0.57637	0.70423	0.47876	0.79598	0.90189	0.70789	0.87208	0.91171	0.93828	0.24268	0.34637	0.30391	0.6271	5	6	4	5	6	6	4	5	6	5	6	5	6	5	6	5
90	ACVR1	0.12721	0.15261	-0.37631	-0.37444	-0.016859	0.01156	0.070759	0.085524	0.29919	0.31136	0.31669	0.27298	-0.12254	-0.12185	0.22849	0.18616	0.52865	0.54151	0.70535	0.49228	0.77405	0.68198	0.45594	0.29683	0.14726	0.09247	0.25286	0.17661	0.74841	0.66173	0.12796	0.052312	6	6	6	6	6	6	6	6	6	6	6	6	6	6	6	6
91	ACVR1B	0.15107	0.47048	-0.40487	0.6417	-0.032326	0.099604	-0.032775	-0.035696	0.62422	0.62337	-0.29458	-0.37998	0.2011	0.18926	0.33185	0.24608	0.13901	0.05187	0.29282	0.10366	0.83236	0.39586	0.66327	0.82498	0.20862	0.11623	0.60048	0.68772	0.47403	0.5145	0.050162	0.13693	6	5	6	5	5	5	6	5	6	6	6	6	6	6	6	6
92	ACVR2A	-0.040271	-0.19914	0.24846	0.18826	0.031131	-0.12496	-0.084732	-0.13224	0.073697	0.1009	0.15189	0.073385	0.5144	0.52984	0.11322	0.036132	0.5151	0.91512	0.30568	0.29864	0.25903	0.37784	0.62659	0.45181	0.69003	0.54424	0.16469	0.18464	0.024074	0.017296	0.4934	0.46742	6	6	6	6	6	6	6	6	6	6	6	6	6	6	6	6
93	ACVR2B	-0.082631	-0.047367	-0.1323	-0.30669	-0.24326	-0.2048	-0.46352	-0.62557	-0.2278	-0.080929	0.10052	0.15203	0.25806	0.39307	0.00508	0.057961	0.82654	0.67127	0.96975	0.99099	0.97905	0.87586	0.77087	0.9162	0.78516	0.58565	0.43999	0.29407	0.10712	0.03229	0.49458	0.38902	6	6	6	6	6	6	6	6	6	6	6	6	6	6	6	6
94	ACVRL1	-0.2637	-0.34747	-0.31518	-0.2402	-0.047042	-0.12774	0.08784	0.17598	0.53662	0.64217	0.18131	0.28483	0.34785	0.44242	-0.39349	-0.2877	0.77546	0.92225	0.8465	0.87224	0.61209	0.64541	0.4626	0.28233	0.13047	0.055252	0.52035	0.61015	0.05503	0.09042	0.90022	0.91639	6	6	6	6	6	6	6	6	6	6	6	6	6	6	6	6
95	ACY1	-0.29611	-0.46981	-0.29678	-0.19649	-0.36845	-0.53943	-0.48654	-0.37213	0.12323	0.21536	0.72242	0.69896	-0.70952	-0.62764	-0.65769	-0.6769	0.9725	0.77035	0.79169	0.70762	0.92834	0.97256	0.97982	0.9522	0.12686	0.15573	0.058105	0.05991	0.989	0.89229	0.97606	0.99903	6	6	6	6	6	6	6	6	6	6	6	6	6	6	6	6
97	ACYP1	0.012138	-0.052227	-1.2317	-1.4878	-1.9927	-2.2427	-1.4779	-1.7383	-1.7928	-2.7403	-0.83618	-1.0618	-0.03163	0.2122	0.057027	-0.2602	0.41552	0.65265	0.65181	0.82372	0.97735	0.99179	0.79693	0.79739	0.89328	0.95535	0.2332	0.43638	0.6241	0.60215	0.81769	0.92294	2	3	3	3	3	3	3	3	2	3	3	3	2	3	3	3
98	ACYP2	0.30854	0.30841	0.019663	0.064773	0.023317	0.026021	-0.012953	0.044865	-0.21614	-0.14658	-0.084677	-0.21754	0.20899	0.26689	-0.13547	-0.26743	0.19478	0.17578	0.69718	0.61728	0.38056	0.71568	0.75826	0.65158	0.52745	0.63516	0.43717	0.55755	0.22909	0.066479	0.84632	0.93462	6	6	6	6	6	6	6	6	6	6	6	6	6	6	6	6
100	ADA	0.324	0.31365	-0.16607	-0.043896	0.2295	0.22224	-0.21166	-0.076555	0.070812	0.27406	0.47989	0.57852	-0.33758	-0.14544	-0.039714	0.060808	0.10818	0.094064	0.40873	0.33012	0.32286	0.44412	0.82768	0.74652	0.27097	0.09236	0.12073	0.05234	0.98526	0.87563	0.46076	0.51643	6	6	6	6	6	6	6	6	6	6	6	6	6	6	6	6
101	ADAM8	-1.0473	-1.2672	-1.436	-1.4953	-0.66062	-0.86938	-2.4418	-2.5048	-0.60895	-0.32035	0.15957	0.0068883	-1.1877	-0.92557	-0.44441	-0.59528	0.85471	0.82243	0.98148	0.99057	0.99417	0.96909	0.56394	0.43386	0.19483	0.17207	0.15274	0.41619	0.65115	0.43202	0.95978	0.77665	6	6	6	6	6	6	6	6	6	6	6	6	6	6	6	6
102	ADAM10	-0.19668	-0.23046	-0.15603	-0.18099	0.15965	0.12908	0.18516	0.17296	0.53877	0.53382	0.69303	0.6862	-0.11249	-0.12879	-0.013874	-0.018846	0.75218	0.89633	0.7136	0.57975	0.38406	0.21134	0.29931	0.44964	0.071041	0.020536	0.0083024	0.0075414	0.8984	0.64585	0.38162	0.4525	6	6	6	6	6	6	6	6	6	6	6	6	6	6	6	6
103	ADAR	-0.62932	-0.71721	-0.40463	-0.19504	0.75471	0.67012	1.9175	2.141	-0.11385	-0.23036	-0.34127	-0.30462	-0.28455	-0.41296	-0.29175	-0.26868	0.75891	0.86702	0.93969	0.877	0.011422	0.021606	1.913e-06	1.3668e-06	0.65424	0.45724	0.66057	0.71469	0.61371	0.4803	0.62063	0.60294	4	4	4	4	4	4	4	4	5	5	5	4	5	5	5	4
104	ADARB1	-0.70308	-0.74891	0.30325	0.20507	0.23136	0.19117	0.090502	0.0045086	0.088104	0.3172	-0.18218	-0.20912	-0.78251	-0.16479	0.19486	0.169	0.12501	0.11416	0.23928	0.6271	0.31926	0.33511	0.7936	0.86177	0.6353	0.09744	0.86059	0.83771	0.88634	0.624	0.33687	0.60758	5	5	4	4	5	5	4	4	5	4	4	4	5	4	4	4
105	ADARB2	0.17749	0.31383	-0.23444	0.061894	-0.33901	-0.19957	-0.33949	-0.029295	0.21323	0.12262	-1.3971	-1.3693	-0.20667	-0.30856	0.27612	0.25481	0.47161	0.23165	0.6867	0.15561	0.89204	0.87827	0.9354	0.56055	0.23042	0.28068	0.60292	0.76955	0.87061	0.90551	0.24295	0.32347	6	6	6	6	6	6	6	6	6	6	6	6	6	6	6	6
107	ADCY1	-0.18441	-0.15155	0.21477	0.41194	0.36487	0.40101	0.27247	0.48293	0.33836	0.22762	0.18195	0.32928	0.12672	0.0041868	0.20164	0.34973	0.91132	0.9	0.38574	0.14912	0.1121	0.11768	0.16438	0.2051	0.3296	0.43117	0.055445	0.055256	0.38195	0.60469	0.57827	0.24327	5	5	5	5	5	5	5	5	5	5	5	5	5	5	5	5
108	ADCY2	-0.19764	-0.36574	0.41765	0.34354	0.40957	0.24335	0.34498	0.2834	0.50393	0.36639	-0.6342	-0.83695	-0.15574	-0.30469	-0.14847	-0.3973	0.87815	0.9054	0.064575	0.14619	0.067885	0.2538	0.33926	0.25422	0.12778	0.078814	0.25086	0.4646	0.35303	0.34818	0.62177	0.89812	6	6	6	6	6	6	6	6	6	6	6	6	6	6	6	6
109	ADCY3	-1.3044	-1.2184	-0.0038081	0.25813	-0.084838	0.008192	-0.61757	-0.37424	0.55336	0.27265	0.41214	0.72315	-0.39553	-0.68728	0.34337	0.85615	0.81613	0.94832	0.7687	0.70973	0.77716	0.4024	0.9725	0.92093	0.1211	0.37553	0.33199	0.091385	0.68736	0.96321	0.28962	0.02727	5	5	5	5	5	5	5	5	5	5	6	5	5	5	6	5
111	ADCY5	0.032857	-0.0049785	-0.74377	0.13887	-0.29138	-0.32622	0.064965	0.17154	0.041017	0.11088	-0.58449	-0.61845	-0.39631	-0.33706	-0.19062	-0.22375	0.49661	0.12488	0.37515	0.19918	0.57812	0.90565	0.28095	0.29148	0.57798	0.69677	0.94001	0.9831	0.95038	0.6524	0.85998	0.70931	6	6	6	5	6	6	6	5	6	6	6	6	6	6	6	6
112	ADCY6	0.50266	0.22277	0.26684	0.41141	-0.75929	-1.0378	-0.61773	0.26478	-1.7726	-1.6046	-0.82047	-0.010658	0.28501	0.43758	-0.50199	0.053322	0.09329	0.24814	0.1295	0.13065	0.98804	0.99661	0.40107	0.58667	0.97603	0.8529	0.67056	0.52787	0.62091	0.061332	0.68319	0.62377	4	4	5	4	4	4	5	4	4	4	5	4	4	4	5	4
113	ADCY7	0.098957	0.091368	0.56595	0.59954	-0.095833	-0.10047	0.33637	0.38271	0.067711	0.048403	0.13093	-0.0010191	0.023764	-0.0072167	0.12611	-0.004735	0.49499	0.42335	0.0038115	0.17437	0.9249	0.88788	0.4599	0.14366	0.21921	0.17665	0.092436	0.28455	0.46266	0.45834	0.10256	0.46215	6	6	6	6	6	6	6	6	6	6	6	6	6	6	6	6
114	ADCY8	-0.060854	-0.1561	0.28244	0.2919	0.047696	0.071237	-0.82403	-0.80249	-0.043442	-0.056674	0.0026036	-1.0076	-0.32119	-0.10302	0.19764	-0.53177	0.76857	0.6833	0.41381	0.4306	0.51379	0.57526	0.66608	0.77798	0.95147	0.84592	0.19436	0.91496	0.70557	0.68626	0.32608	0.77123	6	5	5	5	5	5	5	5	6	5	5	6	6	5	5	6
115	ADCY9	-0.45423	-0.56583	-0.58694	-0.90665	0.3598	0.25135	0.21242	-0.094902	0.59981	0.55863	-0.29485	-0.96755	1.1276	1.0752	0.42459	0.51645	0.36914	0.30618	0.78578	0.94976	0.20473	0.10902	0.41804	0.47145	0.17385	0.10817	0.93469	0.94191	3.1914e-05	0.0026551	0.047182	0.033511	5	5	5	5	5	5	5	5	5	5	5	6	5	5	5	6
116	ADCYAP1	0.16786	0.31163	-1.1315	-0.9579	-0.80996	-0.66254	-0.33929	-0.15023	0.092838	0.40921	-1.2085	-1.3582	-0.045609	0.26091	0.16154	0.0041867	0.095007	0.08248	0.73996	0.83464	0.99659	0.99942	0.83676	0.55711	0.61331	0.33442	0.88615	0.91894	0.73329	0.29036	0.30283	0.41703	6	6	6	6	6	6	6	6	6	6	6	6	6	6	6	6
117	ADCYAP1R1	-1.5113	-1.6864	-1.5944	-1.5282	-1.6568	-1.8327	0.31178	0.40546	-0.50944	-0.37808	-1.3011	-1.2996	-1.2297	-1.1047	0.27823	0.21026	0.84327	0.83958	0.73708	0.82316	0.62766	0.64655	0.23949	0.64275	0.39504	0.42282	0.88441	0.90429	0.9097	0.88667	0.73578	0.71244	4	4	4	4	4	4	4	4	4	4	4	4	4	4	4	4
118	ADD1	0.034809	0.10844	-0.44129	-0.5439	0.10988	0.18722	0.14616	0.056452	-0.61821	-0.40592	0.24236	0.036071	0.012656	0.20845	0.024403	-0.18072	0.65077	0.34829	0.28912	0.26084	0.22942	0.2757	0.50052	0.54676	0.1066	0.13028	0.51343	0.65099	0.37991	0.19831	0.53545	0.86619	5	5	5	5	5	5	5	5	5	5	5	5	5	5	5	5
119	ADD2	-0.21343	-0.12451	-0.93094	-1.2261	-0.26677	-0.17407	-0.13179	-0.40735	-0.58311	-0.4987	0.29122	0.32984	-0.42499	-0.35524	-0.14741	-0.10517	0.56859	0.52382	0.40967	0.63467	0.4287	0.37587	0.53935	0.63926	0.78394	0.87909	0.20613	0.30037	0.9263	0.76711	0.71887	0.76249	6	6	6	6	6	6	6	6	6	6	6	6	6	6	6	6
120	ADD3	-0.8979	-0.93724	-1.3147	-1.642	-0.89374	-0.91873	-1.5732	-1.8822	-0.12031	-0.0034533	0.16874	0.015295	-0.42668	-0.72027	-0.13314	-0.28121	0.16072	0.21482	0.40225	0.67757	0.9467	0.9058	0.84997	0.99091	0.30254	0.39087	0.37769	0.4938	0.69009	0.97846	0.54834	0.75601	5	5	6	6	5	5	6	6	6	5	6	6	6	5	6	6
123	PLIN2	0.31415	0.29429	-0.41857	-0.42734	1.7025	1.6856	1.3165	1.3212	-0.96441	-1.344	-0.16621	-0.25382	-0.039133	-0.43444	-0.06678	-0.1536	0.19441	0.38863	0.85801	0.66295	2.7278e-07	2.7278e-07	4.6458e-06	0.00050161	0.40748	0.90453	0.59606	0.8671	0.43186	0.65489	0.4886	0.52222	5	5	5	5	5	5	5	5	5	5	5	5	5	5	5	5
124	ADH1A	-0.39201	-0.066423	-1.3883	-1.3284	-0.19992	0.13094	-0.25475	-0.17261	0.2824	0.55323	0.28685	0.45832	-0.089303	0.17077	-0.35661	-0.18341	0.66587	0.60212	0.65804	0.76244	0.88464	0.38496	0.26207	0.37201	0.041573	0.040272	0.0011706	0.02435	0.68635	0.10077	0.86296	0.61109	5	5	5	5	5	5	5	5	5	5	5	5	5	5	5	5
125	ADH1B	-0.39293	-0.6222	-1.1879	-0.76615	0.32085	0.093795	0.35299	0.79112	0.2476	0.20154	0.62982	0.68882	0.024651	-0.033188	-1.4302	-1.3114	0.79522	0.83458	0.94132	0.87041	0.23439	0.4417	0.24593	0.06728	0.010039	0.053859	0.036806	0.057689	0.34448	0.31981	0.82242	0.55731	5	5	5	5	5	5	5	5	5	5	5	5	5	5	5	5
126	ADH1C	-0.1571	0.23677	-1.6821	-1.8612	-0.47004	-0.071493	-0.38026	-0.53767	0.75257	0.86358	0.60753	0.65037	0.63237	0.73241	0.32759	0.37253	0.32147	0.19278	0.8057	0.91883	0.77857	0.7888	0.74517	0.92556	0.023296	0.0093229	0.095255	0.060623	0.017607	0.011154	0.40257	0.09677	6	6	6	6	6	6	6	6	6	6	6	6	6	6	6	6
127	ADH4	-0.22936	-0.3181	0.22246	0.17688	0.12724	0.041483	-0.093919	-0.12686	0.39202	0.45809	0.64273	0.43816	0.03578	0.090424	-0.13748	-0.34032	0.93848	0.88276	0.51651	0.5956	0.46346	0.42272	0.51108	0.59396	0.083908	0.099058	0.00052431	0.0079387	0.78717	0.45607	0.66114	0.58519	6	6	6	6	6	6	6	6	6	6	6	6	6	6	6	6
128	ADH5	0.25249	0.307	0.50349	0.62748	0.17051	0.2281	0.14946	0.28631	0.60512	0.6035	0.20591	0.40645	0.039483	0.026562	-0.27716	-0.074486	0.33829	0.27473	0.20832	0.056867	0.25887	0.27583	0.52441	0.32824	0.0061469	0.030535	0.1159	0.12311	0.2997	0.44666	0.83496	0.7816	6	6	6	6	6	6	6	6	6	6	6	6	6	6	6	6
130	ADH6	-0.44855	-0.39942	-0.092486	-0.24995	-0.1527	-0.10044	0.28959	0.14484	-0.24702	-0.18199	0.34923	0.244	-0.62769	-0.57075	0.31532	0.20906	0.92716	0.70252	0.76476	0.89185	0.63975	0.66027	0.42483	0.52517	0.67649	0.58493	0.025323	0.05756	0.28399	0.36024	0.2747	0.57057	6	6	6	6	6	6	6	6	6	6	6	6	6	6	6	6
131	ADH7	-0.0086663	0.13218	-0.014581	-0.15099	0.094168	0.23856	0.1423	0.018563	0.52894	0.33304	0.98924	1.0412	-0.13596	-0.3433	-0.34334	-0.28907	0.73018	0.40603	0.47419	0.56819	0.55978	0.1586	0.27079	0.56511	0.16793	0.18974	0.00039057	0.00023631	0.45446	0.61389	0.8025	0.76464	6	6	6	6	6	6	6	6	6	6	6	6	6	6	6	6
132	ADK	-0.088272	-0.076649	-0.028672	0.23712	0.028773	0.043563	0.085355	0.36423	-0.66958	-0.77988	-0.50219	-0.47107	-0.053053	-0.17565	-0.087385	-0.055197	0.57274	0.34105	0.88091	0.59809	0.41876	0.52251	0.67699	0.28651	0.85429	0.93843	0.9675	0.8881	0.63003	0.65052	0.61713	0.30783	6	6	6	6	6	6	6	6	6	6	6	6	6	6	6	6
133	ADM	-0.13778	-0.32729	-0.16533	-0.10309	0.02572	-0.16104	-0.29815	-0.22316	0.26977	0.21561	-0.63087	-0.46165	0.043004	-0.022426	-0.299	-0.12975	0.66365	0.85634	0.80006	0.82145	0.39231	0.58655	0.80684	0.81965	0.36044	0.39416	0.83567	0.54917	0.44963	0.36365	0.58964	0.48298	5	5	5	5	5	5	5	5	5	5	5	5	5	5	5	5
134	ADORA1	0.24175	0.30013	-0.34233	-0.4281	-0.20654	-0.14522	-0.035771	-0.10887	0.44715	0.46283	-0.68695	-0.79231	0.068922	0.073332	0.2103	0.10473	0.60018	0.56549	0.78285	0.84792	0.86725	0.8545	0.68444	0.47825	0.20027	0.26178	0.77951	0.72274	0.12948	0.25782	0.18568	0.55127	6	6	6	6	6	6	6	6	6	6	6	6	6	6	6	6
135	ADORA2A	-0.047622	0.28078	0.18668	0.19804	-0.1527	0.17945	-0.0096178	0.01439	-0.45048	-0.31523	0.43233	0.5366	0.11019	0.23361	-0.20805	-0.10163	0.52959	0.1995	0.61589	0.56819	0.71685	0.25826	0.34723	0.37822	0.74663	0.47907	0.063655	0.061844	0.3013	0.23932	0.87352	0.82314	6	6	6	6	6	6	6	6	6	6	6	6	6	6	6	6
136	ADORA2B	0.0074442	-0.83583	0.1848	0.26608	-0.80306	-1.0489	0.15712	-0.25844	-0.17842	-0.084848	-0.56988	0.45726	0.065425	0.068402	-0.01112	-0.10763	0.42043	0.41816	0.52716	0.52122	0.81151	0.78637	0.49356	0.27596	0.66312	0.63792	0.38892	0.30441	0.68564	0.5169	0.41991	0.21519	4	5	4	5	5	5	4	5	5	4	5	4	5	4	5	4
140	ADORA3	-1.262	-1.1514	-0.46748	-0.15039	-0.35096	-0.22531	-0.07778	0.25323	-0.17239	-0.19885	0.66476	0.89142	-0.33893	-0.37631	0.30156	0.5324	0.94083	0.64838	0.84339	0.67506	0.98663	0.91994	0.94257	0.61632	0.73637	0.6079	0.11313	0.099951	0.56486	0.80752	0.16206	0.079242	5	5	5	5	5	5	5	5	5	5	5	5	5	5	5	5
141	ADPRH	-0.00059442	0.10491	0.37996	0.12197	-0.36583	-0.25728	0.2256	-0.020077	0.01777	-0.090479	0.042887	-0.068996	0.064435	-0.055598	0.001181	-0.1095	0.68898	0.25011	0.43566	0.72425	0.95012	0.68982	0.065107	0.36643	0.27623	0.34456	0.84583	0.78269	0.66214	0.7602	0.54034	0.78735	6	6	6	6	6	6	6	6	6	6	6	6	6	6	6	6
142	PARP1	-0.061041	-0.041899	-0.34577	-0.12129	-0.11709	-0.094993	0.73972	0.97746	-0.21113	0.04063	0.45887	0.63495	-0.096041	0.14461	-0.029369	0.14912	0.30723	0.46866	0.79251	0.5408	0.26476	0.20476	0.01309	0.020831	0.78754	0.2933	0.061114	0.0019372	0.49052	0.2098	0.61719	0.57054	6	6	6	6	6	6	6	6	6	6	6	6	6	6	6	6
143	PARP4	-0.10605	-0.1924	-1.0194	-1.3047	-0.10827	-0.19189	0.19763	-0.074281	-0.039861	-0.02404	0.75734	0.79257	-0.3579	-0.35344	0.079691	0.11703	0.93829	0.90033	0.90932	0.87415	0.67537	0.43267	0.40661	0.65528	0.48426	0.42856	0.017354	0.0097838	0.82373	0.85995	0.55399	0.5036	6	6	6	6	6	6	6	6	6	6	6	6	6	6	6	6
146	ADRA1D	0.020193	-0.29694	-0.63686	-0.46569	0.41293	0.40243	0.42205	0.61441	-0.47536	0.59564	-0.36942	-0.22092	-0.69254	-0.41103	0.17216	0.27624	0.52522	0.88376	0.78723	0.48715	0.064896	0.19834	0.012343	0.029263	0.29325	0.10732	0.21617	0.090763	0.97457	0.64412	0.25313	0.29075	6	5	6	6	5	5	6	6	6	5	6	6	6	5	6	6
147	ADRA1B	0.33252	0.32328	0.30118	0.33745	-0.25801	-0.26479	-0.047839	0.0012517	-0.071184	0.025501	-0.029103	0.06469	-0.048875	0.036842	-0.30395	-0.20741	0.29324	0.2951	0.14949	0.022598	0.71599	0.6926	0.534	0.4516	0.68163	0.53035	0.93726	0.77725	0.72381	0.67635	0.89035	0.92006	6	6	6	6	6	6	6	6	6	6	6	6	6	6	6	6
148	ADRA1A	0.38285	0.52104	-0.64523	-0.58692	-0.56189	-0.41979	-0.23905	-0.16584	0.15615	-0.014808	-0.3732	-0.21492	-0.31765	-0.49973	0.16823	0.32772	0.19609	0.043704	0.76113	0.95976	0.94017	0.90477	0.44774	0.28265	0.33375	0.55012	0.51904	0.38034	0.66787	0.81625	0.12671	0.046472	6	6	6	6	6	6	6	6	6	6	6	6	6	6	6	6
150	ADRA2A	-0.034821	-0.070461	0.25331	0.29383	-0.17642	-0.20907	-0.4007	-0.34755	-0.05616	-0.012428	0.20652	0.17801	0.24321	0.27536	0.24017	0.2132	0.49179	0.54655	0.58448	0.42363	0.93364	0.96564	0.64324	0.59641	0.67428	0.74369	0.39533	0.45819	0.24132	0.37492	0.44346	0.074503	6	6	6	6	6	6	6	6	6	6	6	6	6	6	6	6
151	ADRA2B	-1.5161	-1.538	0.68923	0.86457	0.22143	0.20561	-0.13832	0.049998	-0.27127	-0.27068	-0.53982	-0.62566	0.084651	0.073505	-0.17338	-0.26384	0.99395	0.97928	0.098033	0.1444	0.23564	0.22752	0.92539	0.81997	0.66292	0.67341	0.68969	0.66212	0.66036	0.66105	0.34895	0.35098	5	5	5	5	5	5	5	5	5	5	5	5	5	5	5	5
152	ADRA2C	0.12428	0.23974	0.083351	0.12345	-0.1378	-0.019078	-0.37505	-0.32216	0.19531	0.37472	-0.42438	-0.3351	-1.0867	-0.91352	0.029819	0.11934	0.05891	0.1339	0.27453	0.46823	0.67766	0.57088	0.71569	0.94439	0.35652	0.27066	0.7182	0.54365	0.9979	0.98546	0.58982	0.55765	6	6	6	6	6	6	6	6	6	6	6	6	6	6	6	6
153	ADRB1	-0.39679	-0.3032	-0.15701	-0.10999	-0.034047	0.063035	-0.092547	-0.032146	-0.30555	-0.17139	-0.1452	-0.36798	-0.036444	0.086131	0.17408	-0.049208	0.73139	0.79441	0.67844	0.55104	0.54158	0.77595	0.65576	0.70847	0.5535	0.21113	0.4588	0.39799	0.70535	0.45247	0.092188	0.76876	6	6	6	6	6	6	6	6	6	6	6	6	6	6	6	6
154	ADRB2	-0.084735	-0.09243	0.43591	0.47506	0.10573	0.10105	-0.18709	-0.13525	-0.051205	-0.14667	0.080333	0.15597	0.33581	0.22841	0.041994	0.11921	0.94712	0.91908	0.097638	0.088763	0.32208	0.38425	0.61202	0.79395	0.26831	0.56279	0.51212	0.43931	0.045489	0.25618	0.35693	0.11399	6	6	6	6	6	6	6	6	6	6	6	6	6	6	6	6
155	ADRB3	0.31894	0.45735	0.18734	0.40337	-0.17651	-0.034836	-0.01258	0.21631	0.0090613	0.064278	-0.18913	-0.20967	-0.36396	-0.3203	-0.3269	-0.34608	0.17012	0.04908	0.23828	0.17153	0.94519	0.91109	0.86401	0.072216	0.070534	0.15817	0.79703	0.82944	0.96886	0.89839	0.58758	0.47747	6	6	6	6	6	6	6	6	6	6	6	6	6	6	6	6
156	ADRBK1	0.093352	-0.11207	0.46539	0.33395	-0.037858	-0.24053	-0.11593	-0.23484	-0.41128	-0.36802	-0.62375	-0.63227	0.073918	0.10549	0.044972	0.037256	0.59046	0.84358	0.058207	0.14991	0.78932	0.92283	0.58623	0.62307	0.83438	0.88465	0.92619	0.91922	0.070079	0.28732	0.35818	0.41579	5	5	5	5	5	5	5	5	5	5	5	5	5	5	5	5
157	ADRBK2	-0.094743	-0.022718	-0.096466	-0.1288	-0.12118	-0.046084	-0.087324	-0.10695	0.039989	-0.019239	0.46764	0.38052	0.17242	0.10151	0.28551	0.19989	0.61697	0.46481	0.67917	0.78856	0.94026	0.9614	0.36841	0.76784	0.22868	0.27804	0.05558	0.061833	0.2076	0.53148	0.066427	0.14403	6	6	6	6	6	6	6	6	6	6	6	6	6	6	6	6
158	ADSL	0.18224	0.59205	-2.1236	-2.3589	-0.57218	-0.15809	-0.98383	-1.1898	0.12205	0.14323	-0.56764	-0.12758	-0.2221	-0.21205	1.226	1.6659	0.090585	0.03712	0.57048	0.56874	0.9048	0.65753	0.89301	0.96918	0.32558	0.19459	0.8474	0.65922	0.88654	0.79751	7.5599e-05	8.1953e-07	5	5	5	5	5	5	5	5	5	5	5	5	5	5	5	5
159	ADSS	-1.079	-1.0181	-0.62044	-1.1458	0.17593	0.24208	0.84179	1.9054	-0.87649	-0.65329	0.3938	0.41574	-0.34644	-0.15719	-1.1707	-1.0025	0.99839	0.99309	0.12644	0.89103	0.056093	0.090273	0.0025019	0.00040867	0.055407	0.1176	0.21932	0.30418	0.53866	0.49857	0.99818	0.89071	6	6	4	3	6	6	4	3	6	6	6	4	6	6	6	4
160	AP2A1	-0.3474	-0.2613	-0.7343	-0.63185	0.26178	0.35117	-0.17069	-0.055055	-0.21314	-0.34418	-0.36173	-0.32611	0.41179	0.26872	0.31997	0.35655	0.89958	0.60607	0.21629	0.20234	0.1442	0.018142	0.92119	0.9044	0.93375	0.98012	0.9407	0.92417	0.037581	0.19273	0.103	0.059309	6	6	6	6	6	6	6	6	6	6	6	6	6	6	6	6
161	AP2A2	-0.13063	0.06961	-0.86368	-0.76315	-0.43516	-0.23022	0.091709	0.20635	-0.28181	-0.022829	-0.32227	0.062451	-0.2121	0.036006	-0.32654	0.06064	0.62795	0.45296	0.60735	0.72482	0.79106	0.75065	0.77289	0.44002	0.88013	0.66989	0.8888	0.53594	0.82916	0.43633	0.94638	0.26746	6	6	6	6	6	6	6	6	6	6	6	6	6	6	6	6
162	AP1B1	-0.51417	-0.51379	0.41951	0.3279	0.036688	0.04963	0.34711	0.26766	-0.30956	-0.44894	0.23632	0.23552	0.17672	0.024239	0.16632	0.16732	0.34764	0.19943	0.17368	0.3028	0.42138	0.35908	0.19297	0.17217	0.62545	0.69156	0.88875	0.87824	0.51824	0.4861	0.50626	0.42129	6	6	6	6	6	6	6	6	6	6	6	6	6	6	6	6
163	AP2B1	-1.3765	-1.8572	-1.3207	-1.1329	0.020556	-0.051389	0.097647	-0.30638	-0.26158	-0.31332	0.14578	-0.43321	-0.57463	-0.61972	0.17405	-0.26387	0.84422	0.8977	0.77441	0.96971	0.67195	0.8454	0.26818	0.87653	0.35405	0.61233	0.2577	0.69288	0.14825	0.25258	0.36978	0.51368	5	6	6	5	6	6	6	5	6	6	6	5	6	6	6	5
164	AP1G1	-0.1548	-0.28208	-0.50027	-0.52456	-0.23862	-0.36322	-0.35005	-0.36182	0.14821	0.15669	0.44882	0.44814	-0.11999	-0.11735	-0.19879	-0.19716	0.36128	0.61211	0.44705	0.65924	0.54151	0.79399	0.63107	0.55756	0.16814	0.17534	0.058456	0.020685	0.092292	0.089952	0.44663	0.59174	5	5	5	5	5	5	5	5	6	6	5	5	6	6	5	5
165	AEBP1	-0.51403	-0.23255	-1.2673	-1.0193	0.021661	0.31022	-0.61045	-0.34303	-0.70954	-0.73284	-1.1047	-1.0398	-0.090544	-0.14561	0.043879	0.061899	0.67692	0.5198	0.77268	0.43535	0.19321	0.11112	0.4075	0.68663	0.44607	0.57923	0.67249	0.65983	0.47932	0.53424	0.17542	0.075067	6	6	6	6	6	6	6	6	6	6	6	6	6	6	6	6
166	AES	0.25469	0.50502	-0.122	-0.29446	0.21698	0.47108	0.13214	-0.0272	-0.97739	-0.84133	-0.7835	-0.72584	-0.52294	-0.399	0.064748	0.12134	0.3434	0.19234	0.41335	0.31163	0.13526	0.036115	0.26073	0.40853	0.87697	0.88419	0.9216	0.89802	0.7956	0.85674	0.51645	0.64564	6	6	6	6	6	6	6	6	6	6	6	6	6	6	6	6
167	CRISP1	0.19281	0.44958	-0.61082	-0.65336	0.1267	0.38764	-0.047052	-0.07515	-0.39333	-0.44965	-0.29043	-0.43817	0.40952	0.34064	0.19272	0.044975	0.20007	0.081521	0.15262	0.22665	0.24443	0.17398	0.53781	0.68845	0.85687	0.80925	0.76842	0.59822	0.046035	0.14412	0.12372	0.48609	6	6	6	6	6	6	6	6	6	6	6	6	6	6	6	6
173	AFM	-0.97234	-0.744	-1.653	-1.6522	-0.13008	0.11549	0.12109	0.14751	-0.55612	-0.41381	0.95539	0.8022	-0.012796	0.11587	-0.12983	-0.28014	0.48001	0.50331	0.94417	0.97155	0.67279	0.75291	0.57819	0.36197	0.63664	0.57527	0.014944	0.020458	0.48965	0.54597	0.90513	0.93808	5	5	5	5	5	5	5	5	5	5	5	5	5	5	5	5
174	AFP	-0.31301	-0.63039	-1.6498	-1.7355	0.15046	-0.165	-0.67829	-0.7506	-0.54526	-0.50165	0.2865	-0.038848	0.08012	0.10778	0.40995	0.083929	0.81433	0.97858	0.88374	0.83238	0.33664	0.57314	0.72877	0.72168	0.09508	0.20643	0.05492	0.2185	0.48158	0.34828	0.10461	0.039944	6	6	6	6	6	6	6	6	6	6	6	6	6	6	6	6
175	AGA	-0.56516	-0.62209	-0.41022	-0.29373	0.080069	0.02795	0.0858	0.21746	0.013336	-0.087633	-0.14008	-0.23346	-0.40036	-0.51283	-0.30287	-0.39627	0.41312	0.52814	0.3243	0.31046	0.42805	0.49957	0.47534	0.62288	0.96005	0.94705	0.45075	0.43367	0.59248	0.80328	0.89524	0.88472	6	6	6	6	6	6	6	6	6	6	6	6	6	6	6	6
176	ACAN	-0.57274	-0.47564	-0.61002	-0.52414	0.092657	0.19347	0.36009	0.45927	-0.078633	-0.18878	0.67748	0.53042	0.15599	0.034087	0.25342	0.1076	0.59991	0.41713	0.95169	0.69748	0.48684	0.2765	0.25273	0.18196	0.79459	0.87326	0.0039147	0.036505	0.27331	0.16127	0.040234	0.11135	6	6	6	6	6	6	6	6	6	6	6	6	6	6	6	6
177	AGER	0.047381	-0.14398	-0.71631	-1.1579	-0.043187	-0.23257	0.50957	0.081746	0.41674	0.34951	0.066204	0.0046629	0.44368	0.36407	0.25641	0.19468	0.6487	0.56874	0.43134	0.91012	0.71784	0.66416	0.1426	0.60645	0.18318	0.33611	0.52967	0.35797	0.25396	0.15977	0.48716	0.40084	5	5	5	5	5	5	5	5	5	5	5	5	5	5	5	5
178	AGL	0.15824	0.28409	-0.90403	-0.76483	-1.2351	-1.1158	-0.21515	-0.055306	0.17391	0.20731	0.20789	0.38863	-0.24476	-0.22227	-0.39661	-0.21243	0.35445	0.31575	0.66648	0.24194	0.78901	0.76981	0.55713	0.24394	0.23521	0.086118	0.47692	0.28695	0.93683	0.98712	0.52108	0.18023	6	6	6	6	6	6	6	6	6	6	6	6	6	6	6	6
181	AGRP	-0.39197	-0.41079	-0.93674	-0.87228	0.10899	0.09359	-0.63665	-0.5574	-0.94912	-0.95713	0.21583	0.16495	0.02671	0.0058113	0.089215	0.039934	0.89057	0.96384	0.9109	0.85712	0.33764	0.37393	0.98755	0.97683	0.38071	0.64019	0.32288	0.26524	0.52805	0.70643	0.77017	0.56186	6	6	6	6	6	6	6	6	6	6	6	6	6	6	6	6
182	JAG1	-0.20803	-0.22408	0.070827	-0.15034	-0.048957	-0.06194	-0.35815	-0.56712	-0.11151	0.057658	-0.1658	-0.18255	-0.093293	0.064861	0.28598	0.26983	0.44875	0.32688	0.49271	0.76115	0.46551	0.60335	0.91462	0.95925	0.64116	0.58398	0.80785	0.7401	0.73508	0.22944	0.43361	0.49098	6	6	6	6	6	6	6	6	6	6	6	6	6	6	6	6
183	AGT	-0.4082	-0.42928	-1.4298	-1.4839	-0.10416	-0.12199	-0.077826	-0.10997	0.38622	-0.55215	-0.75421	-0.048346	-0.44789	-1.3359	-0.16302	-0.045217	0.9032	0.95218	0.62187	0.6407	0.85041	0.80934	0.73077	0.76117	0.095827	0.46599	0.74316	0.75061	0.62141	0.59127	0.90982	0.72373	5	5	6	6	5	5	6	6	5	6	6	5	5	6	6	5
185	AGTR1	0.11723	0.34906	-0.51973	-0.6186	-0.044372	0.19148	-0.097466	-0.18358	-0.04227	-0.16373	-0.002662	0.064737	-0.0080028	-0.1416	-0.040543	0.02866	0.32055	0.053022	0.84128	0.78304	0.42099	0.29486	0.86281	0.89265	0.42696	0.65126	0.82161	0.55805	0.33067	0.52543	0.72816	0.54414	6	6	6	6	6	6	6	6	6	6	6	6	6	6	6	6
186	AGTR2	-0.20482	-0.22015	0.32322	0.37823	0.29545	0.28319	-0.0038179	0.06395	-0.062792	-0.21039	-0.1243	-0.13778	0.049714	-0.1096	0.029616	0.017524	0.82841	0.90783	0.24265	0.097927	0.11252	0.038659	0.71957	0.87793	0.75127	0.8216	0.91194	0.92763	0.37809	0.51539	0.79738	0.86424	6	6	6	6	6	6	6	6	6	6	6	6	6	6	6	6
187	APLNR	0.072874	0.062578	-0.71824	-0.48554	-0.063223	-0.070509	-0.26047	0.069082	-0.19422	0.05766	-0.7297	-0.65069	-0.19136	-0.35906	-0.27224	-0.19461	0.57105	0.52214	0.7106	0.63245	0.68258	0.86384	0.7117	0.64877	0.91121	0.81071	0.85653	0.92298	0.58949	0.66427	0.81331	0.66875	6	6	6	5	6	6	6	5	6	5	6	6	6	5	6	6
189	AGXT	-1.3219	-1.2553	-0.82113	-0.74658	-0.26133	-0.18932	-0.47039	-0.37467	0.13088	0.14258	-1.4283	-1.5269	-0.59222	-0.58644	-0.2604	-0.40529	0.9852	0.9127	0.14222	0.16693	0.38358	0.26483	0.7862	0.77916	0.21613	0.27744	0.91127	0.85361	0.80455	0.74776	0.46464	0.41169	6	6	6	6	6	6	6	6	6	6	6	6	6	6	6	6
190	NR0B1	0.37284	0.25831	-0.13639	-0.18973	-0.34405	-0.45611	-0.40543	-0.44618	-0.13978	-0.32884	-0.41538	-0.58591	0.2984	0.097075	-0.011934	-0.1818	0.17488	0.29371	0.72279	0.59553	0.65867	0.95008	0.99052	0.96454	0.93193	0.88382	0.91066	0.99869	0.171	0.45305	0.47985	0.70761	6	6	6	6	6	6	6	6	6	6	6	6	6	6	6	6
191	AHCY	0.24668	0.16646	0.48179	0.89344	0.11281	0.035448	0.19272	0.61846	-0.18707	-0.062335	1.3607	1.5073	-0.29277	-0.17931	0.046862	0.19619	0.17231	0.16453	0.10906	0.018122	0.14323	0.36272	0.48479	0.12139	0.91665	0.7723	2.7294e-07	8.1957e-07	0.86398	0.87312	0.79623	0.55032	6	6	6	6	6	6	6	6	6	6	6	6	6	6	6	6
196	AHR	-0.03409	-0.089551	0.09352	0.060977	-0.15439	-0.20692	0.23257	0.21271	0.17586	0.075214	-0.30845	-0.36114	-0.22673	-0.33897	-0.044245	-0.095788	0.4903	0.54491	0.5117	0.49545	0.97296	0.99147	0.40483	0.23694	0.42536	0.72428	0.81307	0.95151	0.5343	0.86726	0.82808	0.7408	6	6	6	6	6	6	6	6	6	6	6	6	6	6	6	6
197	AHSG	-0.38119	-0.48078	0.53528	0.48631	0.42665	0.33025	-0.12212	-0.15876	-0.45095	-0.2791	-0.53237	-0.71449	-0.20158	-0.041505	-0.16161	-0.34401	0.39093	0.6981	0.092231	0.060136	0.09564	0.25787	0.2656	0.62604	0.59483	0.17833	0.93696	0.89075	0.78861	0.44751	0.8124	0.728	6	6	6	6	6	6	6	6	6	6	6	6	6	6	6	6
199	AIF1	-0.61233	-0.23651	0.017126	0.17892	0.017273	0.39802	0.02822	0.20365	0.36088	0.59484	0.51451	0.64309	-0.014619	0.20931	0.077115	0.20992	0.67748	0.44066	0.44681	0.59566	0.58137	0.23762	0.72979	0.51963	0.17201	0.097159	0.032453	0.030763	0.076234	0.16453	0.040007	0.041129	6	6	6	6	6	6	6	6	6	6	6	6	6	6	6	6
202	AIM1	-0.40847	-0.18473	0.43918	0.58933	-0.060081	0.16825	-0.58383	-0.42089	0.15859	0.063149	-0.47439	-0.35916	-0.11483	-0.22146	-0.1446	-0.02829	0.88348	0.6884	0.18451	0.17458	0.48982	0.25852	0.70718	0.66498	0.1405	0.22968	0.94449	0.6026	0.13569	0.26123	0.65856	0.39025	6	6	6	6	6	6	6	6	6	6	6	6	6	6	6	6
203	AK1	0.34029	0.41055	-0.22179	-0.26453	-0.10661	-0.032995	0.12823	0.098538	0.12497	0.097841	0.45533	0.20973	0.22481	0.28497	0.041605	-0.36353	0.074608	0.049181	0.57834	0.67091	0.9148	0.60796	0.36769	0.44223	0.63166	0.49089	0.071177	0.27623	0.35032	0.4106	0.37263	0.8312	5	5	5	5	5	5	5	5	6	5	6	5	6	5	6	5
204	AK2	0.37393	0.51546	-0.16034	0.040512	0.25542	0.40005	0.57079	0.7846	-0.25861	-0.13977	0.18367	0.16888	-0.22543	-0.11809	0.074303	0.060986	0.042448	0.029015	0.56344	0.38719	0.058433	0.018254	0.082728	0.031386	0.53657	0.60363	0.52928	0.44305	0.66949	0.80354	0.74889	0.49774	6	6	6	6	6	6	6	6	6	6	6	6	6	6	6	6
205	AK4	-0.11464	-0.11002	0.27865	0.16229	0.24141	0.24909	0.50589	0.402	0.070723	0.4769	0.46121	0.60451	-0.68925	-0.29011	-0.30252	-0.1535	0.87662	0.74356	0.47112	0.56793	0.34334	0.23202	0.026444	0.023523	0.76936	0.069207	0.27071	0.1412	0.9956	0.85612	0.71519	0.88219	6	6	6	6	6	6	6	6	6	6	6	6	6	6	6	6
207	AKT1	0.0020942	-0.072809	0.30779	0.36882	0.40299	0.33105	-0.1192	-0.045444	-0.15345	-0.30028	0.015587	0.074257	0.027516	-0.13103	0.056696	0.1168	0.65123	0.83316	0.21649	0.24719	0.07276	0.084929	0.92861	0.70471	0.76791	0.82159	0.50391	0.55126	0.21914	0.28154	0.27518	0.36781	6	6	6	6	6	6	6	6	6	6	6	6	6	6	6	6
208	AKT2	-0.23312	-0.24088	-0.9294	-1.0557	-0.50314	-0.50804	0.063334	-0.04831	-0.050427	0.083066	-0.14378	-0.072513	0.097749	0.21988	-0.34346	-0.26963	0.2362	0.54871	0.79379	0.92807	0.95426	0.89926	0.58712	0.58787	0.77986	0.56764	0.69287	0.63871	0.53686	0.41539	0.098982	0.13432	6	6	6	6	6	6	6	6	6	6	6	6	6	6	6	6
210	ALAD	0.077178	0.24228	0.50891	0.53056	-0.22757	-0.059164	0.11521	0.14951	0.0060116	0.0068698	0.60432	0.73964	-0.67922	-0.68776	-0.3076	-0.16952	0.78809	0.4212	0.072887	0.038557	0.62588	0.36256	0.225	0.13738	0.93527	0.89721	0.044107	0.02027	0.56579	0.74725	0.38221	0.7743	6	6	6	6	6	6	6	6	6	6	6	6	6	6	6	6
211	ALAS1	-0.89334	-0.90003	-0.16599	-0.14705	0.1808	0.17769	0.17201	0.20372	-0.19657	-0.19016	-0.78822	-0.87851	0.11734	0.112	0.019138	-0.070823	0.71038	0.83241	0.67005	0.70964	0.20441	0.1796	0.2916	0.34454	0.42651	0.3148	0.93979	0.96023	0.16966	0.19458	0.49926	0.6733	6	6	6	6	6	6	6	6	6	6	6	6	6	6	6	6
212	ALAS2	-0.29025	-0.4022	-0.60052	-0.46655	-0.13939	-0.24849	-0.54659	-0.39976	-0.12537	0.048544	0.27271	0.51664	0.29437	0.45688	-0.45351	-0.20711	0.95137	0.95103	0.42925	0.29465	0.86346	0.87836	0.89231	0.85285	0.90273	0.80904	0.43146	0.083036	0.17009	0.055409	0.95673	0.82716	5	5	5	5	5	5	5	5	5	5	5	5	5	5	5	5
213	ALB	-0.57433	-0.49343	0.20807	0.15409	-0.18322	-0.098575	-0.27632	-0.31777	-0.33407	-0.34723	0.13966	0.25773	0.14865	0.12324	0.21178	0.33153	0.65584	0.6946	0.68794	0.77915	0.71128	0.55597	0.90541	0.87321	0.47654	0.75046	0.48141	0.14519	0.45469	0.61768	0.080144	0.041654	6	6	6	6	6	6	6	6	6	6	6	6	6	6	6	6
214	ALCAM	0.065236	-0.12914	-0.22032	-0.17834	0.17871	-0.013196	-0.43332	-0.37869	-0.7009	-0.63392	-0.23576	-0.21521	-0.66641	-0.61246	0.22163	0.24244	0.27046	0.68195	0.94931	0.93672	0.19002	0.48985	0.9253	0.77705	0.65357	0.56401	0.61016	0.61291	0.7214	0.7659	0.27942	0.36536	6	6	6	6	6	6	6	6	6	6	6	6	6	6	6	6
215	ABCD1	0.32288	0.33256	-0.56186	-0.64463	0.18002	0.19262	-0.18762	-0.1838	0.58217	0.61401	0.1219	-0.042879	-0.82925	-0.80514	-0.47154	-0.64135	0.39777	0.35587	0.62017	0.47724	0.34213	0.52178	0.66739	0.85736	0.24925	0.23292	0.18116	0.12755	0.98248	0.92681	0.76091	0.824	6	6	6	5	6	6	6	5	6	6	6	6	6	6	6	6
216	ALDH1A1	-0.63203	-0.56169	-0.69868	-0.66865	0.044334	0.11793	0.067072	0.11005	-0.40487	-0.51015	0.093006	0.007072	-0.18656	-0.30463	0.075457	-0.0090457	0.96127	0.94188	0.81415	0.862	0.30307	0.2685	0.42382	0.32538	0.85214	0.83781	0.70504	0.83701	0.91172	0.90179	0.38522	0.41227	6	6	6	6	6	6	6	6	6	6	6	6	6	6	6	6
217	ALDH2	-0.044316	-0.1884	-0.24236	-0.28113	-0.11642	-0.25788	-0.24157	-0.26779	-0.26617	-0.47537	-0.12528	-0.14456	-0.037701	-0.25928	0.087833	0.069261	0.23951	0.73489	0.62127	0.72859	0.66435	0.47356	0.49978	0.4144	0.56397	0.82682	0.61053	0.41075	0.62471	0.72281	0.52546	0.86773	5	5	5	5	5	5	5	5	5	5	5	5	5	5	5	5
218	ALDH3A1	0.063889	0.23626	-0.32825	-0.47699	-0.42095	-0.2453	0.12789	-0.0083345	-0.37694	-0.50799	-0.055118	-0.015026	-0.023391	-0.1668	-0.45581	-0.41385	0.45137	0.62832	0.71911	0.78967	0.82598	0.5691	0.47004	0.46268	0.62948	0.89939	0.88473	0.74449	0.56875	0.94815	0.81621	0.53426	6	6	6	6	6	6	6	6	6	6	6	6	6	6	6	6
219	ALDH1B1	0.019533	0.015132	-0.26524	-0.21383	1.3116	1.3103	1.1896	1.2543	0.35938	0.35044	0.17727	-0.079336	-0.049068	-0.0694	-0.10145	-0.35684	0.41682	0.21112	0.82	0.91455	1.3639e-06	8.4563e-06	1.4484e-05	3.0069e-06	0.14641	0.26298	0.23963	0.50891	0.14266	0.62687	0.62309	0.89227	6	6	6	6	6	6	6	6	6	6	6	6	6	6	6	6
220	ALDH1A3	-0.04411	-0.09197	0.13088	0.075052	-0.114	-0.15895	0.27277	0.22961	0.16466	0.070074	0.40915	0.41018	-0.071424	-0.17767	0.14647	0.14913	0.67201	0.75851	0.25963	0.38107	0.88147	0.98273	0.32945	0.36383	0.1673	0.25003	0.17857	0.13705	0.76278	0.78226	0.3265	0.58796	6	6	6	6	6	6	6	6	6	6	6	6	6	6	6	6
221	ALDH3B1	-0.24184	-0.23892	-0.71167	-0.80655	-0.37903	-0.37357	-0.067678	-0.15019	0.25075	0.19641	-0.45674	-0.51844	-0.02265	-0.088672	-0.31211	-0.3728	0.47095	0.40547	0.76659	0.79044	0.7688	0.60333	0.84555	0.75276	0.5556	0.67557	0.95823	0.98328	0.43673	0.73897	0.97555	0.9473	6	6	6	6	6	6	6	6	6	6	6	6	6	6	6	6
222	ALDH3B2	-0.060314	-0.0072597	-1.3824	-1.5643	-0.028403	0.027926	-0.034726	-0.19602	0.034631	-0.048964	0.014376	-0.033649	-0.32823	-0.42284	-0.50552	-0.55186	0.65459	0.73944	0.83717	0.77199	0.66481	0.67915	0.42183	0.67058	0.15937	0.23399	0.73686	0.83671	0.10536	0.51599	0.85844	0.97539	6	6	6	6	6	6	6	6	6	6	6	6	6	6	6	6
223	ALDH9A1	0.046901	-0.035587	0.19013	0.28786	0.15425	0.074638	0.35873	0.46932	0.019464	0.059021	0.43676	0.49531	0.34459	0.37253	0.246	0.30631	0.4951	0.57263	0.46871	0.30136	0.1751	0.24336	0.060222	0.17551	0.73221	0.75155	0.19285	0.13705	0.11271	0.1382	0.045128	0.14918	6	6	6	6	6	6	6	6	6	6	6	6	6	6	6	6
224	ALDH3A2	-0.53517	-0.5228	0.057724	-0.15156	-0.13751	-0.12183	0.015298	-0.18146	0.16202	-0.030524	-0.8297	-0.80641	0.30397	0.098221	0.45408	0.4746	0.3216	0.41473	0.41807	0.7888	0.86556	0.70467	0.60758	0.69943	0.25589	0.34086	0.88079	0.69995	0.031966	0.42026	0.03498	0.13034	6	6	6	6	6	6	6	6	6	6	6	6	6	6	6	6
225	ABCD2	-0.27383	-0.39359	-0.22754	-0.25655	-0.47847	-0.59517	-0.88858	-0.91321	-0.36204	-0.32914	0.36308	0.30285	0.21747	0.23785	0.15697	0.087043	0.62075	0.86291	0.52962	0.76849	0.90513	0.96181	0.79475	0.83906	0.64823	0.5983	0.37385	0.34169	0.44938	0.52865	0.23029	0.2899	6	6	6	6	6	6	6	6	6	6	6	5	6	6	6	5
226	ALDOA	-0.33238	-0.31229	-0.72773	-0.66203	-0.073482	-0.049451	-0.044043	0.036038	-0.082428	0.0083227	-0.16551	-0.061798	0.76676	0.84576	-0.56755	-0.46323	0.49414	0.46539	0.34846	0.27796	0.80219	0.60215	0.61724	0.36348	0.36612	0.35887	0.47454	0.23357	0.0040223	0.0045644	0.72679	0.78601	5	5	5	5	5	5	5	5	5	5	5	5	5	5	5	5
229	ALDOB	0.23696	0.17877	0.30713	0.13379	0.28256	0.22688	0.46165	0.29988	0.24354	0.17498	0.40079	0.39485	0.15732	0.076706	-0.069144	-0.073307	0.095347	0.11047	0.42836	0.50279	0.46877	0.082175	0.10123	0.20158	0.64603	0.55629	0.080474	0.21492	0.086506	0.33984	0.9358	0.78335	6	6	6	6	6	6	6	6	6	6	6	6	6	6	6	6
230	ALDOC	-0.91652	-0.82701	-0.31644	-0.51742	0.21791	0.32289	0.10676	-0.08156	-0.48276	-0.3537	-0.94114	-0.52525	-0.22085	-0.10136	-0.29641	-0.63208	0.24119	0.32615	0.30512	0.66772	0.79821	0.39899	0.31513	0.52009	0.56922	0.48429	0.4113	0.70655	0.21205	0.28779	0.93177	0.94699	6	6	5	5	6	6	5	5	6	6	6	5	6	6	6	5
231	AKR1B1	0.12017	0.18299	-1.3941	-1.1133	-0.19998	-0.13426	-0.037546	0.26727	-0.17601	-0.3652	0.68287	0.27757	0.034827	0.39045	0.80191	-0.047363	0.41249	0.64022	0.98114	0.80174	0.86884	0.83166	0.78114	0.66884	0.35382	0.57462	0.15884	0.22153	0.2998	0.16909	0.011442	0.019749	6	6	5	5	6	6	5	5	6	5	5	6	6	5	5	6
238	ALK	-0.44075	-0.39144	0.52361	0.62591	-0.27146	-0.21899	-0.056874	0.058929	0.33468	0.50565	0.1917	0.25682	-0.12852	0.031358	-0.04186	0.025302	0.8061	0.61373	0.20743	0.066443	0.68118	0.68326	0.59165	0.65663	0.082097	0.082717	0.59949	0.59741	0.91737	0.36645	0.65052	0.67864	6	6	6	6	6	6	6	6	6	6	6	6	6	6	6	6
239	ALOX12	-0.21741	-0.56564	0.16522	0.46571	-0.5807	-0.92868	0.020184	0.33491	-0.050136	0.26841	-0.34674	-0.50387	-0.63565	-0.3249	0.19247	0.033216	0.59058	0.85396	0.13357	0.092462	0.62487	0.92591	0.45918	0.26765	0.4192	0.15164	0.55416	0.74206	0.91949	0.91265	0.23261	0.19249	6	6	6	6	6	6	6	6	6	6	6	6	6	6	6	6
240	ALOX5	-0.51524	-0.67886	0.19506	0.32656	0.012104	-0.14875	0.31162	0.45613	-0.69813	-0.6112	-0.11483	-0.27386	-0.036653	0.037859	-0.33377	-0.49131	0.98333	0.98132	0.59352	0.10389	0.5157	0.86076	0.31742	0.26465	0.92789	0.82215	0.96045	0.94639	0.48762	0.52055	0.77984	0.81773	6	6	6	6	6	6	6	6	6	6	6	6	6	6	6	6
241	ALOX5AP	0.03058	-0.023281	-0.06052	-0.034808	-0.45949	-0.5105	0.36429	0.4028	0.18121	0.21874	0.41787	0.2995	0.00074867	0.026818	-0.31208	-0.42865	0.53471	0.36856	0.83536	0.5413	0.7678	0.87387	0.11571	0.18625	0.33385	0.16767	0.065276	0.083225	0.31715	0.28452	0.81597	0.90648	6	6	6	6	6	6	6	6	6	6	6	6	6	6	6	6
242	ALOX12B	-0.19212	-0.10608	-0.15096	-0.42595	-0.15482	-0.065295	0.21993	-0.042871	-0.4598	-0.53234	-0.5942	-0.55857	0.16953	0.084447	-0.32737	-0.29912	0.45112	0.49808	0.95793	0.98524	0.33986	0.26155	0.15997	0.78509	0.89267	0.96417	0.53977	0.38102	0.20035	0.42255	0.73089	0.45751	6	6	6	6	6	6	6	6	6	6	6	6	6	6	6	6
246	ALOX15	0.55969	0.51024	-0.087066	-0.15218	-0.22483	-0.27156	0.048929	-0.0034682	-0.42102	-0.29895	-0.29935	-0.13043	-0.42054	-0.30981	-0.28634	-0.11577	0.041186	0.096457	0.57015	0.7782	0.37168	0.80098	0.71926	0.6134	0.81077	0.67225	0.94612	0.77363	0.95577	0.72363	0.99683	0.97543	6	6	6	6	6	6	6	6	6	6	6	6	6	6	6	6
247	ALOX15B	-0.14971	0.099968	-1.2715	-1.0049	0.13832	0.11552	0.51747	0.79948	0.21958	0.65328	0.075956	0.077752	-0.89339	-0.56734	0.44709	0.44981	0.32265	0.18221	0.52216	0.51811	0.072354	0.11753	0.087902	0.072234	0.055791	0.027273	0.23202	0.14752	0.94973	0.92351	0.033747	0.011428	5	6	4	4	6	6	4	4	5	5	4	4	5	4	4	4
248	ALPI	-0.3412	-0.38996	-0.44473	-0.28209	-0.96751	-1.0138	-0.6622	-0.48651	0.072274	0.071257	0.33637	0.48156	-0.11977	-0.13189	-0.30363	-0.15298	0.73169	0.66858	0.22933	0.13987	0.97469	0.97626	0.81049	0.52681	0.3394	0.082854	0.1786	0.20855	0.39296	0.56852	0.43384	0.63672	5	5	5	5	5	5	5	5	5	5	5	5	5	5	5	5
249	ALPL	0.39458	0.22006	0.34175	0.24513	-1.0148	-1.1877	-0.55693	-0.64133	0.15728	0.05618	-0.36904	-0.60873	-0.58367	-0.69601	0.26258	0.022311	0.26917	0.49781	0.063558	0.043864	0.80791	0.99646	0.57528	0.60744	0.25653	0.47247	0.7914	0.9758	0.94956	0.99162	0.10021	0.56157	6	6	6	6	6	6	6	6	6	6	6	6	6	6	6	6
250	ALPP	0.17367	0.183	-0.59916	-0.60033	-0.00065971	0.011563	-0.031881	-0.019657	-0.17236	0.069559	0.30775	0.37134	-0.057324	0.17338	0.091635	0.15714	0.50119	0.37956	0.92812	0.78182	0.19153	0.3415	0.76876	0.6465	0.61374	0.3743	0.19387	0.11872	0.7773	0.13508	0.31362	0.083375	6	6	6	6	6	6	6	6	6	6	6	6	6	6	6	6
251	ALPPL2	0.52832	0.42275	-0.33815	-0.56073	-0.069781	-0.17288	0.060534	-0.14992	-0.2837	-0.017145	-0.12326	0.081508	-0.13938	-0.81969	-0.10822	0.098856	0.025389	0.062126	0.92432	0.91528	0.93258	0.92339	0.15876	0.48875	0.448	0.43021	0.90854	0.44448	0.87116	0.96464	0.71457	0.35916	5	5	5	5	5	5	5	5	5	6	5	5	5	6	5	5
257	ALX3	0.14924	0.25868	0.20229	0.047106	-0.21546	-0.1029	0.023487	-0.1192	-0.20136	-0.081275	-0.76521	-0.75905	0.15544	0.26402	-0.20493	-0.19841	0.13429	0.12019	0.26592	0.56322	0.60222	0.59332	0.55544	0.83433	0.67646	0.94126	0.99755	0.98254	0.19427	0.18967	0.59985	0.25413	6	6	6	6	6	6	6	6	6	6	6	6	6	6	6	6
258	AMBN	0.093702	-0.0055958	-0.057421	-0.025342	-0.042281	-0.13882	0.21612	0.26097	0.90952	0.85481	1.049	0.98625	-0.2155	-0.28134	0.49958	0.43862	0.46587	0.58865	0.83304	0.90443	0.52094	0.59403	0.25608	0.38611	0.0025856	0.005345	0.00026775	0.0023049	0.97483	0.88739	0.011629	0.19418	6	6	6	6	6	6	6	6	6	6	6	6	6	6	6	6
259	AMBP	0.21536	0.28518	-0.33373	-0.32574	0.4437	0.51678	0.32087	0.34207	0.1106	-0.052148	-0.46289	-0.48567	-0.20462	-0.37904	-0.22347	-0.24742	0.29108	0.47451	0.45006	0.44971	0.01896	0.030561	0.51267	0.31785	0.16288	0.40114	0.63002	0.52836	0.38488	0.59496	0.81422	0.56241	6	6	6	6	6	6	6	6	6	6	6	6	6	6	6	6
262	AMD1	0.22892	0.48028	0.74345	0.74714	-0.64751	-0.39271	-0.37223	-0.35602	-0.89245	-0.81098	-0.94953	-0.88147	0.16787	0.23718	-0.11607	-0.047128	0.17003	0.032853	0.027872	0.036942	0.96844	0.6875	0.78995	0.8196	0.91924	0.87999	0.99812	0.98367	0.42252	0.40534	0.52913	0.32124	5	5	5	5	5	5	5	5	5	5	5	5	5	5	5	5
265	AMELX	0.11414	0.14887	0.33149	0.21496	0.16025	0.19827	-0.24321	-0.34783	0.41906	0.56276	-0.52419	-0.45831	-0.37912	-0.24399	-0.89888	-0.81894	0.4119	0.2863	0.21175	0.19741	0.24788	0.20671	0.61426	0.83199	0.22073	0.10096	0.85388	0.89426	0.3027	0.29856	0.97324	0.86325	6	6	6	6	6	6	6	6	6	6	6	6	6	6	6	6
266	AMELY	-0.54642	-0.3928	0.1531	0.077997	-0.57983	-0.42254	-0.20901	-0.27157	0.07881	-0.021779	-0.46504	-0.27361	-0.16603	-0.27793	0.29019	0.48233	0.98787	0.96085	0.58559	0.46564	0.97194	0.80467	0.91192	0.95286	0.80087	0.85787	0.68431	0.69192	0.78294	0.87798	0.20287	0.089026	5	5	5	5	5	5	5	5	5	5	5	5	5	5	5	5
267	AMFR	0.45565	0.12915	-1.0415	-1.2163	0.11699	-0.2097	-0.2494	-0.40211	-0.55209	-0.28479	-0.76674	-0.08475	-0.031269	0.22566	-1.2642	-0.5716	0.017815	0.209	0.89082	0.96608	0.68407	0.5897	0.53669	0.67868	0.77491	0.89169	0.60512	0.72365	0.43382	0.19029	0.46615	0.64621	6	6	5	5	6	6	5	5	6	6	6	5	6	6	6	5
268	AMH	0.25632	0.1189	0.18878	0.60368	0.75523	0.62197	-0.82068	-0.39559	-0.11333	1.0754	0.10782	0.82635	-0.48085	0.11326	-0.28264	0.11578	0.46045	0.53871	0.41508	0.13168	0.010916	0.048143	0.88306	0.24603	0.024478	0.0025692	0.33238	0.010789	0.96632	0.66165	0.96443	0.33377	5	5	5	5	5	5	5	5	6	5	6	4	6	5	6	4
269	AMHR2	-0.0885	-0.033658	0.096688	0.11019	0.15722	0.21517	0.25235	0.27873	-0.55442	-0.40307	0.0084576	0.15981	-0.13801	0.0017553	0.012836	0.16595	0.68632	0.5823	0.3648	0.63147	0.43637	0.34805	0.41289	0.32812	0.84159	0.757	0.55973	0.31988	0.7083	0.31379	0.90456	0.49347	5	5	5	5	5	5	5	5	5	5	5	5	5	5	5	5
270	AMPD1	-0.056926	0.11134	0.35246	0.33383	0.019549	0.19131	-0.2937	-0.29995	0.17418	0.18	-1.1068	-1.0009	-0.34373	-0.34921	-0.16733	-0.065509	0.62693	0.22346	0.19749	0.43585	0.63697	0.6734	0.89684	0.67634	0.38289	0.33957	0.67378	0.65821	0.95084	0.95574	0.61084	0.38614	6	6	6	6	6	6	6	6	6	6	6	6	6	6	6	6
271	AMPD2	-0.29544	-0.39594	-0.099099	-0.16522	-0.50862	-0.60658	-0.031789	-0.085027	-0.3934	-0.22275	-0.036531	-0.095016	-0.037416	0.12188	-0.21691	-0.273	0.60476	0.4054	0.12507	0.15918	0.83233	0.94006	0.52528	0.4785	0.80861	0.69689	0.30614	0.40822	0.65726	0.10991	0.54845	0.35584	6	6	6	6	6	6	6	6	6	6	6	6	6	6	6	6
272	AMPD3	-0.4694	-0.50013	-0.62082	-0.27061	0.53724	0.25544	0.53719	0.89164	0.62	0.74955	0.37053	0.26634	-0.10648	0.014453	-0.64501	-0.74058	0.28185	0.58037	0.93649	0.93117	0.043119	0.22949	0.15435	0.032665	0.056878	0.033168	0.21985	0.35267	0.72801	0.51091	0.50306	0.21689	5	6	4	5	6	6	4	5	6	6	6	6	6	6	6	6
273	AMPH	-0.084553	0.077096	-1.1591	-1.0569	0.32163	0.48931	-0.40214	-0.2792	-0.4159	-0.46995	0.16178	0.21322	0.12949	0.060689	-0.11809	-0.064214	0.19635	0.049294	0.83295	0.58832	0.29579	0.075376	0.72036	0.6777	0.36728	0.61691	0.73667	0.7993	0.5657	0.77656	0.65066	0.70561	6	6	6	6	6	6	6	6	6	6	6	6	6	6	6	6
274	BIN1	0.69864	0.66478	0.67386	0.84416	0.22752	0.1957	0.14135	0.32504	-0.31984	-0.31979	-0.12319	-0.12905	0.034947	0.02291	0.32863	0.32401	0.056573	0.0075422	0.053892	0.032848	0.10788	0.35933	0.66598	0.58166	0.82908	0.80188	0.58075	0.56745	0.40513	0.26186	0.19559	0.22892	5	5	5	5	5	5	5	5	5	5	5	5	5	5	5	5
275	AMT	0.19385	0.19957	-2.3668	-2.4731	-0.053221	-0.045052	-0.23106	-0.30621	0.15964	0.15363	0.0022366	0.098303	-0.53519	-0.55206	0.41867	0.5137	0.78049	0.64577	0.86644	0.86661	0.25653	0.45676	0.4167	0.71872	0.4779	0.42063	0.35729	0.20165	0.42216	0.53512	0.32296	0.18773	5	5	5	5	5	5	5	5	5	5	5	5	5	5	5	5
279	AMY2A	0.24003	0.34201	-0.9766	-0.24491	-0.0094932	0.096165	-0.63168	-0.59463	-0.70904	-0.60539	0.3629	0.55076	-0.14051	-0.049345	-2.2135	-1.9702	0.14138	0.077207	0.32824	0.17337	0.62971	0.54645	0.5651	0.81652	0.94407	0.8591	0.13004	0.047579	0.75467	0.63126	0.99976	0.98922	6	6	6	5	6	6	6	5	6	6	6	6	6	6	6	6
280	AMY2B	-1.1058	-0.92736	-0.69884	0.78289	0.10801	0.30758	0.13924	0.56489	0.52226	0.34421	-0.044196	-0.13342	0.27607	0.086269	0.17933	0.089117	0.6194	0.87071	0.24163	0.13257	0.55507	0.40004	0.37084	0.051633	0.12206	0.2213	0.38524	0.62516	0.22068	0.60144	0.52065	0.64374	4	4	4	3	4	4	4	3	4	4	4	4	4	4	4	4
283	ANG	0.17242	0.092055	0.28065	0.37908	0.098871	0.020854	0.29372	0.40543	0.36325	0.47727	-0.20048	-0.27793	-0.21009	-0.10615	0.36428	0.28451	0.73535	0.78734	0.2831	0.37678	0.31094	0.35267	0.42545	0.33788	0.086932	0.081151	0.40277	0.5002	0.33276	0.5307	0.060421	0.089818	6	6	6	6	6	6	6	6	6	6	6	6	6	6	6	6
284	ANGPT1	0.023462	0.15692	-0.4191	-0.22814	-0.22155	-0.084151	-0.43044	-0.34039	0.1328	0.20852	0.21245	0.051183	-0.079885	-0.014445	0.16415	0.0019576	0.62967	0.5147	0.91952	0.61643	0.96567	0.57679	0.84012	0.61585	0.76729	0.33089	0.27588	0.42899	0.68955	0.56175	0.061228	0.6005	6	6	5	6	6	6	5	6	6	6	6	6	6	6	6	6
285	ANGPT2	-0.24692	-0.31041	-0.53754	-0.54815	-0.20521	-0.26586	-0.90328	-0.89975	-0.21253	-0.50214	0.15817	0.068228	0.22354	-0.078805	-0.51621	-0.60413	0.74676	0.74782	0.50436	0.51487	0.80466	0.97315	0.59826	0.55152	0.56167	0.87627	0.24321	0.62063	0.43856	0.73562	0.8187	0.83603	6	6	6	6	6	6	6	6	6	6	6	6	6	6	6	6
286	ANK1	-0.9225	-0.97435	-0.64674	-0.10434	-0.055507	-0.095133	-0.10384	-0.60727	-0.24101	-0.40791	-1.3685	-0.81527	-0.08948	0.34622	0.26981	0.54483	0.52553	0.77255	0.14347	0.20866	0.7034	0.89369	0.46022	0.88841	0.41021	0.9638	0.87346	0.67975	0.47248	0.32514	0.074968	0.016751	6	6	6	5	6	6	6	5	6	5	6	5	6	5	6	5
287	ANK2	-0.47822	-0.21252	-1.195	-1.3655	-0.69776	-0.42813	-0.89253	-1.0499	0.14253	0.43528	0.33537	0.046857	-0.70995	-0.42601	-0.27255	-0.5596	0.31759	0.28058	0.60123	0.74023	0.84329	0.67414	0.48362	0.58133	0.1468	0.041059	0.38335	0.22029	0.90704	0.77229	0.95865	0.89108	6	6	6	6	6	6	6	6	6	6	6	6	6	6	6	6
288	ANK3	0.19033	0.17264	-0.42659	-0.07734	-0.4548	-0.47002	-0.92563	-0.57157	-0.079582	-0.12609	-1.1519	-1.3022	-0.030649	-0.088653	-0.27644	-0.47331	0.37234	0.26199	0.73473	0.7086	0.73525	0.85061	0.53941	0.28181	0.70432	0.8938	0.50824	0.52872	0.4411	0.71247	0.93374	0.88194	6	6	6	6	6	6	6	6	6	6	6	6	6	6	6	6
290	ANPEP	-0.21587	-0.38703	-0.3948	-0.31496	0.18412	0.017324	0.27609	0.36896	-0.24086	-0.069988	0.4354	0.44751	-0.92449	-0.76089	0.1231	0.13728	0.42313	0.53825	0.83129	0.74071	0.47322	0.71747	0.23096	0.065037	0.84219	0.71793	0.21747	0.20533	0.78758	0.85518	0.23007	0.55799	6	6	6	6	6	6	6	6	6	6	6	6	6	6	6	6
291	SLC25A4	0.39549	0.45256	-0.54989	-0.20898	0.31723	0.37734	-0.69716	-0.34953	-0.38833	-0.25372	0.46424	0.23033	0.42706	0.54629	-0.49963	-0.72699	0.53252	0.41278	0.40454	0.27109	0.12307	0.16813	0.072266	0.074946	0.29104	0.38225	0.3011	0.37689	0.25879	0.15533	0.76387	0.97304	6	6	6	6	6	6	6	6	6	6	6	6	6	6	6	6
292	SLC25A5	-0.45298	-0.45541	-0.24729	-0.26903	0.54346	0.54444	0.32454	0.31589	-0.25974	0.013331	-0.01035	-0.25337	-0.83693	-0.55183	0.035263	-0.20956	0.81362	0.75959	0.83832	0.81028	0.037798	0.078192	0.12891	0.17494	0.86083	0.79933	0.36783	0.58553	0.23282	0.18233	0.33693	0.49873	6	6	5	5	6	6	5	5	6	6	6	6	6	6	6	6
293	SLC25A6	-0.20933	-0.24738	0.40503	0.31471	0.304	0.26897	0.28025	0.20266	0.074125	-0.072233	0.28612	0.086996	-0.83878	-0.20127	-0.22151	-0.086521	0.90525	0.95078	0.052724	0.037707	0.2667	0.20217	0.12725	0.25269	0.41271	0.36127	0.4787	0.68791	0.25951	0.3846	0.82518	0.596	5	5	5	5	5	5	5	5	6	5	6	5	6	5	6	5
301	ANXA1	-0.051946	-0.087057	0.13604	0.022394	0.24971	0.21758	0.82827	0.72726	0.29348	0.1124	0.60307	0.5829	0.01652	-0.17629	-0.12968	-0.14814	0.53377	0.50593	0.45268	0.44333	0.036227	0.023514	0.0013557	0.006288	0.22567	0.33848	0.043081	0.023291	0.74478	0.86405	0.71636	0.69727	6	6	6	6	6	6	6	6	6	6	6	6	6	6	6	6
302	ANXA2	-0.43718	-0.15648	0.25403	0.35085	0.89929	1.1843	0.87301	0.98356	0.67272	0.92229	0.43708	0.34444	0.10075	0.33977	-0.31021	-0.40068	0.68342	0.35198	0.57697	0.50243	5.9194e-05	3.5189e-05	0.0081462	0.005702	0.041627	0.0079353	0.084572	0.18774	0.53147	0.22911	0.95374	0.8881	6	6	6	6	6	6	6	6	6	6	6	6	6	6	6	6
306	ANXA3	0.17882	0.24236	-0.093073	-0.13473	0.036133	0.10272	-0.11391	-0.14288	0.19427	0.23088	0.75255	0.7558	0.17672	0.20183	-0.11904	-0.11387	0.56313	0.6447	0.74275	0.80387	0.24736	0.34207	0.81974	0.86761	0.47605	0.23021	0.00079943	0.0022393	0.17841	0.20239	0.78393	0.62983	6	6	6	6	6	6	6	6	6	6	6	6	6	6	6	6
307	ANXA4	0.46527	0.4201	0.1416	-0.019367	-0.43506	-0.47759	-0.056106	-0.20469	-0.041804	-0.088766	0.16201	0.058561	-0.01088	-0.069486	0.16552	0.063314	0.032662	0.069977	0.19093	0.33602	0.63702	0.57256	0.40743	0.69483	0.75851	0.83897	0.34574	0.50273	0.78936	0.91214	0.10038	0.26192	6	6	6	6	6	6	6	6	6	6	6	6	6	6	6	6
308	ANXA5	0.44706	0.36108	0.18675	0.1968	-0.23926	-0.32273	-0.3302	-0.30754	0.34937	0.3234	0.4095	0.54822	0.076286	0.039016	0.2533	0.39393	0.061226	0.13458	0.1077	0.25943	0.69194	0.75277	0.79641	0.93176	0.29846	0.28281	0.20658	0.11897	0.38566	0.39356	0.20992	0.094305	6	6	6	6	6	6	6	6	6	6	6	6	6	6	6	6
309	ANXA6	0.57512	0.6345	-2.0842	-1.5663	0.012115	0.074656	-0.18661	-0.155	-0.0027455	0.24124	0.36243	0.29616	-0.38861	-0.15433	-0.98171	-1.0001	0.089236	0.08395	0.80294	0.91182	0.48845	0.5995	0.39883	0.42707	0.32784	0.13142	0.31883	0.54877	0.83139	0.55907	0.68844	0.45671	6	6	6	5	6	6	6	5	6	6	6	6	6	6	6	6
310	ANXA7	-0.027911	0.14927	-0.35753	-0.31628	-0.19515	-0.01381	-0.091725	-0.037516	-0.20264	-0.12472	-0.1885	-0.33932	-0.69136	-0.62424	0.18098	0.028037	0.21933	0.14562	0.65971	0.48067	0.73252	0.48385	0.64756	0.55482	0.4793	0.27184	0.5106	0.51794	0.91448	0.83366	0.38525	0.54185	6	6	6	6	6	6	6	6	6	6	6	6	6	6	6	6
311	ANXA11	-0.086081	-0.15529	0.076483	-0.16012	0.10476	0.038563	-0.12804	-0.35229	-0.63275	-0.40666	-0.84194	-0.79812	-0.50815	-0.2943	-0.24077	-0.197	0.23772	0.65182	0.25705	0.49175	0.27757	0.31285	0.83052	0.9123	0.47333	0.31407	0.92925	0.76405	0.95697	0.82434	0.52199	0.48711	6	6	6	6	6	6	6	6	6	6	6	6	6	6	6	6
312	ANXA13	-0.031257	-0.021973	-0.16485	-0.15041	-0.069077	-0.056493	-0.64983	-0.61807	-0.96677	-0.90843	0.45454	0.13769	-0.24309	-0.21684	-0.58898	-0.89093	0.62494	0.77757	0.15355	0.032547	0.32146	0.56181	0.87461	0.60074	0.28247	0.30572	0.27313	0.64007	0.20431	0.23621	0.34497	0.20711	6	6	6	6	6	6	6	6	6	6	6	6	6	6	6	6
313	AOAH	-1.1474	-1.1661	0.66684	0.33643	0.097417	0.093709	-0.13064	0.19501	-1.1089	-0.51718	0.13387	-0.031219	-0.18127	-0.72074	0.23232	0.06271	0.90238	0.85239	0.16031	0.46092	0.58609	0.47306	0.36596	0.2712	0.59325	0.63276	0.55753	0.4918	0.59559	0.97695	0.57465	0.86112	5	5	5	4	5	5	5	4	5	4	5	5	5	4	5	5
314	AOC2	0.1875	0.38215	-1.0676	0.75319	-0.57262	-0.37546	-1.0101	0.02842	-0.0096241	0.23352	-0.43366	-0.49442	-0.16379	0.068726	0.12262	0.057552	0.15194	0.13659	0.2467	0.053331	0.79623	0.7933	0.56448	0.69596	0.078768	0.2574	0.42422	0.64114	0.19294	0.099117	0.55158	0.54038	6	6	6	4	6	6	6	4	6	6	6	6	6	6	6	6
316	AOX1	0.27267	0.32982	-0.15977	-0.17375	-0.58371	-0.5237	-0.033248	-0.034437	0.21258	0.23726	0.37267	0.28126	-0.49714	-0.48357	-0.28053	-0.37012	0.14153	0.044292	0.86118	0.79945	0.97618	0.85471	0.4481	0.37804	0.264	0.66017	0.26412	0.19767	0.98471	0.87109	0.88227	0.84977	6	6	6	6	6	6	6	6	6	6	6	6	6	6	6	6
317	APAF1	-0.15607	-0.079277	0.28765	0.2061	-0.11762	-0.037589	-0.44254	-0.51212	-0.13518	-0.29703	0.1388	-0.046225	-0.28077	-0.45424	0.30026	0.11655	0.92638	0.7796	0.40799	0.69268	0.70169	0.70356	0.85969	0.81768	0.68202	0.88545	0.66281	0.73635	0.58109	0.63828	0.12944	0.55542	6	6	6	6	6	6	6	6	6	6	6	6	6	6	6	6
318	NUDT2	-0.033998	-0.20977	0.38988	0.41323	1.3577	1.1845	1.3399	1.3763	0.011532	0.0024484	-0.45014	-0.37189	-0.13235	-0.15269	0.1056	0.18422	0.39891	0.68517	0.24369	0.087174	3.5462e-06	9.7384e-05	0.00011724	0.0001703	0.32435	0.73338	0.77001	0.95748	0.33896	0.39794	0.19476	0.38097	6	6	6	6	6	6	6	6	6	6	6	6	6	6	6	6
319	APOF	0.13998	0.085267	0.11853	0.10151	-0.60802	-0.66031	-0.17511	-0.17966	0.12829	0.18823	-0.88454	-0.78344	-0.21941	-0.17038	-0.14271	-0.043588	0.57434	0.23591	0.63486	0.51179	0.82875	0.96426	0.30706	0.60359	0.54321	0.53477	0.87331	0.51007	0.51025	0.43042	0.42136	0.1758	6	6	6	6	6	6	6	6	6	6	6	6	6	6	6	6
320	APBA1	0.22251	0.15348	-0.70414	-0.67243	0.43816	0.37199	0.65056	0.69636	0.4436	0.22459	-0.16628	-0.32513	0.16322	-0.067733	0.24341	0.084264	0.0067735	0.10235	0.24365	0.19155	0.050887	0.082648	0.019085	0.026458	0.21992	0.52085	0.6481	0.79948	0.57693	0.87059	0.28953	0.2841	6	6	6	6	6	6	6	6	6	6	6	6	6	6	6	6
321	APBA2	-0.092462	0.0077661	0.81153	0.80447	-0.1015	0.0020275	0.13075	0.136	0.20342	0.049753	0.12349	0.35867	0.40517	0.23948	-0.44823	-0.20804	0.45548	0.49704	0.022195	0.034319	0.27562	0.26714	0.74032	0.51231	0.16594	0.37275	0.56368	0.22319	0.029885	0.19361	0.47101	0.7052	6	6	6	6	6	6	6	6	6	6	6	6	6	6	6	6
322	APBB1	0.00056515	0.073493	-0.045949	0.0062864	-0.33523	-0.25924	0.42033	0.48547	-0.21774	-0.13865	-0.19129	-0.14428	0.036954	0.10453	-0.21319	-0.1646	0.21863	0.20091	0.46604	0.46419	0.85895	0.93025	0.34368	0.1676	0.86198	0.93259	0.67408	0.50249	0.2182	0.14584	0.9533	0.81948	6	6	6	6	6	6	6	6	6	6	6	6	6	6	6	6
323	APBB2	-0.15256	-0.12042	-0.6486	-0.84207	-0.34311	-0.30857	0.14479	-0.035845	0.51409	0.20619	-0.5676	-0.43033	0.12594	-0.1946	-0.31565	-0.2233	0.69998	0.71701	0.92768	0.96564	0.77606	0.44122	0.13935	0.35132	0.062376	0.412	0.15723	0.077701	0.27556	0.88971	0.74852	0.85755	6	6	6	6	6	6	6	6	6	6	6	6	6	6	6	6
324	APC	0.14157	-0.11107	-0.13562	-0.038706	0.25776	0.0065537	0.23651	0.34663	-2.0069	-2.1559	0.10124	-0.051544	0.32543	0.1211	0.014951	-0.13638	0.56155	0.54886	0.34225	0.44091	0.218	0.38516	0.4087	0.21536	0.38549	0.54542	0.44274	0.57911	0.048397	0.14764	0.50756	0.56703	6	6	6	6	6	6	6	6	6	6	6	6	6	6	6	6
325	APCS	-0.30407	-0.072619	-0.29475	0.33853	-0.35674	-0.12002	0.3923	0.32378	0.29281	0.32735	-0.1443	0.056648	-0.032564	-0.0078594	0.004269	0.28999	0.64	0.513	0.5478	0.17795	0.9283	0.4288	0.080641	0.24288	0.056422	0.035438	0.45631	0.15349	0.37883	0.46249	0.79671	0.26583	6	6	6	5	6	6	6	5	6	6	6	5	6	6	6	5
326	AIRE	0.031934	0.086695	0.027451	-0.10934	0.095548	0.15357	0.36032	0.23599	-0.63758	-0.52034	0.11983	0.22497	0.089145	0.19441	-0.26005	-0.15306	0.36772	0.24883	0.76184	0.91027	0.45728	0.42252	0.29857	0.56914	0.9696	0.89117	0.32483	0.31105	0.43051	0.14059	0.9944	0.98222	6	6	6	6	6	6	6	6	6	6	6	6	6	6	6	6
327	APEH	0.49421	0.33109	0.35328	0.42328	0.042378	-0.11831	-0.07752	0.0051058	-0.015602	-0.13539	0.26632	0.21404	-0.43632	-0.5677	-0.37761	-0.4276	0.072554	0.14249	0.57429	0.43147	0.31222	0.32486	0.28075	0.38215	0.18387	0.46305	0.40156	0.34614	0.32416	0.78436	0.47963	0.40076	6	6	6	6	6	6	6	6	6	6	6	6	6	6	6	6
328	APEX1	-0.17109	-0.57887	-0.54612	-0.69113	-0.17308	-0.31896	-0.047957	-0.18025	-0.30959	-0.33064	0.10646	-0.1141	0.32931	0.2965	-0.16021	-0.37976	0.80632	0.94259	0.61315	0.68166	0.25352	0.63359	0.80472	0.96135	0.55219	0.50803	0.54354	0.54248	0.24354	0.37563	0.96111	0.94901	5	6	5	5	6	6	5	5	6	6	6	6	6	6	6	6
329	BIRC2	-0.05214	0.0436	-0.21521	-0.2729	0.1021	0.20155	-0.52789	-0.5729	0.05309	-0.17843	-0.35711	-0.45122	-0.23092	-0.47445	0.029728	-0.064428	0.34574	0.28258	0.14415	0.38973	0.4722	0.26014	0.93591	0.99397	0.34462	0.74099	0.78115	0.72601	0.5912	0.77114	0.48477	0.63933	6	6	6	6	6	6	6	6	6	6	6	6	6	6	6	6
330	BIRC3	-0.42489	-0.40475	0.12652	0.27787	-0.49635	-0.47319	-1.2063	-1.0425	-0.27383	-0.13212	-1.0683	-0.91015	-0.047898	0.082534	-0.13894	0.017449	0.75421	0.81168	0.46018	0.22503	0.94697	0.96925	0.97476	0.76789	0.91887	0.969	0.97756	0.94633	0.5159	0.3264	0.52308	0.48481	6	6	6	6	6	6	6	6	6	6	6	6	6	6	6	6
331	XIAP	-1.185	-1.0694	-0.87147	-0.93036	0.12797	0.24923	-0.029821	-0.075589	0.040256	-0.2523	-0.25388	-0.4608	-0.0053995	-0.31028	0.11723	-0.089769	0.96671	0.98329	0.73542	0.82819	0.21771	0.14283	0.67922	0.8123	0.65986	0.77414	0.75122	0.76409	0.79986	0.85749	0.17833	0.48509	6	6	6	6	6	6	6	6	6	6	6	6	6	6	6	6
332	BIRC5	1.2224	3.8264	-1.6498	0.16217	-2.7835	-0.28992	-5.1873	-2.5059	-0.67702	3.0304	-3.9291	-1.7246	-3.0634	-0.23146	-5.289	-3.8251	1.0639e-05	2.7278e-07	0.99253	0.76041	1	0.6482	1	0.70667	0.4837	8.1849e-07	0.99997	0.95319	1	0.19766	1	0.99701	6	5	6	2	4	4	6	2	6	4	6	2	6	3	6	2
333	APLP1	-0.28086	-0.31308	-0.33869	-0.32939	0.34613	0.3187	-0.18161	-0.15842	0.52291	0.51557	0.47473	0.24164	0.023784	0.0054187	0.037126	0.19418	0.6599	0.62051	0.90637	0.95021	0.26385	0.30152	0.58848	0.48995	0.12886	0.11006	0.11563	0.32663	0.26447	0.2144	0.034461	0.15051	5	5	5	5	5	5	5	5	5	5	5	4	5	5	5	4
334	APLP2	-0.63627	-0.41123	0.46994	0.57888	0.018991	0.24906	0.0086647	0.13042	0.012104	0.10328	0.53249	0.41178	-0.1158	-0.036035	-0.16849	-0.28685	0.71192	0.50774	0.10812	0.16797	0.26515	0.35147	0.44069	0.44504	0.51367	0.38386	0.22073	0.36451	0.78579	0.50542	0.91664	0.93501	6	6	6	6	6	6	6	6	6	6	6	6	6	6	6	6
335	APOA1	-0.64676	-0.75577	-0.24223	-0.1339	0.21437	0.11023	0.1639	0.2861	-0.64967	-0.64085	-0.37482	-0.39982	-0.21826	-0.22126	0.17268	0.14771	0.44852	0.31844	0.71906	0.18855	0.35911	0.29585	0.40152	0.18988	0.92038	0.97461	0.58218	0.83938	0.4622	0.49017	0.045379	0.04417	6	6	6	6	6	6	6	6	6	6	6	6	6	6	6	6
336	APOA2	-0.25738	-0.35364	-0.72676	-0.60291	-0.078242	-0.17133	-0.42119	-0.28416	0.097907	0.22476	0.29452	0.1702	-0.60353	-0.48604	0.0068352	-0.11594	0.14205	0.42902	0.90353	0.96951	0.88946	0.95432	0.70288	0.53513	0.33218	0.21633	0.50303	0.64933	0.25683	0.6013	0.54567	0.29665	6	6	6	6	6	6	6	6	6	6	6	6	6	6	6	6
337	APOA4	-0.97301	-1.2031	-1.0534	-1.1562	-0.23702	-0.46312	-0.71788	-0.80002	-0.70004	-0.5346	-0.29863	-0.38342	-0.41419	-0.26107	-0.23515	-0.31943	0.69489	0.70307	0.1132	0.23202	0.8085	0.92653	0.96478	0.99477	0.73188	0.79519	0.7991	0.82417	0.96435	0.97924	0.70676	0.96063	6	6	6	6	6	6	6	6	6	6	6	6	6	6	6	6
338	APOB	0.32714	0.088379	-0.6592	-0.71119	0.13715	-0.099303	-0.17779	-0.21679	0.015341	0.20103	0.083707	0.11834	0.051363	0.2254	-0.47253	-0.43485	0.17147	0.76655	0.88681	0.97669	0.48158	0.57943	0.29288	0.42054	0.34578	0.14192	0.95642	0.9413	0.41059	0.21925	0.25303	0.28072	6	6	6	6	6	6	6	6	6	6	6	6	6	6	6	6
339	APOBEC1	-0.28138	-0.13588	0.21805	0.29348	-1.0248	-0.8761	-0.98319	-0.89537	0.11267	0.16903	-0.84037	-0.71562	-0.53386	-0.48735	-0.44247	-0.32185	0.95723	0.88239	0.24528	0.33965	0.99916	0.997	0.98961	0.98809	0.55528	0.55509	0.79607	0.75244	0.80582	0.96649	0.55941	0.12951	6	6	6	6	6	6	6	6	6	6	6	6	6	6	6	6
341	APOC1	-0.78867	-0.89064	0.31116	0.21311	0.0097495	-0.088675	-0.02683	-0.11211	-0.71793	-0.68237	-0.47409	-0.40704	0.032012	0.051615	0.31594	0.3829	0.94691	0.99198	0.17021	0.33018	0.5479	0.45412	0.55945	0.55519	0.70976	0.56401	0.74551	0.76366	0.64012	0.57008	0.049597	0.1289	6	6	6	6	6	6	6	6	6	6	6	6	6	6	6	6
343	AQP8	0.1216	0.37391	0.14382	-0.00097032	-0.25964	-0.26547	-1.1597	-1.3033	0.62335	-0.6467	0.26104	-0.017184	0.86613	0.7337	0.21299	0.50052	0.30048	0.080027	0.41705	0.58124	0.36162	0.36598	0.78719	0.87023	0.10388	0.14629	0.75677	0.68262	0.0016271	0.0014	0.0070127	0.057563	5	6	5	5	6	6	5	5	4	5	6	5	4	5	6	5
344	APOC2	-1.2132	-1.0697	0.11912	0.097564	0.15222	0.31128	-0.017257	-0.025948	-0.26513	-0.2706	-0.49713	-0.67304	-0.15644	-0.17381	0.19209	0.013249	0.5592	0.6312	0.75582	0.70312	0.44051	0.22019	0.64379	0.72992	0.74915	0.61968	0.95878	0.97015	0.30503	0.53847	0.45465	0.62443	6	6	6	6	6	6	6	6	6	6	6	6	6	6	6	6
345	APOC3	-0.21313	-0.12059	-0.72578	-0.30847	0.111	0.20728	-0.030871	0.4018	-0.19178	-0.10169	-1.086	-1.0053	-0.72933	-0.64916	-0.15701	-0.12185	0.76357	0.46205	0.7492	0.67468	0.39889	0.2937	0.51143	0.40518	0.64162	0.73435	0.92838	0.87161	0.85458	0.84424	0.81187	0.63207	6	6	6	6	6	6	6	6	6	6	6	6	6	6	6	6
346	APOC4	-0.84408	-0.72165	-0.54596	-0.21492	0.22864	0.35534	-0.13325	0.21948	-0.7185	-0.65067	-1.2684	-1.2531	-0.23821	-0.18522	-0.35446	-0.38636	0.23702	0.19401	0.11651	0.03323	0.026397	0.012399	0.57235	0.3927	0.48132	0.62407	0.8174	0.87085	0.41045	0.36925	0.78334	0.76468	6	6	6	6	6	6	6	6	6	6	6	6	6	6	6	6
347	APOD	-0.082095	0.13041	0.4672	0.50663	-1.0454	-0.83848	-0.073749	-0.021609	-1.3169	-1.4398	0.20351	-0.058266	-0.93996	0.12113	-1.1021	-0.43493	0.62205	0.59449	0.18577	0.14457	0.6865	0.63362	0.59587	0.69249	0.80974	0.87286	0.59957	0.42051	0.70552	0.34128	0.70062	0.66256	6	6	5	5	6	6	5	5	6	5	6	5	6	5	6	5
348	APOE	-0.10774	-0.056934	0.077309	-0.040539	0.10452	0.15836	-0.24709	-0.35261	-0.70907	-0.62423	0.10443	-0.11489	-0.18003	-0.10629	0.35091	0.13181	0.92205	0.77458	0.65947	0.53527	0.20318	0.20288	0.78368	0.73847	0.7618	0.86004	0.32141	0.66194	0.42396	0.28965	0.056996	0.69695	6	6	6	6	6	6	6	6	6	6	6	6	6	6	6	6
350	APOH	0.849	0.90676	0.24933	0.21016	0.28679	0.34817	0.060242	0.034306	0.075205	0.22836	0.6154	0.39623	-0.23043	-0.088147	0.012181	-0.20537	0.00051965	0.0054418	0.020682	0.015054	0.12524	0.13612	0.61249	0.51839	0.66088	0.34519	0.028633	0.054588	0.93707	0.93919	0.24286	0.65752	6	6	6	6	6	6	6	6	6	6	6	6	6	6	6	6
351	APP	-0.12535	-0.14449	-0.051318	-0.043524	0.53566	0.51958	0.23695	0.25749	-0.28885	-0.23401	0.0090951	0.077399	-0.095493	-0.0523	-0.09652	-0.02664	0.71831	0.52205	0.8235	0.81052	0.025195	0.025203	0.048281	0.044104	0.69848	0.69827	0.25114	0.20669	0.52601	0.2516	0.26997	0.49607	6	6	6	6	6	6	6	6	6	6	6	6	6	6	6	6
353	APRT	0.23066	0.13171	-0.32155	-0.33191	-0.34642	-0.44277	-0.028901	-0.02637	0.17824	0.22309	0.028965	0.16912	0.079956	0.11346	-0.062671	0.079312	0.24811	0.38293	0.95154	0.93502	0.72305	0.86392	0.94878	0.85199	0.77216	0.4771	0.70321	0.46681	0.62601	0.31483	0.78694	0.51835	6	6	6	6	6	6	6	6	6	6	6	6	6	6	6	6
354	KLK3	0.093919	-0.080068	0.17656	0.31092	0.087664	-0.083609	0.048759	0.19661	0.30136	0.16507	-0.25145	-0.18013	-0.002044	-0.15006	0.18712	0.25863	0.13586	0.6724	0.58375	0.41044	0.33572	0.72973	0.62099	0.51983	0.29401	0.40912	0.52309	0.24612	0.63441	0.7164	0.43165	0.055293	6	6	6	6	6	6	6	6	6	6	6	6	6	6	6	6
355	FAS	-0.19066	-0.36494	0.45619	0.41105	0.38309	0.21179	0.044498	0.011902	0.065107	-0.020401	0.29522	0.4418	0.073698	-0.023552	-0.19486	-0.045562	0.37313	0.64993	0.31362	0.35004	0.32655	0.43582	0.39439	0.50752	0.28592	0.5332	0.38887	0.31844	0.21006	0.25327	0.64619	0.32218	6	6	6	6	6	6	6	6	6	6	6	6	6	6	6	6
356	FASLG	-0.43564	-0.48754	-0.99082	-0.31224	-0.14844	-0.19714	-0.070691	-0.31219	-0.47518	0.37822	-0.68642	-0.78046	-0.6123	-0.44336	0.012663	-0.12667	0.72347	0.83086	0.11171	0.12227	0.8939	0.81382	0.62931	0.84594	0.45354	0.15766	0.68959	0.48741	0.85255	0.82095	0.39929	0.72771	5	5	6	5	5	5	6	5	6	5	6	6	6	5	6	6
357	SHROOM2	-0.8169	-0.58977	0.2177	0.15407	-0.99093	-0.75024	-0.0097335	-0.061171	-0.39714	-0.64499	-0.57384	-0.75847	-0.4292	0.040307	0.31167	0.12609	0.73205	0.59859	0.7083	0.72314	0.9554	0.85522	0.41442	0.69623	0.21448	0.90496	0.8522	0.78657	0.5553	0.28541	0.013967	0.1082	6	6	5	5	6	6	5	5	6	5	5	5	6	5	5	5
358	AQP1	-0.11745	-0.25815	0.15019	0.24894	-0.098418	-0.23627	-0.048255	0.063334	-0.052767	0.25111	-0.61708	0.38626	-1.3286	-0.49794	-0.13517	0.30879	0.3712	0.50902	0.27907	0.10928	0.64839	0.9692	0.63821	0.67534	0.26824	0.070835	0.47582	0.23223	0.9958	0.91736	0.43868	0.23655	5	5	5	5	5	5	5	5	6	5	6	5	6	5	6	5
359	AQP2	-0.60081	-0.66553	-0.86043	-0.98565	0.010219	-0.2545	-0.87691	-0.98454	-0.18687	-0.37362	-1.4337	-0.83907	0.28788	0.084906	0.38657	0.22396	0.42339	0.70854	0.61241	0.53878	0.59852	0.92276	0.93158	0.96679	0.54038	0.55486	0.84033	0.60607	0.049179	0.10493	0.37907	0.3943	6	5	6	6	5	5	6	6	6	6	6	5	6	6	6	5
360	AQP3	-0.62004	-0.56101	0.11129	0.073941	1.3001	1.372	1.344	1.3196	-0.05881	-0.16249	0.12162	0.26352	-0.12867	-0.24467	-0.18413	-0.037762	0.51139	0.47889	0.56752	0.53932	1.9095e-06	3.0006e-06	1.0658e-05	0.00028511	0.68887	0.77706	0.42479	0.24002	0.88772	0.9608	0.39963	0.4149	6	6	6	6	6	6	6	6	6	6	6	6	6	6	6	6
361	AQP4	0.32259	0.24507	-1.1123	-1.2008	0.35126	0.2765	-0.10735	-0.17516	-0.62152	-0.31225	-0.14792	-0.20274	-0.4146	-0.11641	-0.20009	-0.25334	0.18854	0.4051	0.17542	0.38162	0.065403	0.17765	0.75194	0.74636	0.82486	0.63654	0.81271	0.70297	0.97676	0.84616	0.19571	0.6252	6	6	6	6	6	6	6	6	6	6	6	6	6	6	6	6
362	AQP5	-0.20371	-0.39404	-0.065462	-0.099041	-0.50106	-0.68885	-0.48112	-0.50217	-0.30614	-0.34778	0.14136	0.13723	-0.28512	-0.33982	-0.025408	-0.026875	0.39835	0.64239	0.50852	0.24132	0.9871	0.97432	0.78501	0.92301	0.61875	0.72946	0.36054	0.25674	0.90116	0.95708	0.49002	0.80422	6	6	6	6	6	6	6	6	6	6	6	6	6	6	6	6
363	AQP6	0.052485	0.1894	0.13654	-0.015262	0.25726	0.39738	-0.5621	-0.70155	-0.32724	-0.54052	0.083097	0.00027089	0.020575	-0.20576	0.33441	0.25208	0.11182	0.24773	0.30355	0.33064	0.15359	0.138	0.98088	0.97857	0.18942	0.49066	0.48538	0.39792	0.38555	0.5537	0.19473	0.25644	6	6	6	6	6	6	6	6	6	6	6	6	6	6	6	6
364	AQP7	-0.10198	0.3205	-0.84881	-0.30763	2.8312	3.2584	2.9337	3.4989	0.13974	0.13264	-0.33254	-0.28058	-0.55564	-0.57395	-0.49822	-0.44535	0.62915	0.36106	0.29358	0.072411	2.7278e-07	2.7278e-07	2.7328e-07	2.7336e-07	0.2251	0.26655	0.78983	0.55498	0.99623	0.99746	0.84882	0.92964	6	6	6	6	6	6	6	6	6	6	6	6	6	6	6	6
366	AQP9	0.20359	0.24853	-0.82801	-0.92757	0.14273	0.19282	0.85027	0.76596	0.22191	0.14118	-0.23168	-0.30809	0.044692	-0.047164	-0.78134	-0.8616	0.1907	0.34722	0.87308	0.96479	0.21374	0.32402	0.025344	0.011459	0.39077	0.40449	0.32233	0.35992	0.42695	0.64693	0.86404	0.81885	5	5	5	5	5	5	5	5	5	5	5	5	5	5	5	5
367	AR	-0.57902	-0.4769	-0.32806	-0.1849	0.025768	0.13122	-0.41901	-0.26291	0.31417	0.36569	0.32409	0.31922	-0.06083	-0.02053	0.095251	0.091979	0.88628	0.76999	0.54388	0.77691	0.43066	0.33469	0.91304	0.66426	0.22552	0.067878	0.12847	0.16463	0.44854	0.73214	0.28081	0.7674	6	6	6	6	6	6	6	6	6	6	6	6	6	6	6	6
368	ABCC6	-0.44506	-0.21019	-1.9009	-1.5934	-0.20939	0.030697	0.43347	0.48856	-0.87521	-0.2808	-0.15467	-0.10254	1.0427	1.6073	0.84724	0.89775	0.37271	0.30575	0.63032	0.59541	0.78174	0.59541	0.14136	0.42573	0.36587	0.18271	0.41105	0.17923	4.5007e-05	8.1853e-07	0.026371	0.020969	6	6	6	5	6	6	6	5	6	6	5	5	6	6	5	5
369	ARAF	0.24292	0.16779	-0.42596	-0.53607	0.15197	0.079529	-0.073659	-0.17122	-0.27151	-0.35107	-1.5343	-1.4845	0.45284	0.35889	0.35322	0.35625	0.33855	0.32159	0.60875	0.57453	0.63917	0.86961	0.72936	0.71276	0.51392	0.30775	0.92004	0.9711	0.014244	0.020894	0.15566	0.12954	6	6	6	6	6	6	6	6	6	6	6	6	6	6	6	6
372	ARCN1	-0.6689	-0.87062	-2.2091	-2.1791	-0.99335	-1.1842	0.003149	-0.31739	0.94553	1.1652	-0.29662	-0.3039	0.065336	0.2763	-1.3051	-1.5029	0.54805	0.7884	0.5051	0.86662	0.99705	0.99791	0.41926	0.8693	0.011092	0.0023308	0.93768	0.8887	0.79901	0.66889	0.76545	0.71397	6	6	5	4	6	6	5	4	6	6	5	4	6	6	5	4
373	TRIM23	0.49083	0.64404	-0.62202	-0.54898	0.50708	0.6642	0.060881	0.14753	-0.2971	-0.24375	-1.1757	-1.3635	0.071834	0.11185	-0.38042	-0.57074	0.020225	0.043429	0.88623	0.90903	0.12152	0.057885	0.75464	0.5329	0.53384	0.57659	0.9785	0.9141	0.074991	0.091098	0.62057	0.42546	6	6	6	6	6	6	6	6	6	6	6	6	6	6	6	6
374	AREG	-0.097239	0.034857	-0.077897	-0.20953	-0.66968	-0.53435	-0.2788	-0.3991	0.41822	0.29528	0.46122	0.67147	0.1882	0.053262	-0.45697	-0.24248	0.63004	0.711	0.41765	0.51184	0.95745	0.96065	0.14191	0.21651	0.24748	0.44599	0.041319	0.074628	0.20965	0.44786	0.77333	0.83753	6	6	6	6	6	6	6	6	6	6	6	6	6	6	6	6
375	ARF1	0.47522	0.50865	0.38495	0.40353	-0.37924	-0.34301	-0.35835	-0.32713	0.27284	0.42936	0.050426	0.085732	-0.17131	-0.02603	-0.26368	-0.22683	0.060956	0.028726	0.49423	0.41754	0.48151	0.57409	0.97398	0.95411	0.20999	0.053728	0.16706	0.11358	0.64813	0.63836	0.78077	0.74937	6	6	6	6	6	6	6	6	6	6	6	6	6	6	6	6
377	ARF3	-0.43517	-0.16834	0.19085	0.074012	-0.057991	0.21357	-0.92656	-1.0349	-0.41967	-0.12366	-0.83858	-0.94246	-0.47377	-0.18907	-0.28302	-0.38713	0.66834	0.53524	0.23433	0.22605	0.8165	0.40905	0.15803	0.44413	0.37027	0.18113	0.99376	0.98975	0.84293	0.64616	0.76288	0.83765	5	5	5	5	5	5	5	5	5	5	5	5	5	5	5	5
378	ARF4	0.58108	0.49	0.35999	0.28295	0.29163	0.20333	0.16816	0.1036	0.3145	0.14061	0.095892	0.056398	0.26949	0.083845	0.28585	0.24747	0.067016	0.076648	0.15981	0.58925	0.28754	0.24461	0.3965	0.56388	0.42041	0.57426	0.37626	0.5159	0.35143	0.31012	0.16103	0.38587	5	5	5	5	5	5	5	5	5	5	5	5	5	5	5	5
379	ARL4D	-1.0625	-0.96786	-1.1247	-1.0291	-0.85078	-0.75354	-0.45018	-0.33211	-0.91389	-0.20897	0.16991	0.43018	-0.5483	0.3121	-0.66369	-0.39887	0.92857	0.9104	0.88056	0.7417	0.69339	0.48957	0.72919	0.62606	0.52021	0.4874	0.29506	0.20902	0.2195	0.12951	0.95578	0.78501	6	6	5	5	6	6	5	5	6	5	5	5	6	5	5	5
381	ARF5	0.64735	0.7402	-0.30325	-0.40691	0.02554	0.12167	-0.19465	-0.28536	-0.94386	-0.31631	-0.6056	-0.48271	-0.43452	0.18301	0.12836	0.24981	0.016123	0.058854	0.14843	0.1315	0.8966	0.86401	0.83592	0.89271	0.84053	0.77349	0.82976	0.72088	0.98631	0.35958	0.43779	0.64727	5	5	5	5	5	5	5	5	5	5	5	5	5	5	5	5
382	ARF6	0.43606	0.43802	-0.19474	0.0083594	-0.20812	-0.20343	-0.4989	-0.28302	-0.23476	-0.16655	0.060043	0.1002	-0.12971	-0.073143	-0.011643	0.029783	0.14528	0.15121	0.74246	0.48441	0.95961	0.83527	0.99021	0.97402	0.90455	0.65053	0.10063	0.22259	0.86308	0.74448	0.39145	0.36366	6	6	6	6	6	6	6	6	6	6	6	6	6	6	6	6
383	ARG1	0.31901	0.22449	0.064079	0.0982	0.10235	0.010388	0.076518	0.12335	-0.98658	-1.0072	-0.55689	-0.5207	0.3149	0.2802	-0.10315	-0.066528	0.17247	0.26546	0.75195	0.60124	0.37643	0.42301	0.66466	0.63322	0.85959	0.94345	0.89953	0.85226	0.27278	0.34546	0.72746	0.7828	6	6	6	6	6	6	6	6	6	6	6	6	6	6	6	6
384	ARG2	-0.0071071	0.0038349	-0.088572	-0.1317	-0.042461	-0.028393	-0.049778	-0.080231	-0.46321	-0.3622	-0.095001	-0.060847	0.043724	0.13315	0.04629	0.081854	0.56047	0.79309	0.62256	0.5234	0.75489	0.71973	0.5432	0.62434	0.99567	0.96567	0.65244	0.43222	0.74176	0.21628	0.74425	0.74193	6	6	6	6	6	6	6	6	6	6	6	6	6	6	6	6
387	RHOA	0.15307	0.28579	0.16307	0.15008	-0.1734	-0.037455	0.2296	0.22939	0.50409	0.55918	0.4717	0.43094	0.044369	0.088135	-0.32836	-0.36689	0.62725	0.50358	0.44283	0.49513	0.97366	0.72687	0.23141	0.42689	0.034493	0.01974	0.14319	0.045192	0.46426	0.24432	0.99692	0.97991	6	6	6	6	6	6	6	6	6	6	6	6	6	6	6	6
388	RHOB	0.53899	0.45165	0.21558	0.054888	0.24982	0.16471	0.02005	-0.12869	-0.5469	-0.40863	0.14882	0.045192	0.0066117	0.12941	-0.59933	-0.70083	0.16866	0.091838	0.28091	0.59348	0.14251	0.21249	0.61352	0.90477	0.76419	0.53694	0.2432	0.34997	0.46643	0.1394	0.84076	0.72237	6	6	6	6	6	6	6	6	6	6	6	6	6	6	6	6
389	RHOC	0.38968	0.29556	0.53856	0.53745	0.14303	0.051428	0.39469	0.40666	-0.41489	-0.18025	-0.49704	-0.3662	-0.33759	-0.11359	-0.35296	-0.26581	0.12602	0.16284	0.10337	0.13535	0.40756	0.74431	0.26821	0.25691	0.82104	0.78651	0.15017	0.10403	0.8609	0.48328	0.79724	0.79731	6	6	6	6	6	6	6	6	6	6	6	6	6	6	6	6
390	RND3	-0.55	0.23932	-0.74446	-0.087532	0.037581	0.048596	-1.0125	-0.31619	0.30375	0.34456	0.1096	0.015316	0.028741	0.058328	-0.88339	0.15488	0.66734	0.24639	0.059534	0.076917	0.62579	0.38248	0.97911	0.86181	0.24134	0.14835	0.51597	0.6434	0.31518	0.39532	0.86596	0.36082	6	5	6	5	5	5	6	5	5	5	6	5	5	5	6	5
391	RHOG	-0.2646	-0.14677	-0.20373	-0.22946	0.13746	0.25876	-0.016494	-0.02155	-0.37107	-0.57759	-0.77032	-0.59044	0.24499	0.021461	0.26571	0.4005	0.7574	0.79974	0.044863	0.251	0.60364	0.27561	0.63507	0.74341	0.22584	0.3714	0.4891	0.38942	0.41379	0.6207	0.14914	0.074984	6	6	6	6	6	6	6	6	6	6	6	6	6	6	6	6
392	ARHGAP1	0.5836	0.40393	0.117	-0.031666	0.12042	-0.057111	-0.60027	-0.73696	-0.54311	-0.60802	-0.16603	0.11017	-0.07648	-0.15378	-0.069796	0.20874	0.17175	0.43272	0.74291	0.57463	0.52856	0.80989	0.67905	0.93159	0.96798	0.99076	0.37899	0.25902	0.83323	0.90185	0.2905	0.19241	4	4	4	4	4	4	4	4	4	4	4	4	4	4	4	4
393	ARHGAP4	0.017958	-0.23686	-0.97108	-0.72699	-0.2175	-0.47025	-1.4477	-1.1895	-0.9326	-1.0962	-0.3275	-0.80228	-0.29534	-0.47423	-1.189	-0.59537	0.28749	0.73815	0.30638	0.28095	0.9247	0.75505	0.85313	0.84388	0.9407	0.70068	0.84799	0.97628	0.60873	0.16931	0.26507	0.40963	6	6	6	6	6	6	6	6	6	6	6	5	6	6	6	5
394	ARHGAP5	0.023569	0.03731	-0.08368	0.089381	-0.2971	-0.28038	-0.077135	0.10889	-0.67862	-0.72609	-0.51487	-0.22232	0.17365	0.11347	0.081196	0.37466	0.4721	0.80132	0.69336	0.64013	0.73264	0.67138	0.37445	0.30093	0.93291	0.8667	0.66559	0.367	0.13285	0.094725	0.75095	0.19614	6	6	6	6	6	6	6	6	6	6	6	6	6	6	6	6
395	ARHGAP6	0.3273	0.22641	-0.47585	-0.45351	0.1302	-0.082107	0.30541	0.34079	-0.97449	-0.24889	0.37692	0.40723	-0.18364	-0.14472	-0.028057	0.0046785	0.20796	0.13743	0.95925	0.8316	0.57248	0.76799	0.23411	0.40671	0.81609	0.7879	0.36173	0.47577	0.87914	0.7299	0.48084	0.8164	6	5	5	5	5	5	5	5	6	5	6	6	6	5	6	6
396	ARHGDIA	-0.083093	-0.31312	0.14918	0.069926	0.04586	-0.18168	0.04533	-0.021563	-0.23754	-0.25015	0.15265	0.05212	0.48357	0.45445	-0.274	-0.36998	0.51598	0.5582	0.24609	0.38496	0.39615	0.92887	0.37702	0.68959	0.28522	0.22539	0.49824	0.60652	0.042582	0.078038	0.2639	0.21875	6	6	6	6	6	6	6	6	6	6	6	6	6	6	6	6
397	ARHGDIB	0.75825	0.62869	-0.4612	-0.43932	-0.19485	-0.32225	-0.40202	-0.36594	-0.45757	-0.42266	-0.11996	-0.16569	-0.57514	-0.55273	-0.48051	-0.52335	0.021038	0.10861	0.47438	0.56793	0.79165	0.86543	0.72083	0.74191	0.64153	0.63703	0.34522	0.58374	0.93026	0.92758	0.83809	0.95806	6	6	6	6	6	6	6	6	6	6	6	6	6	6	6	6
398	ARHGDIG	-0.082225	-0.19296	-0.43023	-0.44048	-0.26806	-0.37618	-0.52354	-0.51893	0.43623	0.31234	0.0025687	-0.079705	0.52452	0.38862	0.072491	-0.0093665	0.22525	0.5456	0.80033	0.57515	0.4037	0.80006	0.82951	0.92982	0.16834	0.4059	0.11056	0.15303	0.058683	0.18946	0.15544	0.041804	6	6	6	6	6	6	6	6	6	6	6	6	6	6	6	6
399	RHOH	0.38762	0.27242	0.087995	0.069708	-0.058458	-0.17178	-0.42473	-0.43075	0.1654	0.57162	-0.43548	-0.42691	0.053062	0.45026	-0.19595	-0.18542	0.47272	0.68466	0.67453	0.55547	0.45342	0.54575	0.79916	0.64178	0.60912	0.10822	0.83121	0.79239	0.10579	0.070779	0.61215	0.59622	5	5	5	5	5	5	5	5	5	5	5	5	5	5	5	5
400	ARL1	-0.16633	-0.27366	-0.95614	-0.73212	-0.35376	-0.45854	0.44393	0.68198	0.068463	-0.15048	-0.018489	-0.03085	0.48047	0.24936	0.32399	0.31322	0.40288	0.39212	0.97321	0.90033	0.79738	0.90772	0.16026	0.1421	0.91658	0.98286	0.18465	0.11404	0.058305	0.2619	0.054234	0.041608	6	6	6	6	6	6	6	6	6	6	6	6	6	6	6	6
401	PHOX2A	0.011197	0.096011	0.28603	0.22757	0.040717	0.1295	-1.0579	-1.1131	-0.33111	-0.4459	-0.098877	0.011601	-0.00016113	-0.13135	-0.14488	-0.03229	0.44312	0.47216	0.28595	0.53651	0.82228	0.6427	0.4715	0.63212	0.83901	0.73902	0.46632	0.40879	0.20101	0.21126	0.67617	0.71604	6	6	6	6	6	6	6	6	6	6	6	6	6	6	6	6
402	ARL2	-0.21864	0.10722	-0.49135	-0.45467	0.016786	0.34773	0.55587	0.60645	0.36821	0.54265	0.022415	0.42073	-0.1965	-0.032476	-0.13674	0.26498	0.57181	0.18742	0.80937	0.59463	0.5117	0.2689	0.011932	0.0055508	0.09673	0.12536	0.57919	0.29454	0.60113	0.53303	0.36224	0.17917	6	6	6	6	6	6	6	6	6	6	6	6	6	6	6	6
403	ARL3	0.17699	0.25183	0.17568	0.22608	-0.043609	0.034273	-0.25568	-0.19255	-0.099046	-0.14134	0.073916	-0.1227	0.10831	0.054338	0.20128	0.0059217	0.50408	0.29748	0.28369	0.09336	0.81103	0.89006	0.955	0.9566	0.78274	0.50923	0.47117	0.8431	0.3872	0.23428	0.091582	0.41321	6	6	6	6	6	6	6	6	6	6	6	6	6	6	6	6
405	ARNT	0.39359	0.27585	0.049026	-0.18716	0.16177	0.046109	0.1953	-0.026985	0.36662	0.36317	0.5775	0.41033	0.31727	0.30218	0.09681	-0.068457	0.077464	0.36797	0.049796	0.15039	0.043842	0.13237	0.25215	0.50022	0.17856	0.11485	0.0079683	0.27389	0.076865	0.239	0.30942	0.73737	6	6	6	6	6	6	6	6	6	6	6	6	6	6	6	6
406	ARNTL	-0.065803	0.011686	-0.45983	-0.32647	-0.56895	-0.49775	-0.61707	-0.47775	-0.57702	0.10516	-0.8785	-0.75591	-0.56385	-0.30375	0.36518	0.44096	0.24708	0.33731	0.73705	0.49	0.37414	0.30866	0.63633	0.1827	0.88719	0.65138	0.86008	0.74273	0.92615	0.71248	0.29373	0.10124	6	6	6	6	6	6	6	6	6	5	6	6	6	5	6	6
407	ARR3	0.20675	0.010425	0.25461	0.16357	0.41985	0.22595	-0.17114	-0.24981	-0.072991	-0.31047	-1.0173	-1.181	0.21835	-0.031418	0.27342	0.10254	0.34681	0.50406	0.22371	0.24099	0.11921	0.20176	0.73508	0.94748	0.74603	0.86418	0.62102	0.64384	0.18683	0.42177	0.29167	0.39584	6	6	6	6	6	6	6	6	6	6	6	6	6	6	6	6
408	ARRB1	-0.35735	-0.27359	-0.32307	-0.49654	-0.17826	-0.090908	-0.12475	-0.27825	-0.33123	-0.24289	0.42073	0.52837	-0.8249	-0.74216	-0.10701	0.0031898	0.69508	0.72402	0.21895	0.42277	0.64276	0.43705	0.74633	0.95036	0.33853	0.31222	0.25497	0.16564	0.40874	0.42089	0.76985	0.72935	6	6	6	6	6	6	6	6	6	6	6	6	6	6	6	6
409	ARRB2	-0.86283	-0.61634	-2.4888	-2.7177	-0.034453	0.22021	-0.58599	-0.54859	0.19102	0.26132	-0.30086	-0.1531	0.00093799	0.05966	-0.24877	-0.098214	0.75607	0.57505	0.99031	0.98962	0.52133	0.54383	0.89665	0.72601	0.52871	0.29219	0.75475	0.90134	0.74124	0.5	0.30117	0.25874	6	6	6	5	6	6	6	5	6	6	6	6	6	6	6	6
410	ARSA	-0.39584	-0.4028	-0.73724	-0.66995	-0.39843	-0.40225	0.0020101	0.082841	-0.13721	-0.2459	0.10882	0.15742	-0.36256	-0.48293	0.20486	0.25506	0.78124	0.79939	0.86437	0.90351	0.728	0.88723	0.86154	0.7471	0.26769	0.72658	0.56391	0.54518	0.74401	0.66512	0.28285	0.086264	6	6	6	6	6	6	6	6	6	6	6	6	6	6	6	6
411	ARSB	-0.11492	-0.39118	-0.8198	-0.54038	0.079408	-0.19429	0.12689	0.42063	0.43734	0.58115	0.014795	0.25793	-0.22027	-0.086348	-0.056573	0.1877	0.76033	0.99514	0.82825	0.64789	0.70276	0.68406	0.11238	0.041704	0.086599	0.046488	0.36337	0.12023	0.7248	0.64495	0.42824	0.090555	6	6	6	6	6	6	6	6	6	6	6	6	6	6	6	6
412	STS	-0.55059	-0.73304	-0.60493	-0.67801	0.056893	-0.12224	-0.40645	-0.46718	-0.3648	-0.34309	0.041762	0.2247	-0.43818	-0.42756	-0.26486	-0.079665	0.71489	0.82589	0.88749	0.95625	0.43818	0.57327	0.58989	0.77687	0.91771	0.83035	0.077336	0.18268	0.27468	0.15518	0.93806	0.58632	5	5	5	5	5	5	5	5	5	5	5	5	5	5	5	5
414	ARSD	-0.063164	-0.19417	-2.0553	-2.0259	-0.21098	-0.33938	-0.13739	-0.085776	-0.29528	-0.45056	-0.15339	-0.48699	-0.58033	-0.74808	-0.0018108	-0.33475	0.32004	0.63725	0.78489	0.80809	0.72963	0.74303	0.94799	0.96646	0.41933	0.60445	0.58369	0.78427	0.91431	0.98491	0.36556	0.76047	6	6	6	6	6	6	6	6	6	6	6	6	6	6	6	6
415	ARSE	-0.33141	-0.43937	-0.062556	0.079154	-0.036569	-0.14161	-0.60236	-0.44775	-0.12247	-0.018794	-0.55971	-0.52277	0.26016	0.35246	-0.19152	-0.15434	0.92591	0.96469	0.51656	0.46818	0.74328	0.94643	0.97573	0.99139	0.5424	0.53885	0.75864	0.84621	0.18825	0.10053	0.74264	0.93934	6	6	6	6	6	6	6	6	6	6	6	6	6	6	6	6
416	ARSF	0.13476	0.37102	0.13167	-0.23661	-0.14039	0.099357	0.093478	-0.26274	-0.37061	-0.26175	0.42194	0.52742	0.20407	0.30032	0.022508	0.12999	0.2715	0.11397	0.4622	0.90286	0.75822	0.67797	0.55119	0.96555	0.30521	0.45586	0.16812	0.10597	0.080429	0.20733	0.5265	0.12847	5	5	5	5	5	5	5	5	5	5	5	5	5	5	5	5
417	ART1	-0.13645	-0.16215	-0.16019	-0.092044	-0.013752	-0.036467	-0.041817	0.039145	0.13306	0.12309	0.097191	0.075271	-0.14649	-0.16797	0.12859	0.1081	0.8618	0.70688	0.58105	0.49529	0.71164	0.93785	0.57332	0.28762	0.65467	0.58004	0.41256	0.45435	0.63833	0.82411	0.17598	0.25968	6	6	6	6	6	6	6	6	6	6	6	6	6	6	6	6
419	ART3	-0.3262	-0.36361	-1.479	-1.4406	0.10343	0.069173	-0.079478	-0.025995	0.24682	0.28505	0.39072	0.5005	-0.25083	-0.22329	0.025158	0.13747	0.64052	0.69185	0.99581	0.99304	0.45998	0.74052	0.44178	0.46279	0.3048	0.53704	0.15652	0.021306	0.9059	0.67243	0.45054	0.21185	6	6	6	6	6	6	6	6	6	6	6	6	6	6	6	6
420	ART4	0.69027	-0.10795	0.44328	0.26454	0.23921	0.16879	0.16412	-0.14488	0.27076	0.35528	-0.46373	-0.48611	0.36729	0.33085	-0.37923	-0.41041	0.014258	0.013516	0.36026	0.37228	0.39571	0.52438	0.32706	0.84521	0.52396	0.43865	0.15189	0.37332	0.10905	0.26349	0.96298	0.97017	5	6	6	5	6	6	6	5	6	5	6	6	6	5	6	6
421	ARVCF	-0.31878	-0.40842	0.47528	0.52581	-0.0044678	-0.091554	0.20302	0.26616	0.53937	0.52745	0.13079	0.018644	0.18132	0.15824	0.44491	0.33287	0.692	0.88671	0.17292	0.2181	0.45727	0.27801	0.20783	0.18818	0.081399	0.16462	0.087441	0.1619	0.29629	0.16865	0.075338	0.22852	6	6	6	6	6	6	6	6	6	6	6	6	6	6	6	6
427	ASAH1	0.056716	0.17798	-0.071155	0.15229	0.36301	0.48789	-0.073527	0.1635	-0.1798	-0.30528	-0.21687	-0.33345	-0.11193	-0.24901	-0.28842	-0.40399	0.3261	0.19845	0.064636	0.099186	0.11786	0.035462	0.50594	0.41221	0.88129	0.96895	0.68754	0.77277	0.35291	0.56025	0.91374	0.97047	6	6	6	6	6	6	6	6	6	6	6	6	6	6	6	6
429	ASCL1	0.54488	0.78607	0.69791	0.33261	-0.42221	-0.17675	0.37977	0.025048	-0.92394	-0.80459	-0.15043	-0.20103	-0.25163	-0.1468	0.1291	0.079202	0.080479	0.07229	0.074102	0.16799	0.82575	0.78728	0.2565	0.50673	0.9956	0.98429	0.68457	0.72204	0.72494	0.55542	0.31624	0.65947	5	5	5	5	5	5	5	5	5	5	5	5	5	5	5	5
430	ASCL2	-0.14432	-0.28794	0.18996	-0.040815	-0.04039	-0.18104	-0.89681	-1.1173	-0.12994	-0.1692	-0.22044	-0.092457	0.22528	0.17328	-0.11765	0.012918	0.94382	0.89838	0.30248	0.4149	0.83312	0.86169	0.36431	0.55232	0.24731	0.25754	0.71867	0.69012	0.34281	0.26301	0.31872	0.3427	5	5	5	5	5	5	5	5	5	5	5	5	5	5	5	5
432	ASGR1	-0.62998	-0.55535	0.24284	-0.022833	-0.25205	-0.17393	0.22632	-0.0272	-0.41177	-0.55965	0.13094	0.053054	-0.066414	-0.22722	0.62253	0.54588	0.92154	0.93145	0.25896	0.53073	0.96277	0.94465	0.28471	0.76215	0.38679	0.49096	0.44799	0.58499	0.63005	0.9081	0.0046372	0.124	5	5	5	5	5	5	5	5	5	5	5	5	5	5	5	5
433	ASGR2	-0.31238	-0.82845	0.34947	-0.4734	-0.45949	-0.42688	-0.083106	-0.88902	0.17814	0.10952	-0.68141	-0.78937	-0.30181	-0.38168	0.014679	-0.098725	0.83723	0.81315	0.46352	0.56593	0.85705	0.95553	0.8036	0.82327	0.61986	0.62152	0.61368	0.62018	0.96289	0.95906	0.71818	0.8603	5	6	5	6	6	6	5	6	5	5	5	5	5	5	5	5
434	ASIP	-0.70059	-0.66199	-0.32126	-0.1614	-0.31851	-0.26732	-0.0081756	0.16615	-0.24478	-0.096551	-0.38802	-0.52588	-0.098708	0.037945	-0.28131	-0.42654	0.31682	0.37496	0.13773	0.14132	0.25675	0.56638	0.18079	0.13421	0.32688	0.2449	0.18221	0.188	0.72073	0.70434	0.41171	0.57399	6	6	6	6	6	6	6	6	6	6	6	6	6	6	6	6
435	ASL	0.25785	-0.41354	-0.46241	-0.34566	-0.1898	-0.21084	-0.13835	-0.008178	-0.68366	-0.66167	0.46539	0.4745	0.098785	0.10363	0.78096	0.79123	0.4729	0.50308	0.56513	0.52112	0.78282	0.9218	0.86641	0.70689	0.73938	0.8576	0.087295	0.14185	0.23078	0.31362	0.0024953	0.0056058	5	6	5	5	6	6	5	5	5	5	5	5	5	5	5	5
438	ASMT	0.18009	0.31245	0.86159	0.93174	-0.021443	0.11432	0.04224	0.12512	0.25642	0.35187	0.11783	0.020741	0.20095	0.2854	-0.23855	-0.33372	0.51213	0.40603	0.033366	0.032575	0.91157	0.45003	0.67409	0.48063	0.13398	0.29535	0.59633	0.77658	0.2943	0.14421	0.86222	0.96958	6	6	6	6	6	6	6	6	6	6	6	6	6	6	6	6
439	ASNA1	-0.030026	-0.028394	0.045397	0.051423	0.079739	0.084408	-0.045236	-0.026571	-0.043345	0.21068	-0.10405	-0.01465	-0.065561	0.17747	0.07453	0.16508	0.41767	0.28051	0.87297	0.80421	0.60462	0.78992	0.45605	0.50429	0.67698	0.29538	0.59315	0.33369	0.56271	0.19799	0.52846	0.20729	6	6	6	6	6	6	6	6	6	6	6	6	6	6	6	6
440	ASNS	0.10718	0.18002	-6.5441e-05	-0.03521	-0.25055	-0.17467	0.33002	0.30763	-0.92311	-0.88414	0.25396	0.2337	0.21649	0.24321	0.2949	0.27623	0.7549	0.67471	0.68	0.66292	0.77422	0.77695	0.33964	0.43199	0.99947	0.97521	0.34523	0.38321	0.48169	0.23573	0.093053	0.071456	5	5	5	5	5	5	5	5	5	5	5	5	5	5	5	5
443	ASPA	-0.0423	-0.19281	-0.27444	-0.28202	-0.016955	-0.16458	0.13465	0.14006	-0.4072	-0.4035	-0.66942	-0.8318	0.0057332	-0.0019758	0.10342	-0.058939	0.5738	0.80447	0.68265	0.77703	0.70987	0.86941	0.40197	0.39521	0.78804	0.66354	0.99447	0.99889	0.35032	0.60494	0.47336	0.7078	6	6	6	6	6	6	6	6	6	6	6	6	6	6	6	6
444	ASPH	0.19538	0.12438	0.37874	0.48649	0.085827	0.017473	-0.070124	0.050554	-0.017381	0.10469	0.10064	0.089916	-0.0091961	0.10162	0.38614	0.37656	0.34174	0.30177	0.12965	0.076957	0.7842	0.56414	0.49326	0.38349	0.76854	0.56393	0.21448	0.19173	0.44791	0.28596	0.12027	0.14765	6	6	6	6	6	6	6	6	6	6	6	6	6	6	6	6
445	ASS1	0.50326	0.64814	0.18969	0.37496	-0.49302	-0.2807	-0.50433	-0.30623	0.44626	0.65963	0.50993	0.74607	-0.54313	-0.68938	0.16337	0.28322	0.021688	0.019562	0.30345	0.27689	0.81902	0.37807	0.82731	0.85446	0.063072	0.018418	0.10049	0.054906	0.9576	0.96707	0.35173	0.39538	5	4	4	4	4	4	4	4	4	5	5	4	4	5	5	4
460	ASTN1	-0.36737	-0.29779	0.13358	0.052348	-0.26472	-0.19238	-0.060176	-0.12816	-0.64326	-0.55851	-0.65322	-0.29592	0.1169	0.18819	0.38865	0.69233	0.70598	0.86394	0.53326	0.83189	0.9449	0.90231	0.60134	0.95136	0.93027	0.75871	0.090948	0.058518	0.65704	0.41703	0.023961	0.015696	5	5	5	5	5	5	5	5	5	5	5	5	5	5	5	5
462	SERPINC1	-0.16076	0.016647	-0.37421	-0.43147	-0.23868	-0.058076	0.055398	0.012048	0.45524	0.50472	0.33587	0.30028	-0.29729	-0.25856	0.028601	-0.004863	0.4105	0.26975	0.58692	0.6228	0.87475	0.58132	0.67886	0.72751	0.127	0.10509	0.28692	0.36989	0.71679	0.80375	0.12791	0.19786	5	5	5	5	5	5	5	5	5	5	5	5	5	5	5	5
463	ZFHX3	-0.35644	-0.52079	-0.65013	-0.84161	-0.132	-0.29391	0.10127	-0.072222	-0.021018	0.0044437	0.53142	0.31346	0.33002	0.34373	-0.096274	-0.22606	0.79268	0.75491	0.73962	0.65833	0.71546	0.6857	0.063661	0.23484	0.74749	0.8034	0.16339	0.66749	0.41596	0.45586	0.70888	0.84195	4	4	5	5	4	4	5	5	4	4	5	4	4	4	5	4
466	ATF1	-0.83772	-0.69171	-1.0361	-1.6815	0.15934	0.30993	-0.49167	-1.2819	0.056935	-0.33846	-0.033482	-0.04874	-0.5803	-0.81422	-0.51149	-0.5247	0.85221	0.73995	0.84325	0.97989	0.12607	0.10601	0.29761	0.47598	0.3423	0.69882	0.60432	0.73621	0.32953	0.40676	0.80665	0.72198	5	5	5	6	5	5	5	6	6	5	5	5	6	5	5	5
467	ATF3	0.11589	0.086298	0.33164	0.27309	-0.28587	-0.31159	-0.26033	-0.30679	0.4552	0.27759	0.17688	0.17796	0.14365	-0.046317	-0.028533	-0.024464	0.30146	0.32122	0.29255	0.35742	0.93907	0.69475	0.58168	0.68921	0.042502	0.13283	0.68637	0.55283	0.47541	0.48861	0.61989	0.46032	5	5	5	5	5	5	5	5	5	5	5	5	5	5	5	5
468	ATF4	-0.19852	-0.14046	0.73011	0.75726	0.17303	0.23713	0.50963	0.54937	0.38816	0.45372	-0.10457	-0.066778	0.014686	0.068131	-0.28874	-0.25009	0.38744	0.17094	0.15059	0.075554	0.58408	0.53108	0.092495	0.09844	0.48759	0.1851	0.55549	0.40953	0.10157	0.29405	0.83796	0.84841	5	5	5	5	5	5	5	5	5	5	5	5	5	5	5	5
471	ATIC	-0.15314	-0.8217	-0.50545	-1.2246	-0.89395	-0.95624	0.56108	0.64172	-0.19838	-0.23812	-0.063235	-0.11289	0.30855	0.25646	-0.031805	-0.12571	0.81914	0.96312	0.86778	0.97945	0.8962	0.84384	0.15699	0.13406	0.49032	0.62268	0.17666	0.058416	0.50277	0.42093	0.23711	0.11095	5	6	5	6	6	6	5	6	5	5	6	6	5	5	6	6
472	ATM	0.4655	0.51063	0.07331	0.065513	-0.0016134	0.046524	0.11664	0.1216	-0.12037	-0.18848	0.11582	0.050552	0.19537	0.11555	0.018553	-0.045393	0.038025	0.034662	0.65939	0.73581	0.34176	0.422	0.66917	0.66137	0.60555	0.75796	0.71067	0.55944	0.55268	0.68239	0.75272	0.85099	6	6	6	6	6	6	6	6	6	6	6	6	6	6	6	6
473	RERE	-0.043185	-0.1605	-0.47155	-0.42273	0.0025006	-0.11198	-0.17765	-0.11587	0.17501	0.31349	-0.10906	-0.13227	0.039626	0.16684	-0.30374	-0.32585	0.47278	0.53839	0.8975	0.81655	0.77065	0.95874	0.68409	0.90461	0.12865	0.087575	0.48432	0.6293	0.56675	0.3175	0.954	0.99017	6	6	6	6	6	6	6	6	6	6	6	6	6	6	6	6
474	ATOH1	-0.17668	0.046917	0.17723	0.2861	-0.37199	-0.14402	-0.59607	-0.47417	0.17001	0.24681	0.71239	0.60597	-0.97696	-0.90948	-0.071107	-0.17456	0.74579	0.7874	0.42617	0.20373	0.80153	0.82829	0.65051	0.51104	0.16718	0.31935	0.11094	0.17959	0.98855	0.87876	0.87473	0.85865	6	6	6	6	6	6	6	6	6	6	6	6	6	6	6	6
475	ATOX1	0.2141	0.20147	0.21113	0.22257	0.27254	0.26298	-0.24941	-0.22502	-0.1536	-0.3128	-0.023396	-0.098647	0.05786	-0.11336	-0.23133	-0.30491	0.10647	0.15255	0.10844	0.51099	0.47109	0.32554	0.87803	0.57018	0.86902	0.76708	0.71535	0.66843	0.43055	0.85131	0.98216	0.97033	5	5	5	5	5	5	5	5	5	5	5	5	5	5	5	5
476	ATP1A1	-0.4719	-0.6802	-2.0458	-2.0338	0.19923	-0.0063598	-0.077629	-0.042416	-0.088465	-0.19526	-1.7888	-1.2785	0.29758	0.17897	1.2382	1.7006	0.77999	0.94571	0.93957	0.93368	0.24081	0.54182	0.61347	0.60297	0.77478	0.88618	0.70526	0.51795	0.10475	0.10889	2.7292e-07	2.7318e-07	6	6	6	6	6	6	6	6	6	6	6	6	6	6	6	6
477	ATP1A2	-1.2723	-0.59873	0.30777	0.29088	0.069206	0.12602	0.092205	0.087989	-0.60021	-0.18899	-0.57235	-0.59527	-0.77806	0.27492	-0.37427	-0.396	0.9988	0.98559	0.28632	0.37592	0.68194	0.7736	0.20094	0.2118	0.66374	0.53281	0.91231	0.91431	0.64814	0.22536	0.91014	0.95354	6	5	5	5	5	5	5	5	6	5	5	5	6	5	5	5
478	ATP1A3	0.16182	0.35463	0.29628	0.46973	0.35898	0.55546	-0.12681	0.059441	-0.94301	-0.94401	-0.24924	-0.26336	-0.69931	-0.71441	0.10955	0.096281	0.25714	0.072642	0.42563	0.29248	0.18919	0.062956	0.36124	0.38749	0.8168	0.92727	0.85943	0.6236	0.96314	0.98397	0.035911	0.45732	6	6	6	6	6	6	6	6	6	6	6	6	6	6	6	6
479	ATP12A	0.15034	0.069804	-0.019196	-0.0045017	0.34001	0.26221	-0.19539	-0.16795	-0.037285	-0.14208	0.32649	0.40757	-0.10226	-0.21872	0.13966	0.22241	0.4949	0.58418	0.25217	0.49928	0.037561	0.075574	0.63304	0.67375	0.40824	0.43595	0.18023	0.21451	0.78441	0.93678	0.56228	0.48442	6	6	6	6	6	6	6	6	6	6	6	6	6	6	6	6
480	ATP1A4	-0.7992	-0.67343	-0.0797	-0.040221	-0.31415	-0.18279	-0.7156	-0.66366	0.41867	0.59073	0.15905	0.15619	-0.01777	0.14392	0.10035	0.098933	0.92066	0.83405	0.84529	0.74564	0.80984	0.6983	0.92589	0.79784	0.1898	0.1442	0.51607	0.56563	0.29589	0.17194	0.43341	0.37275	6	6	6	6	6	6	6	6	6	6	6	6	6	6	6	6
481	ATP1B1	-0.31574	-0.35545	0.20351	0.21323	0.16294	0.12633	0.48248	0.50526	0.11523	0.3472	0.31962	0.31814	-0.8385	-0.6104	0.24133	0.24109	0.81419	0.68811	0.17011	0.27701	0.49182	0.75207	0.18753	0.015405	0.6847	0.33517	0.17234	0.31357	0.70064	0.45878	0.095418	0.2866	6	6	6	6	6	6	6	6	6	6	6	6	6	6	6	6
482	ATP1B2	-1.1155	-1.0782	-2.9802	-2.7419	-0.14526	0.014439	-0.65905	0.065929	0.54556	0.42224	-0.53851	-0.2639	0.29196	0.15742	0.088784	-0.034883	0.95389	0.87449	0.80691	0.77478	0.87647	0.87498	0.84736	0.84396	0.10404	0.25523	0.50268	0.59311	0.10124	0.42984	0.53552	0.5906	6	5	5	5	5	5	5	5	5	5	5	4	5	5	5	4
483	ATP1B3	-1.3441	-1.7555	-0.011869	-0.73032	-0.57596	-0.97619	-1.3357	-0.9597	-0.58025	-0.65587	-0.55565	-0.54518	-0.14247	-0.2316	0.059344	0.026611	0.97325	0.98467	0.38974	0.29649	0.99148	0.99721	0.93865	0.60366	0.93881	0.93767	0.32644	0.30633	0.83904	0.75678	0.18117	0.17545	6	6	5	6	6	6	5	6	6	6	6	6	6	6	6	6
486	FXYD2	-0.18191	-0.35001	0.76077	0.82706	-0.4763	-0.64325	-0.57626	-0.5059	0.032157	-0.074752	-0.33478	-0.7947	-1.0659	-1.1623	-0.31317	-0.37636	0.10315	0.31618	0.0539	0.094293	0.50254	0.9229	0.10821	0.043196	0.46017	0.47608	0.34342	0.8887	0.58112	0.65511	0.54777	0.68194	6	6	6	6	6	6	6	6	6	6	6	5	6	6	6	5
487	ATP2A1	-0.014932	-0.038047	0.08923	0.054126	-0.075579	-0.095711	-0.18657	-0.20903	-0.80576	-0.81416	-0.20801	-0.29486	1.0935	1.0727	0.53098	0.44492	0.31019	0.42078	0.28144	0.41624	0.72804	0.89982	0.84828	0.70808	0.82152	0.6906	0.89334	0.97087	4.0915e-06	9.0039e-06	0.011523	0.019956	6	6	6	6	6	6	6	6	6	6	6	6	6	6	6	6
488	ATP2A2	-0.48191	-0.2506	-1.3721	-0.6857	0.026124	0.26204	0.23301	0.94413	0.25622	0.4184	-0.183	0.23611	-0.42351	-0.27159	0.26889	0.68981	0.87959	0.78468	0.8691	0.37376	0.32533	0.13331	0.22563	0.043383	0.30064	0.16107	0.63432	0.39377	0.95805	0.8028	0.2972	0.033837	6	6	6	6	6	6	6	6	6	6	6	6	6	6	6	6
489	ATP2A3	0.15952	-0.11825	-0.88096	-0.95956	0.39928	0.12261	-0.55866	-0.62534	0.014769	0.11453	-1.1304	-1.2478	0.20036	0.28946	-0.089344	-0.21623	0.11376	0.43349	0.39767	0.27622	0.016093	0.12992	0.79317	0.92804	0.49628	0.59323	0.9231	0.9736	0.44173	0.20966	0.58523	0.64772	6	6	6	6	6	6	6	6	6	6	6	6	6	6	6	6
490	ATP2B1	-0.97013	-0.3386	0.65917	0.89075	-0.73307	-0.88659	0.38739	0.63233	0.20335	-0.24831	0.48641	0.55479	0.045179	-0.14495	-0.63217	-0.55995	0.95637	0.8633	0.1721	0.10989	0.76437	0.96575	0.45053	0.10205	0.13828	0.53628	0.14727	0.088805	0.69423	0.8135	0.99174	0.95931	5	4	4	4	4	4	4	4	5	4	4	4	5	4	4	4
491	ATP2B2	0.60661	0.58942	-0.42684	-0.51562	0.20222	0.18748	-0.19898	0.098601	0.87247	0.93095	0.98356	0.77495	-0.31065	-0.015591	-0.046878	-0.25279	0.083005	0.084457	0.24849	0.20209	0.44267	0.30403	0.13595	0.1534	0.026992	0.019359	0.042825	0.041679	0.64967	0.29778	0.63519	0.81967	6	6	6	5	6	6	6	6	6	5	6	6	6	5	6	6
492	ATP2B3	-0.13847	-0.070236	-0.67956	-1.249	-0.25457	-0.18196	0.22876	-0.17333	0.20112	0.31714	-0.0881	-0.10667	-1.2207	-1.0927	-0.93402	-0.90819	0.59221	0.36771	0.63454	0.86623	0.68655	0.71286	0.36057	0.66602	0.179	0.2315	0.34507	0.24916	0.654	0.73615	0.78078	0.92228	6	6	6	5	6	6	6	5	6	6	6	6	6	6	6	6
493	ATP2B4	-0.17846	0.060399	0.42315	0.24172	-0.46202	-0.2179	-0.24718	-0.4173	0.13927	0.097255	-0.47197	-0.51939	0.079828	0.02607	0.049391	-0.00034496	0.65118	0.53848	0.11025	0.28641	0.8938	0.78139	0.45873	0.65845	0.28591	0.3291	0.83498	0.7058	0.42253	0.41634	0.5924	0.55786	6	6	6	6	6	6	6	6	6	6	6	6	6	6	6	6
495	ATP4A	-0.99463	-0.19348	-0.1195	-0.18876	0.49228	0.43786	0.023344	-0.033539	0.25088	-0.0077366	-0.73546	-0.63173	-0.87455	0.26702	0.38619	0.48822	0.35123	0.56461	0.84576	0.8448	0.1313	0.06948	0.54604	0.77507	0.37234	0.82311	0.79954	0.75652	0.59149	0.30497	0.15433	0.12337	6	4	4	4	4	4	4	4	6	4	4	4	6	4	4	4
496	ATP4B	0.28778	0.60701	0.33794	0.41701	0.13791	0.46105	-0.74803	-0.65717	-0.7179	-0.82549	-0.68277	-0.53797	0.1209	-0.0016317	0.0010429	-0.0025769	0.1878	0.041479	0.080269	0.13602	0.48332	0.071552	0.96484	0.93747	0.64738	0.7056	0.57023	0.42602	0.286	0.15766	0.46204	0.50693	5	5	6	6	5	5	6	6	5	5	6	5	5	5	6	5
498	ATP5A1	-0.33706	-0.26479	-0.60716	-0.52668	-0.39204	-0.31665	0.8553	0.94897	0.18592	0.3016	0.16625	0.16764	-0.18362	-0.079244	0.14461	0.14759	0.95728	0.80685	0.79679	0.76218	0.87766	0.83259	0.0068749	0.0012304	0.41403	0.18168	0.32474	0.26106	0.90102	0.63195	0.21956	0.1799	6	6	6	6	6	6	6	6	6	6	6	6	6	6	6	6
501	ALDH7A1	-0.42498	-0.24219	-0.84082	-0.83379	0.13317	0.33042	0.38361	0.40418	0.57612	0.95357	0.44905	0.27295	-0.012999	0.14771	-0.51269	-0.68552	0.20482	0.19785	0.95013	0.92601	0.011025	0.018304	0.1057	0.14312	0.038652	0.012748	0.019359	0.1137	0.24382	0.21506	0.52973	0.57357	6	6	5	5	6	6	5	5	6	5	5	5	6	5	5	5
506	ATP5B	-0.24288	0.057429	-1.7486	-1.5798	0.64442	0.94917	0.55385	0.74432	-0.18508	-0.03099	-0.2334	0.034499	-0.11464	0.028392	-0.30813	-0.036891	0.63603	0.33869	0.98858	0.94943	0.061164	0.0012687	0.050353	0.010073	0.38861	0.54321	0.79404	0.51431	0.72132	0.52653	0.13253	0.59016	6	6	6	6	6	6	6	6	6	6	6	6	6	6	6	6
509	ATP5C1	-0.55387	-0.5012	-1.5872	-1.7044	0.82672	0.88245	0.59238	0.49548	-0.069346	-0.17476	-0.44824	-0.54974	-0.094258	-0.21255	-0.17756	-0.27921	0.98086	0.98861	0.90465	0.86653	0.00041818	0.00020486	0.0020406	0.0028126	0.56517	0.44854	0.98561	0.96218	0.47462	0.73674	0.80397	0.9074	6	6	6	6	6	6	6	6	6	6	6	6	6	6	6	6
513	ATP5D	-1.0381	-0.15079	-0.31458	-0.3176	0.37554	0.57173	0.77831	1.0429	0.054641	-0.037088	-0.19829	-0.49218	-1.0675	-1.1626	0.71324	0.37051	0.50029	0.32181	0.97715	0.95898	0.13782	0.0155	0.0066181	0.00047701	0.62381	0.62239	0.30745	0.45417	0.91056	0.97448	0.0036004	0.034822	6	5	5	4	5	5	5	4	5	5	6	6	5	5	6	6
515	ATP5F1	-2.2354	-2.0461	-4.9872	-4.9928	-0.23978	-0.033486	-0.34254	-0.30128	-0.29737	0.13731	-0.32822	-0.29552	-0.93465	-0.50827	-0.18898	0.23461	0.61222	0.77736	1	0.99999	0.60807	0.42486	0.72968	0.72265	0.54173	0.29318	0.81581	0.81847	0.65994	0.081462	0.72287	0.39818	6	6	6	6	6	6	6	6	6	6	6	5	6	6	6	5
516	ATP5G1	-1.234	-1.3356	-0.4955	-1.3275	-0.60409	-0.72761	-0.73893	-1.5917	0.11469	-0.095902	-2.0434	-2.0466	0.037977	-0.0045768	-0.27476	-0.38794	0.90039	0.84983	0.33552	0.24322	0.51316	0.3315	0.91981	0.86343	0.45739	0.87804	0.89839	0.84129	0.6678	0.48493	0.54124	0.42899	4	6	4	5	6	6	4	5	5	4	5	5	5	4	5	5
517	ATP5G2	-0.030744	-0.13003	-0.49927	-0.47995	-0.19813	-0.29427	0.60658	0.63902	-0.6578	-0.63386	0.42336	-0.34715	-0.1677	-0.17637	-0.090091	-0.08991	0.60723	0.62201	0.98062	0.96706	0.26953	0.24756	0.15551	0.29589	0.42646	0.43609	0.39734	0.53717	0.44474	0.59166	0.24468	0.37495	6	6	5	5	6	6	5	5	6	6	5	6	6	6	5	6
518	ATP5G3	-0.80675	-0.89542	0.51003	0.51543	0.23394	0.14894	-0.058572	-0.040504	-0.39628	-0.41378	-0.26653	-0.24187	-0.30159	-0.33443	0.1579	0.18221	0.73724	0.93971	0.10418	0.085284	0.57106	0.45773	0.56363	0.68896	0.34674	0.18651	0.33704	0.27803	0.46011	0.14088	0.37581	0.50497	6	6	6	6	6	6	6	6	6	6	6	6	6	6	6	6
521	ATP5I	-0.58611	-0.52204	-3.2701	-3.1627	-0.037052	0.031042	0.45928	0.60594	-0.23315	-0.1891	0.27336	0.41251	0.017527	0.050233	-0.2779	-0.13496	0.96047	0.95495	0.85113	0.87725	0.3914	0.39413	0.040011	0.064271	0.42609	0.64768	0.36039	0.31527	0.26616	0.20442	0.86464	0.54867	6	6	6	6	6	6	6	6	6	6	6	6	6	6	6	6
522	ATP5J	-0.46609	-0.46742	-1.3547	-1.467	0.44088	0.44312	0.56596	0.47452	0.34757	0.10221	0.17797	0.010404	0.44874	0.19099	0.10295	-0.066196	0.8622	0.92327	0.77058	0.8023	0.23054	0.21581	0.077494	0.1648	0.48438	0.30176	0.096337	0.39496	0.09145	0.21528	0.3475	0.57734	6	6	6	6	6	6	6	6	6	6	6	6	6	6	6	6
523	ATP6V1A	-0.066085	0.024573	-2.0288	-1.1658	0.16184	0.25596	1.009	1.9052	-0.57167	-0.58352	-1.5257	-1.5815	-0.024618	-0.049281	0.72123	0.61464	0.64562	0.7758	0.76109	0.25273	0.20228	0.2099	0.00010959	2.0502e-05	0.67475	0.71396	0.78571	0.8875	0.77802	0.51482	0.0033823	0.016	6	6	6	6	6	6	6	6	6	6	6	6	6	6	6	6
525	ATP6V1B1	-2.5895	-2.7626	-0.42935	-1.1533	0.067398	0.008196	-1.2215	-1.1847	-0.73354	-0.77239	0.67642	0.63744	0.19156	0.1197	-0.3226	-0.35789	0.55541	0.42056	0.91907	0.96866	0.059113	0.13001	0.85175	0.92881	0.88434	0.79714	0.04348	0.11994	0.38976	0.5153	0.9658	0.92132	5	6	5	6	6	6	5	6	6	6	6	6	6	6	6	6
526	ATP6V1B2	-0.87823	-0.68784	-4.2268	-3.6189	-0.48932	-0.28573	1.1582	2.0233	-0.21488	-0.1107	-1.9654	-1.5331	0.13725	0.23001	0.85138	1.2287	0.31903	0.31029	0.9995	0.97061	0.98855	0.96798	0.00027028	3.3076e-05	0.82315	0.80326	0.97149	0.91558	0.13405	0.11777	0.0050351	1.9122e-06	6	6	6	4	6	6	6	5	6	6	6	6	6	6	6	6
527	ATP6V0C	-0.45088	-0.37615	-2.7694	-2.8195	-0.30582	-0.22563	0.21035	0.19244	-0.86295	-0.87661	-0.94453	-1.0817	-0.033842	-0.079024	0.81469	0.62656	0.78688	0.76507	0.98701	0.9774	0.51042	0.65929	0.27854	0.38354	0.56045	0.60105	0.72621	0.78953	0.42126	0.57739	0.016579	0.077082	6	6	5	5	6	6	5	5	6	6	6	6	6	6	6	6
528	ATP6V1C1	-0.386	-0.32923	-0.34683	-0.18137	-0.17226	-0.11207	-0.39376	-0.21431	0.14635	0.22757	-0.26708	-0.17348	0.13205	0.20206	0.46188	0.55576	0.93311	0.92598	0.57734	0.21874	0.28167	0.30317	0.73631	0.68757	0.66541	0.55558	0.59483	0.49432	0.19433	0.27746	0.061672	0.0041733	6	6	6	6	6	6	6	6	6	6	6	6	6	6	6	6
529	ATP6V1E1	-1.3048	-1.4088	-2.2105	-0.66923	-0.39178	-0.47846	0.84957	1.6658	0.11813	0.15404	-2.4271	-1.3261	-0.047189	-0.021089	0.12359	0.20647	0.35363	0.7413	0.91619	0.77339	0.56904	0.64218	0.012821	0.0023621	0.24316	0.26895	0.99795	0.92264	0.20347	0.34982	0.37889	0.48468	4	4	4	3	4	4	4	3	4	4	4	3	4	4	4	3
533	ATP6V0B	-0.070147	0.068601	-1.1303	-1.3561	-0.34462	-0.20263	-0.54592	-0.75155	-0.099925	-0.12189	-0.98062	-0.93929	-0.033756	-0.067322	-0.083025	-0.042694	0.47907	0.55761	0.52336	0.66747	0.91932	0.91652	0.49674	0.53579	0.76708	0.65256	0.95454	0.96504	0.40681	0.41373	0.8091	0.8372	6	6	6	6	6	6	6	6	6	6	6	6	6	6	6	6
534	ATP6V1G2	-1.3263	-1.2464	-0.81168	-1.1821	-1.287	-1.2018	0.46693	0.10918	0.5778	0.59473	-0.35712	-0.40472	-0.54347	-0.51472	-0.091721	-0.13915	0.93189	0.89978	0.96584	0.96995	0.57391	0.68118	0.13946	0.51163	0.040952	0.054928	0.59085	0.84999	0.19188	0.17553	0.63086	0.47805	6	6	5	5	6	6	5	5	6	6	5	5	6	6	5	5
535	ATP6V0A1	-0.037336	0.14331	0.0026027	-0.14518	-0.057174	0.12712	-0.52115	-0.6568	-0.68704	-0.88203	-0.65817	-0.81048	0.18764	-0.024484	-0.044313	-0.19967	0.41121	0.43449	0.42306	0.3241	0.83817	0.22107	0.78689	0.73181	0.50904	0.67385	0.51585	0.85469	0.44658	0.90358	0.2108	0.62368	6	6	6	6	6	6	6	6	6	6	6	6	6	6	6	6
537	ATP6AP1	0.5347	0.47161	0.10767	0.35883	0.60864	0.54784	0.19122	0.45629	-1.4035	-1.3254	-1.4302	-1.1458	-0.62396	-0.57857	-0.22699	0.049831	0.064375	0.10569	0.59261	0.27137	0.0021138	0.015121	0.043131	0.084764	0.79321	0.78814	0.90943	0.67171	0.70352	0.47083	0.67803	0.52467	6	6	6	6	6	6	6	6	6	6	6	6	6	6	6	6
538	ATP7A	-0.25505	-0.0211	-0.31102	-1.1018	0.23069	0.46843	-0.25546	-0.38501	0.023427	0.042312	-0.3308	-0.28631	0.54667	0.55379	-0.29991	-0.25427	0.16561	0.19359	0.9608	0.92613	0.33826	0.086961	0.84747	0.81709	0.66373	0.75188	0.83603	0.76742	0.027581	0.038482	0.78343	0.89006	4	4	4	5	4	4	4	5	4	4	4	4	4	4	4	4
539	ATP5O	-0.44192	-0.24991	-1.8224	-1.8719	0.078703	0.27593	0.48108	0.45306	-0.58745	-0.79498	0.094184	-0.050709	0.31513	0.093464	-0.48906	-0.63165	0.25192	0.14434	0.84629	0.85575	0.2733	0.15521	0.14965	0.18199	0.86424	0.95158	0.47814	0.73862	0.24915	0.69977	0.52213	0.84339	6	6	6	6	6	6	6	6	6	6	6	6	6	6	6	6
540	ATP7B	-0.068928	-0.24118	0.44178	0.31699	0.024988	-0.14462	-0.20073	-0.31313	-0.25571	-0.31372	-0.23985	-0.19779	-0.14042	-0.21001	0.080196	0.12293	0.67437	0.91675	0.31415	0.36253	0.14498	0.37272	0.84166	0.84374	0.83499	0.79575	0.64207	0.36052	0.18238	0.13026	0.61184	0.69105	5	5	5	5	5	5	5	5	5	5	5	5	5	5	5	5
545	ATR	0.079124	0.29543	-0.44512	-0.35371	-0.11899	0.10056	0.91392	1.0183	-0.078094	-0.20509	-0.40012	-0.30748	0.44261	0.30375	0.89345	0.98698	0.47716	0.40183	0.71863	0.75591	0.82722	0.76991	0.0010366	0.00066234	0.33363	0.52157	0.73795	0.7182	0.011778	0.081443	1.4192e-05	8.4685e-06	5	5	5	5	5	5	5	5	5	5	5	5	5	5	5	5
546	ATRX	0.22482	0.15382	-0.050245	-0.22006	0.59032	0.5223	0.3575	0.20032	-0.38493	-0.44586	-0.68962	-0.75123	0.40584	0.33292	0.66788	0.60682	0.33125	0.67478	0.73626	0.76153	0.0042033	0.036101	0.32455	0.32437	0.96044	0.98636	0.95489	0.98261	0.053643	0.16018	5.8678e-05	0.00084275	6	6	6	6	6	6	6	6	6	6	6	6	6	6	6	6
547	KIF1A	-0.37035	-0.31515	-0.87913	-0.89974	-0.96168	-0.90708	0.0011308	0.0022233	-0.27773	-0.40373	-0.55767	-0.48487	-0.56546	-0.70245	0.2622	0.32645	0.72435	0.60258	0.038004	0.074552	0.55268	0.92002	0.86725	0.81077	0.87101	0.78957	0.90686	0.93052	0.78255	0.75988	0.35458	0.51651	5	5	5	5	5	5	5	5	5	5	5	5	5	5	5	5
549	AUH	-0.63834	-0.37688	-1.7969	-1.676	0.0085502	0.27542	-0.0177	0.13239	0.85265	0.70259	0.016257	0.070609	0.050767	-0.1109	-0.48788	-0.43063	0.33649	0.089938	0.76205	0.63953	0.91263	0.21762	0.83161	0.45575	0.0024694	0.0029637	0.55573	0.43184	0.63111	0.86174	0.84071	0.58169	6	6	6	6	6	6	6	6	6	6	6	6	6	6	6	6
550	AUP1	-0.20923	-0.42489	-1.2284	-1.1952	0.039968	-0.17373	-0.070972	-0.021381	-0.31596	-0.46473	-1.408	-1.7276	-0.35239	-0.51705	-0.15173	-0.49111	0.51417	0.93262	0.93044	0.75262	0.76331	0.84979	0.3203	0.6968	0.37547	0.48922	0.96723	0.90881	0.83398	0.92134	0.52192	0.67072	6	5	6	6	5	5	6	6	6	6	6	5	6	6	6	5
551	AVP	0.51222	0.37778	-0.017136	0.30376	-0.31275	-0.44552	-0.29328	0.042271	-1.0993	-0.97057	-0.34571	0.048673	-1.2062	-1.0901	-0.31526	0.080381	0.4408	0.24591	0.58291	0.34498	0.85	0.79302	0.32715	0.10682	0.77043	0.59095	0.57239	0.36106	0.80259	0.8881	0.41313	0.15632	6	6	6	6	6	6	6	6	6	6	6	6	6	6	6	6
552	AVPR1A	-0.074819	-0.033295	-0.18375	-0.18458	-0.35219	-0.30773	-0.55565	-0.54372	0.19393	-0.087989	0.2327	0.074717	0.26439	-0.029701	0.087228	-0.069682	0.45022	0.61091	0.73392	0.88137	0.67779	0.54137	0.96847	0.93647	0.46682	0.75431	0.28904	0.48442	0.072697	0.5575	0.55563	0.64612	5	5	5	5	5	5	5	5	5	5	5	5	5	5	5	5
553	AVPR1B	-0.062334	0.053423	-0.92946	-0.041126	-0.5896	-0.47129	0.26869	0.33865	-0.33398	-0.055961	0.5693	0.39364	-0.1684	0.096998	0.36153	0.18752	0.14074	0.095635	0.52623	0.65013	0.77757	0.6121	0.47136	0.47461	0.39803	0.24748	0.12686	0.24415	0.68969	0.63115	0.19854	0.50033	6	6	6	5	6	6	6	5	6	6	6	6	6	6	6	6
554	AVPR2	0.0017936	0.075555	0.15558	0.29896	-0.072301	0.0050785	0.26521	0.42236	0.013784	0.21508	-0.064011	-0.15696	-0.67114	-0.47995	-0.41988	-0.51075	0.79463	0.56977	0.1117	0.1258	0.42216	0.63298	0.44124	0.17404	0.24157	0.23207	0.51652	0.4598	0.92322	0.89315	0.99756	0.99683	6	6	6	6	6	6	6	6	6	6	6	6	6	6	6	6
558	AXL	-0.17264	-0.10939	-0.11919	-0.186	0.86501	0.9317	0.31299	0.25911	-0.93027	-0.90111	-1.1969	-1.283	0.12779	0.14421	0.15454	0.062921	0.37007	0.20838	0.52748	0.59141	0.0010221	0.0033937	0.3993	0.46352	0.97251	0.94467	0.93835	0.96384	0.22698	0.23647	0.32993	0.55168	6	6	6	6	6	6	6	6	6	6	6	6	6	6	6	6
563	AZGP1	0.14459	0.20199	0.035267	-0.6871	0.10109	0.16296	0.20694	0.34897	-0.58775	-0.30022	-0.11838	-0.2127	0.6279	0.57951	0.041184	0.57849	0.017855	0.055401	0.77928	0.72366	0.41322	0.25419	0.5896	0.11621	0.98149	0.72324	0.80092	0.72012	0.0082559	0.0084721	0.034633	0.0096035	6	6	5	6	6	6	5	6	5	6	6	5	5	6	6	5
566	AZU1	0.33329	0.64316	-0.30183	-0.21668	0.26872	0.58254	0.28962	0.3879	0.27213	0.1418	0.1983	0.14538	0.22211	0.079925	0.24068	0.18914	0.36407	0.15803	0.64292	0.54655	0.29079	0.072989	0.058228	0.041598	0.062997	0.083902	0.41219	0.36149	0.27652	0.45304	0.30091	0.43285	5	5	5	5	5	5	5	5	5	5	5	5	5	5	5	5
567	B2M	-0.14848	-0.3812	-0.24768	-0.25081	0.16147	0.083614	-0.14019	-0.13053	-0.45523	-0.17456	0.22898	0.32547	-0.43594	-0.16952	-0.38132	-0.28049	0.45138	0.48608	0.16776	0.047016	0.31248	0.68289	0.40358	0.37003	0.62274	0.47483	0.35705	0.40773	0.95771	0.86306	0.71858	0.82053	5	4	5	5	4	4	5	5	5	5	5	5	5	5	5	5
570	BAAT	0.005425	-0.10926	-0.27962	0.062816	0.35398	0.24222	0.11456	0.4706	0.36092	0.3033	-0.55401	-0.35353	-0.39631	-0.4652	-0.3706	-0.17741	0.40892	0.57201	0.60361	0.4185	0.04878	0.24025	0.16725	0.071455	0.13053	0.19894	0.57806	0.27186	0.71346	0.79271	0.57485	0.48665	6	6	6	6	6	6	6	6	6	6	6	6	6	6	6	6
571	BACH1	0.20961	0.22011	0.12952	0.097459	0.35099	0.36376	0.3489	0.32936	-0.29059	-0.41215	-0.76293	-0.79171	-0.33604	-0.4687	-0.061916	-0.13646	0.022212	0.07287	0.40794	0.37389	0.34919	0.23396	0.12423	0.13397	0.47625	0.68101	0.43875	0.29405	0.63168	0.60925	0.49899	0.8329	6	6	6	6	6	6	6	6	6	6	6	6	6	6	6	6
572	BAD	-0.069211	-0.030772	0.1152	-0.019568	-0.33922	-0.29698	0.51757	0.39501	0.032471	0.27075	-0.27537	-0.213	0.087293	0.31475	0.074009	0.13767	0.20402	0.18332	0.72163	0.81856	0.87165	0.80349	0.062425	0.12202	0.47902	0.25285	0.94878	0.93588	0.15718	0.017776	0.53126	0.43594	6	6	6	6	6	6	6	6	6	6	6	6	6	6	6	6
573	BAG1	-0.29754	-0.18984	-0.72243	0.0032623	1.431	1.5432	1.2408	1.1641	0.37036	0.6176	-0.49707	-0.38706	-0.63195	-0.39353	-0.12108	-0.056048	0.74605	0.66581	0.32487	0.2121	2.7278e-07	2.7278e-07	4.0992e-06	2.3782e-05	0.075979	0.061162	0.63946	0.3526	0.95079	0.42792	0.59343	0.87836	6	6	6	5	6	6	6	5	6	6	6	6	6	6	6	6
575	BAI1	-0.10471	-1.0022	0.92732	-0.3053	-1.635	-1.6469	-0.62669	-1.5614	-0.89908	0.11978	-0.37301	-1.0422	-0.8378	-0.2423	-0.99756	-0.55631	0.8323	0.69481	0.03853	0.10739	0.99889	0.994	0.86739	0.90173	0.50604	0.82413	0.65616	0.97295	0.93385	0.87774	0.88216	0.98152	3	4	3	4	4	4	3	4	4	3	4	3	4	3	4	3
576	BAI2	-0.97181	-1.0052	0.22084	0.058129	-0.34474	-0.36575	-0.12387	-0.27427	0.030869	0.19921	-0.14503	-0.014345	-0.9275	-0.15909	0.1406	0.27206	0.6425	0.85768	0.072071	0.27038	0.55496	0.67184	0.7881	0.87951	0.033689	0.031064	0.50309	0.45007	0.45235	0.58212	0.2478	0.060774	6	6	5	5	6	6	5	5	6	6	5	5	6	5	5	5
577	BAI3	0.58216	0.68661	-2.1647	-2.071	-0.062833	0.043791	-1.839	-1.7245	0.51956	0.47013	-2.0277	-1.4811	0.36502	0.30399	-1.3659	-0.53207	0.078697	0.10858	0.70192	0.72444	0.17226	0.37757	0.82605	0.83854	0.1018	0.2855	0.92246	0.90413	0.46065	0.38168	0.86752	0.70944	5	5	5	5	5	5	5	5	5	5	5	4	5	5	5	4
578	BAK1	-1.5588	-1.5801	-3.2589	-2.9038	-0.10737	-0.11434	-0.14404	0.018933	-0.16457	0.48393	0.60258	0.65572	-1.4136	0.23249	0.0040426	0.061004	0.8461	0.4653	0.9995	0.999	0.66409	0.80148	0.013926	0.023345	0.14922	0.021036	0.1268	0.14806	0.81938	0.65078	0.89731	0.57926	6	6	5	4	6	6	5	5	6	5	5	5	6	5	5	5
579	NKX3-2	-0.20482	-0.19475	-0.050483	0.0084668	0.2466	0.25999	0.23388	0.30594	-0.099246	-0.22005	0.018785	-0.027957	-0.16744	-0.30039	-0.24108	-0.28559	0.23252	0.48167	0.91659	0.69427	0.20364	0.24978	0.32119	0.34858	0.32782	0.31114	0.74106	0.91704	0.53419	0.98252	0.52827	0.57649	6	6	6	6	6	6	6	6	6	6	6	6	6	6	6	6
580	BARD1	-0.48464	-0.56046	-0.86922	0.03871	0.026886	0.038149	-0.036296	0.30985	0.34014	0.38639	0.2788	0.12842	0.21422	0.24839	-0.27796	-0.42665	0.74568	0.61921	0.95156	0.65631	0.60044	0.63845	0.78069	0.39031	0.37115	0.18052	0.16443	0.3569	0.50707	0.39295	0.75634	0.68627	5	6	6	5	6	6	6	5	6	6	5	5	6	6	5	5
581	BAX	0.26979	0.024664	0.064183	0.2158	0.22345	-0.019804	0.31099	0.47632	-0.12279	-0.24535	-0.13337	-0.1351	0.44785	0.31207	-0.49604	-0.49598	0.33894	0.53387	0.29608	0.22188	0.057713	0.39024	0.26874	0.053426	0.45094	0.5869	0.43287	0.52511	0.073942	0.13141	0.68145	0.81823	6	6	6	6	6	6	6	6	6	6	6	6	6	6	6	6
582	BBS1	-0.86789	0.061678	0.59584	0.69809	0.52053	0.80243	-0.14815	-0.35701	0.44861	-0.44129	-0.97504	-1.2541	-0.12174	-0.27705	-0.48154	-0.24219	0.082735	0.024876	0.27296	0.14053	0.071722	0.016885	0.61407	0.60358	0.41121	0.46802	0.32968	0.38344	0.61095	0.81343	0.19927	0.3724	6	5	6	5	5	5	6	5	5	6	6	5	5	6	6	5
583	BBS2	0.34485	0.44219	-0.61327	-0.55253	-0.003071	0.097494	-0.80891	-0.72802	0.5978	0.55014	-0.61233	-0.45918	0.069025	-0.2708	0.14127	0.21336	0.053596	0.081434	0.46437	0.62724	0.23704	0.34153	0.81778	0.94804	0.027449	0.043045	0.59885	0.4281	0.41577	0.85654	0.61596	0.36902	5	5	6	6	5	5	6	6	6	5	6	5	6	5	6	5
585	BBS4	0.31562	0.22973	-0.33413	0.09467	-0.022777	-0.10591	0.065739	0.50986	-0.45408	-0.54609	0.65737	0.46606	0.034676	-0.06965	0.33801	0.1486	0.081734	0.053583	0.51678	0.16374	0.52098	0.51117	0.66163	0.11724	0.85175	0.897	0.10939	0.10881	0.21687	0.28703	0.047791	0.12288	6	6	6	6	6	6	6	6	6	6	6	6	6	6	6	6
586	BCAT1	0.20051	0.20076	-0.39752	-0.45848	-0.19914	-0.19618	-0.2617	-0.30993	-0.062844	-0.15579	0.45004	0.25113	-0.38889	-0.49319	0.0099837	-0.18755	0.15555	0.16055	0.95341	0.88076	0.55176	0.57564	0.96438	0.9667	0.2308	0.46753	0.11119	0.18569	0.86375	0.76324	0.45341	0.65987	6	6	6	6	6	6	6	6	6	6	6	6	6	6	6	6
587	BCAT2	-0.077394	-0.76824	-0.12449	-0.10068	-0.52846	-0.45412	0.068451	-0.56604	0.01682	0.10477	-2.7293	-2.0389	-1.2365	-1.1323	-0.29559	-0.28999	0.82354	0.35135	0.50533	0.58392	0.89952	0.83733	0.36154	0.37292	0.066222	0.1171	0.99852	0.93652	0.85969	0.91314	0.11772	0.099184	4	5	5	6	5	5	5	6	5	5	6	5	5	5	6	5
590	BCHE	-0.34056	-0.14329	-0.13134	-0.17135	-0.061524	-0.29614	-0.63754	-0.665	0.025337	0.096233	-1.2377	-1.2501	0.0229	0.083134	0.039783	-0.018371	0.39203	0.7189	0.70096	0.66404	0.93032	0.89808	0.98272	0.9914	0.33369	0.31902	0.94986	0.79	0.61659	0.60657	0.78519	0.84359	6	5	6	6	5	5	6	6	6	6	6	6	6	6	6	6
593	BCKDHA	-0.30112	-0.26416	0.14911	-0.84046	0.59436	0.63573	0.23457	-0.84187	0.14638	0.16503	-0.22638	0.10769	0.10752	0.11498	-1.1981	0.033039	0.87708	0.8205	0.21493	0.59931	0.085967	0.037933	0.66816	0.43199	0.42569	0.44689	0.60556	0.38507	0.34216	0.074283	0.69303	0.58206	5	5	4	5	5	5	4	5	5	5	5	4	5	5	5	4
594	BCKDHB	0.19929	0.53849	-0.69374	-0.7031	-0.70063	-0.35843	-0.24552	-0.24168	0.068267	0.082191	0.37225	0.21461	0.037647	0.040377	0.37733	0.22084	0.19723	0.071539	0.17065	0.20275	0.81227	0.64913	0.47939	0.23668	0.49436	0.47042	0.08703	0.50409	0.060848	0.095193	0.056876	0.24735	6	6	6	6	6	6	6	6	6	6	6	6	6	6	6	6
595	CCND1	0.35355	0.59182	-0.56643	-0.63744	-0.26058	-0.019119	-0.013797	-0.071877	-0.37475	-0.40881	-0.19739	-0.19112	-0.045265	-0.091177	0.034497	0.04194	0.0603	0.0034063	0.58362	0.77879	0.95895	0.70978	0.51512	0.47129	0.89904	0.84758	0.4559	0.34203	0.82912	0.9039	0.28347	0.31557	6	6	6	6	6	6	6	6	6	6	6	6	6	6	6	6
596	BCL2	-0.073124	0.16291	-2.6659	-2.5856	-0.93306	-0.69312	-0.16715	-0.054341	-0.060049	0.16442	-0.16068	-0.01277	-0.26101	-0.046244	-0.51046	-0.35888	0.32354	0.41284	0.99538	0.98576	0.97508	0.96257	0.25297	0.32984	0.90161	0.83905	0.2877	0.28727	0.22285	0.073751	0.22418	0.33455	5	5	5	5	5	5	5	5	5	5	5	5	5	5	5	5
597	BCL2A1	-0.63571	-0.62777	-0.15372	-0.23058	0.056471	0.067532	-0.55748	-0.62274	-0.31232	-0.26903	-0.88216	-1.0584	-0.10544	-0.073808	-0.37472	-0.5532	0.7175	0.62381	0.60612	0.61955	0.12676	0.42356	0.88509	0.72924	0.86574	0.69586	0.87227	0.71276	0.71637	0.90789	0.69486	0.95294	5	5	5	5	5	5	5	5	5	5	5	5	5	5	5	5
598	BCL2L1	0.58149	0.25887	-0.90354	-0.9265	-0.42928	-0.75096	-0.51076	-0.52001	-1.1821	-1.0353	0.2151	0.062892	-0.056455	0.056966	-0.51321	-0.66387	0.12342	0.18431	0.31392	0.56884	0.73465	0.76433	0.21568	0.4457	0.55282	0.3901	0.3778	0.53723	0.86688	0.55181	0.82111	0.9055	6	6	6	6	6	6	6	6	6	6	6	6	6	6	6	6
599	BCL2L2	0.36763	-0.11023	0.10053	0.2622	-0.47678	-0.95348	0.078482	0.25489	0.38879	0.38061	-2.024	-1.5492	-0.25615	-0.27527	-0.10665	0.27627	0.39385	0.7262	0.60971	0.51027	0.90932	0.95588	0.8154	0.49552	0.50492	0.39377	0.43506	0.43711	0.84051	0.80836	0.6021	0.17926	3	3	3	3	3	3	3	3	3	3	3	3	3	3	3	3
602	BCL3	-0.00032983	-0.33534	0.88613	0.80661	-0.27927	-0.61353	-1.7805	-1.8661	0.013797	0.046557	-0.89072	-0.79264	-0.049469	-0.02823	-0.68008	-0.62113	0.32	0.35142	0.0087458	0.026265	0.89408	0.8448	0.62639	0.72147	0.28903	0.43951	0.69189	0.57731	0.42433	0.45965	0.73419	0.55906	6	6	6	6	6	6	6	6	6	6	6	6	6	6	6	6
604	BCL6	-0.59727	-0.60357	-0.68693	-0.48008	0.15774	0.16479	-0.34133	-0.11259	0.43425	0.59482	-0.011782	0.11922	-0.38965	-0.238	0.10819	0.01566	0.14742	0.23343	0.39763	0.31798	0.25746	0.60087	0.88536	0.84712	0.057432	0.094811	0.3879	0.47619	0.56556	0.75414	0.50246	0.58337	6	6	6	6	6	6	6	6	6	6	6	5	6	6	6	5
605	BCL7A	-0.069624	-0.086922	0.44835	0.31155	0.079936	0.065607	-0.13704	-0.26207	0.16966	0.21421	0.14224	0.017299	-0.17974	-0.14567	-0.27589	-0.39799	0.16109	0.23786	0.28904	0.39152	0.42224	0.58695	0.7254	0.65109	0.3196	0.23227	0.31663	0.16487	0.63006	0.28337	0.99298	0.9643	6	6	6	6	6	6	6	6	6	6	6	6	6	6	6	6
607	BCL9	-0.032148	0.025581	0.28426	0.50651	0.089402	0.15032	-0.50712	-0.27193	0.131	0.39271	0.072256	-0.19593	-0.53742	-0.28536	0.0056655	-0.26241	0.27304	0.10742	0.3252	0.38167	0.38104	0.19972	0.85614	0.53049	0.48919	0.26498	0.21352	0.56881	0.89642	0.82134	0.46402	0.44581	6	6	6	6	6	6	6	6	6	6	6	6	6	6	6	6
608	TNFRSF17	-0.29968	-0.33809	0.38181	0.38293	-0.47203	-0.50767	-0.30226	-0.28903	-0.99347	-1.0177	0.17931	0.13684	1.0182	0.97873	0.52821	0.48697	0.97809	0.85944	0.28395	0.30965	0.59112	0.83578	0.89452	0.73443	0.95959	0.9163	0.7329	0.78964	0.00038761	0.00076315	0.059064	0.037682	6	6	6	6	6	6	6	6	6	6	6	6	6	6	6	6
610	HCN2	-1.9547e-05	-0.13177	-0.51782	-0.44682	0.24284	0.11332	1.137	1.2215	0.57132	0.67386	0.85867	0.87192	0.066978	0.15839	-0.56299	-0.54644	0.5307	0.68123	0.80091	0.84098	0.13789	0.24769	7.5699e-05	0.00025012	0.057274	0.014723	0.0053176	0.0030395	0.40645	0.2966	0.99773	0.99795	6	6	6	6	6	6	6	6	6	6	6	6	6	6	6	6
611	OPN1SW	-0.6941	-0.57317	-1.0191	-0.83264	0.37114	0.49617	-0.83404	-0.6268	-1.987	-1.3147	-2.0928	-2.2385	-0.18106	-0.1824	-0.67942	0.22431	0.97686	0.92979	0.19606	0.13563	0.36683	0.18722	0.37865	0.37539	0.99518	0.99607	0.99388	0.96062	0.68348	0.81242	0.58908	0.26462	4	4	5	5	4	4	5	5	5	4	5	5	5	4	5	5
613	BCR	0.041817	-0.1138	0.044245	-0.05179	0.10314	-0.04973	0.18607	0.10263	0.24749	0.099584	0.48817	0.48063	0.29074	0.131	-0.080467	-0.086196	0.80522	0.9232	0.72317	0.89597	0.18197	0.81806	0.54463	0.43897	0.3888	0.77364	0.097063	0.073518	0.18643	0.33081	0.24231	0.43558	6	6	6	6	6	6	6	6	6	6	6	6	6	6	6	6
617	BCS1L	-0.027176	-0.18727	-0.15269	-0.035617	-0.50712	-0.66922	-0.81378	-0.68571	0.024773	0.36363	-1.0644	-1.1489	0.54374	0.79312	-0.052769	0.048852	0.40448	0.42654	0.59708	0.45761	0.76589	0.96355	0.82314	0.75617	0.39304	0.13888	0.74256	0.66707	0.026386	0.019695	0.84335	0.50765	6	5	6	6	5	5	6	6	6	5	6	5	6	6	6	5
622	BDH1	-1.1054	-0.90901	0.66647	0.56256	-0.19402	0.016402	0.025598	-0.065768	-0.56889	-0.2875	-1.2864	-0.52415	-0.60015	-0.32769	-0.67413	0.31397	0.52475	0.50456	0.0095892	0.03053	0.78642	0.5064	0.63692	0.82056	0.97929	0.64211	0.99693	0.99472	0.65394	0.40841	0.31185	0.14494	6	6	5	5	6	6	5	5	6	6	6	5	6	6	6	5
623	BDKRB1	0.50647	0.41178	-0.28272	-0.51968	-0.0038838	-0.095476	0.19611	-0.029013	-1.6156	-1.9596	-0.81586	-0.73923	0.011293	-0.36806	-0.14787	-0.11575	0.050357	0.07739	0.89804	0.91263	0.091905	0.38519	0.70393	0.96823	0.99311	0.99951	0.66227	0.65853	0.8996	0.94457	0.77975	0.50154	6	6	6	6	6	6	6	6	6	6	6	6	6	6	6	6
624	BDKRB2	-0.52854	-0.61617	0.41934	0.32541	-0.091185	-0.17488	0.15064	0.06925	-0.27565	-0.3286	-0.13746	-0.17655	-0.1278	-0.19241	-0.14666	-0.18477	0.72788	0.65989	0.10232	0.12965	0.49917	0.41611	0.2593	0.45563	0.97094	0.88211	0.78641	0.79511	0.89652	0.63045	0.86412	0.90616	5	5	5	5	5	5	5	5	5	5	5	5	5	5	5	5
627	BDNF	-0.69299	-0.72468	-0.37692	-0.44402	0.27505	0.24669	0.31695	0.26264	-0.20008	-0.086847	0.40446	0.14263	0.24069	0.34227	0.12053	-0.13981	0.99579	0.99738	0.90123	0.86273	0.38685	0.26662	0.22864	0.18128	0.90009	0.80982	0.070646	0.27135	0.24058	0.069236	0.090797	0.4483	6	6	6	6	6	6	6	6	6	6	6	6	6	6	6	6
629	CFB	0.13289	0.051524	-0.10053	-0.003078	0.1428	0.064157	-0.29516	-0.18488	0.30635	0.14929	0.2567	0.07389	0.19985	0.030937	0.15425	-0.027445	0.55118	0.56183	0.21047	0.19218	0.43343	0.22103	0.98161	0.8904	0.13589	0.4473	0.35267	0.6036	0.119	0.30406	0.21566	0.59274	6	6	6	6	6	6	6	6	6	6	6	6	6	6	6	6
631	BFSP1	-0.23007	-0.40434	-0.31895	-0.3663	-0.73661	-0.90857	0.13811	0.10346	-0.68031	-0.46561	-0.24018	-0.1112	-0.87712	-0.691	0.085501	0.16987	0.95447	0.78111	0.97021	0.96936	0.66375	0.53382	0.52978	0.22598	0.48983	0.37436	0.016151	0.0084714	0.9463	0.84646	0.041972	0.06397	6	6	6	6	6	6	6	6	6	6	6	6	6	6	6	6
632	BGLAP	0.33623	0.49533	-1.6569	-1.7411	-0.22638	-0.2614	-1.3707	-1.428	-0.6331	-0.68473	-0.14193	-0.20913	-0.018891	-0.08388	-0.1805	-0.24478	0.25069	0.19137	0.57026	0.58767	0.92661	0.9621	0.85682	0.74345	0.85921	0.98508	0.41913	0.47847	0.69413	0.52997	0.23059	0.23775	6	5	6	6	5	5	6	6	6	6	6	6	6	6	6	6
633	BGN	-0.18388	-0.14015	-0.40496	-0.33723	-0.22298	-0.17606	-0.62022	-0.53882	-0.035967	-0.13416	0.089201	0.060716	0.0044979	-0.10547	0.19534	0.16804	0.87113	0.89987	0.22725	0.47533	0.82352	0.67995	0.97732	0.93516	0.46072	0.5757	0.40996	0.33388	0.48562	0.902	0.23662	0.3669	5	5	5	5	5	5	5	5	5	5	5	5	5	5	5	5
634	CEACAM1	-1.3485	-1.6144	-0.32507	-0.44172	0.17906	-0.07542	0.38075	0.23415	-0.18668	-0.11082	-1.777	-1.774	0.026588	0.092602	-0.067192	-0.17579	0.9259	0.93533	0.86496	0.89877	0.22937	0.35429	0.21024	0.39038	0.44172	0.35217	0.56111	0.51029	0.13117	0.64034	0.85398	0.93064	6	6	5	4	6	6	5	4	6	6	5	5	6	6	5	5
635	BHMT	0.43438	0.32666	-0.93536	-1.015	0.56954	0.46464	0.28388	0.22519	-0.59464	-0.55366	0.54509	0.63826	0.23007	0.25479	0.11925	0.21467	0.021681	0.020969	0.44198	0.50412	0.040118	0.13179	0.22168	0.56288	0.69332	0.81591	0.185	0.086706	0.41064	0.32493	0.18293	0.11449	6	6	6	6	6	6	6	6	6	6	6	6	6	6	6	6
636	BICD1	-0.45107	-0.61126	-0.85191	-0.75296	-0.18508	-0.34281	-0.29519	-0.17516	-1.1425	-1.0889	-0.23178	-0.06333	-0.24548	-0.22477	-0.28336	-0.11333	0.86587	0.89463	0.22102	0.10384	0.053922	0.45404	0.27544	0.62358	0.79142	0.80198	0.80362	0.919	0.84857	0.94778	0.64977	0.70421	6	6	6	6	6	6	6	6	6	6	6	6	6	6	6	6
637	BID	0.18056	0.072374	0.24752	0.17512	-0.12126	-0.22781	-0.29754	-0.35808	-0.98686	-0.72093	-0.83713	-0.67406	-0.45323	-0.20238	-0.0049971	0.15635	0.70795	0.90481	0.48338	0.70517	0.45554	0.48791	0.55318	0.73302	0.90059	0.87171	0.98101	0.9793	0.80177	0.74442	0.20193	0.2132	6	6	6	6	6	6	6	6	6	6	6	6	6	6	6	6
638	BIK	0.3446	0.46478	0.38227	0.12146	-0.093917	0.029409	0.35792	0.10942	0.020038	-0.034936	0.28392	0.59136	0.21876	0.15201	0.19502	0.50437	0.1446	0.19953	0.18138	0.49276	0.58547	0.7688	0.17144	0.30647	0.48768	0.72188	0.09615	0.021365	0.38821	0.44466	0.11967	0.046014	5	5	5	5	5	5	5	5	5	5	5	5	5	5	5	5
639	PRDM1	-0.34278	-0.37969	0.64603	0.61308	0.16789	0.13442	0.16416	0.14339	-0.59448	-0.7831	-1.2489	-1.2887	0.072589	-0.14977	-0.044105	-0.088129	0.79651	0.9358	0.0086808	0.02451	0.21881	0.3084	0.25165	0.47463	0.23392	0.2394	0.99986	0.99971	0.80192	0.95081	0.70999	0.57078	6	6	6	6	6	6	6	6	6	6	6	6	6	6	6	6
640	BLK	0.188	0.062889	-0.00056947	0.12721	0.16313	0.040593	-0.19759	-0.056413	-0.23775	-0.24408	-0.097398	-0.17676	0.13952	0.12087	0.29475	0.21439	0.46655	0.6951	0.32929	0.22186	0.429	0.68893	0.70051	0.64512	0.71094	0.49305	0.28708	0.13023	0.019635	0.032784	0.19337	0.15644	6	6	6	6	6	6	6	6	6	6	6	6	6	6	6	6
641	BLM	0.38722	0.53014	-0.40083	-0.28375	-0.23568	-0.088867	0.52079	0.6511	-0.22932	-0.36114	0.3806	0.63119	-0.7584	-0.13488	-0.61088	-0.34648	0.039263	0.061551	0.42269	0.61721	0.51856	0.46797	0.097064	0.13819	0.71485	0.70328	0.16612	0.11813	0.40325	0.31106	0.94714	0.91398	6	6	5	5	6	6	5	5	6	5	6	5	6	5	6	5
642	BLMH	-0.41584	-0.2962	-1.3012	-1.3279	0.13614	0.26133	0.034595	0.028868	0.19161	0.14891	-0.018938	-0.15041	-0.028957	-0.083144	0.19926	0.06883	0.64099	0.41737	0.98968	0.99273	0.30856	0.16924	0.37131	0.39115	0.20257	0.54655	0.53486	0.60438	0.64695	0.81925	0.31086	0.16116	6	6	6	6	6	6	6	6	6	6	6	6	6	6	6	6
643	CXCR5	0.54522	0.52539	-0.38384	-0.4832	0.085258	0.067042	0.18584	0.10671	-0.51495	-0.51441	-0.076096	0.069885	-0.53722	-0.54726	-0.20127	-0.14432	0.09245	0.078755	0.057201	0.045713	0.028614	0.049014	0.28028	0.46551	0.72482	0.5774	0.90563	0.42958	0.12676	0.26896	0.79508	0.69068	6	6	6	6	6	6	6	6	6	6	6	5	6	6	6	5
644	BLVRA	-0.5109	-0.69988	0.22886	0.2883	-0.23784	-0.42353	0.23376	0.30654	-0.033366	0.080413	-1.1277	-1.1882	-0.20175	-0.097356	0.32952	0.22139	0.83794	0.96842	0.63256	0.55906	0.93977	0.76784	0.26878	0.36332	0.7296	0.49888	0.75314	0.78191	0.54418	0.44197	0.12659	0.40785	6	6	6	6	6	6	6	6	6	6	6	6	6	6	6	6
645	BLVRB	-0.85205	-0.84299	0.10391	-0.1398	0.1957	0.2084	0.16307	-0.068892	0.43447	0.12311	-0.60829	-0.50103	0.12346	-0.2004	0.22813	0.33386	0.81479	0.65346	0.39413	0.59361	0.16815	0.35358	0.12828	0.20117	0.060765	0.095577	0.5194	0.43152	0.30446	0.61685	0.22773	0.22934	5	5	5	5	5	5	5	5	5	5	5	5	5	5	5	5
646	BNC1	-0.25991	-0.36833	0.14857	0.43786	0.18081	0.07508	0.50124	0.80481	-1.1754	-1.4242	-0.72189	-0.57715	0.17627	-0.10737	-1.1759	-0.98723	0.3349	0.74034	0.2136	0.076	0.12424	0.31773	0.11848	0.064218	0.62015	0.68366	0.73349	0.85812	0.50181	0.76307	0.42494	0.26479	6	6	6	6	6	6	6	6	6	6	6	6	6	6	6	6
648	BMI1	-0.0036744	0.19822	0.53283	0.68612	0.039425	0.24562	0.10863	0.27495	-0.59838	-0.64568	-2.1665	-2.031	-0.32781	-0.38721	-0.61889	-0.57472	0.75216	0.40532	0.33327	0.23051	0.78775	0.32523	0.74941	0.67227	0.88187	0.93181	0.88403	0.74838	0.69518	0.48606	0.93131	0.75062	3	3	3	3	3	3	3	3	3	3	3	3	3	3	3	3
649	BMP1	0.29387	0.32088	-0.089902	-0.096867	-0.87231	-0.84564	0.075323	0.081288	-0.21726	-0.65881	-0.24522	-0.046515	-0.25992	-0.010039	-0.19653	0.0045486	0.20985	0.29091	0.75144	0.55404	0.34719	0.25482	0.58427	0.70487	0.31798	0.70475	0.88358	0.59201	0.37256	0.33671	0.53743	0.52198	6	6	5	5	6	6	5	5	6	5	5	5	6	5	5	5
650	BMP2	-0.11337	-0.029799	0.022671	-0.008757	-0.26892	-0.18239	0.24644	0.22776	0.011562	-0.039962	-0.30418	-0.21393	0.46011	0.39649	0.14153	0.23298	0.76014	0.69354	0.52293	0.58881	0.70343	0.42032	0.48954	0.27632	0.29147	0.57344	0.84541	0.76088	0.042194	0.056993	0.082513	0.45831	6	6	6	6	6	6	6	6	6	6	6	6	6	6	6	6
651	BMP3	-0.15587	-0.15476	0.22245	0.22108	-0.43012	-0.42601	0.28491	0.29629	0.19365	0.11301	0.59333	0.56516	0.2417	0.14942	-0.21029	-0.23609	0.39971	0.28877	0.2156	0.22214	0.84951	0.79663	0.090196	0.041155	0.51222	0.61528	0.053622	0.036545	0.50666	0.57974	0.32488	0.52348	6	6	6	6	6	6	6	6	6	6	6	6	6	6	6	6
652	BMP4	0.57749	0.70383	-0.083558	-0.013055	0.17244	0.30287	-0.14777	-0.064134	-0.32357	-0.1479	-0.89753	-1.0297	-0.046182	0.1184	0.051723	-0.085609	0.0097387	0.013075	0.53805	0.43638	0.36781	0.075371	0.64875	0.61609	0.33892	0.23685	0.99912	0.97812	0.7625	0.37772	0.551	0.6876	6	6	6	6	6	6	6	6	6	6	6	6	6	6	6	6
653	BMP5	0.1453	-0.15311	-0.15865	-0.34581	0.18954	-0.10753	0.0012788	-0.17346	0.3314	0.26806	-0.093336	-0.18591	0.020658	-0.054421	0.25582	0.16349	0.56061	0.83429	0.38626	0.71641	0.36612	0.45815	0.62322	0.75326	0.058619	0.041357	0.43983	0.40802	0.31827	0.4738	0.2739	0.38367	6	6	6	6	6	6	6	6	6	6	6	6	6	6	6	6
654	BMP6	0.031363	0.12151	-0.58541	-0.60673	0.28093	0.37552	0.31463	0.31587	0.22097	0.33901	-0.68945	-0.645	-0.48328	-0.37571	-0.35643	-0.30841	0.050708	0.048651	0.16905	0.14738	0.28479	0.29522	0.21354	0.42824	0.35662	0.1712	0.97648	0.86219	0.98961	0.86062	0.31491	0.33376	5	5	5	5	5	5	5	5	6	6	6	6	6	6	6	6
655	BMP7	-0.768	-0.20402	-0.52347	-0.33338	-0.85307	-0.27317	0.18494	0.38851	-0.34897	-0.086589	0.60067	0.50711	-0.18435	0.074087	-0.050612	-0.14225	0.73691	0.1465	0.66063	0.56631	0.82571	0.60572	0.42776	0.27566	0.049937	0.055099	0.11492	0.08395	0.064835	0.052607	0.76893	0.84364	6	6	5	5	6	6	5	5	6	6	5	5	6	6	5	5
656	BMP8B	-0.39401	-0.4696	0.24743	0.45666	-0.086182	-0.14663	0.3263	0.55023	-0.089503	0.31758	-0.151	-0.33071	-0.47773	-0.40078	-0.021529	-0.18552	0.2087	0.20601	0.36417	0.32752	0.20876	0.17787	0.37358	0.3269	0.14719	0.18705	0.86251	0.84568	0.95057	0.87764	0.9442	0.93953	5	5	4	4	5	5	4	4	5	4	5	4	5	4	5	4
657	BMPR1A	-0.34516	-0.3275	0.51767	0.76655	0.28741	0.30847	-0.05331	0.20873	0.50029	0.38004	-0.16967	-0.21524	0.22365	0.091789	-0.083494	-0.12812	0.69436	0.94917	0.058869	0.03507	0.1919	0.13726	0.36428	0.14118	0.089939	0.091263	0.53332	0.55922	0.48084	0.52046	0.96427	0.972	6	6	6	6	6	6	6	6	6	6	6	6	6	6	6	6
658	BMPR1B	-0.13594	-0.13557	-0.0085668	-0.15731	-0.052906	-0.04949	-0.14134	-0.27755	0.15695	0.099684	0.19438	0.21521	-0.076169	-0.14501	-0.11549	-0.092985	0.87426	0.56637	0.25022	0.2777	0.86234	0.65688	0.76682	0.93192	0.41252	0.47776	0.33078	0.49432	0.33499	0.55325	0.61578	0.74045	6	6	6	6	6	6	6	6	6	6	6	6	6	6	6	6
659	BMPR2	-0.11489	-0.11986	-0.38703	-0.33894	-0.05941	-0.061343	-0.49588	-0.43505	0.010721	-0.076454	-0.361	-0.45161	0.045518	-0.053368	-0.080598	-0.17017	0.36076	0.4007	0.98416	0.94053	0.246	0.27749	0.95195	0.96868	0.73756	0.77064	0.69205	0.8897	0.39487	0.80284	0.57313	0.73823	6	6	6	6	6	6	6	6	6	6	6	6	6	6	6	6
660	BMX	0.025423	-0.051926	-0.79831	-0.74438	-0.26909	-0.43045	-0.3761	-0.30092	0.10054	0.14824	0.30198	0.34197	0.17681	0.19879	-1.0674	-0.97823	0.79821	0.87102	0.25624	0.25801	0.97233	0.98096	0.71994	0.9007	0.67657	0.30556	0.44813	0.30334	0.19107	0.11144	0.93564	0.94195	6	5	6	6	5	5	6	6	6	5	6	6	6	5	6	6
661	POLR3D	-0.74584	-0.11085	-3.2023	-2.9517	0.074835	0.04286	-1.4619	-1.1782	-0.52071	-0.52597	0.27411	-0.0078703	-0.3246	-0.36043	-1.141	-1.4049	0.75493	0.76278	0.88796	0.90344	0.77166	0.75302	0.93777	0.89435	0.46924	0.36649	0.32375	0.34218	0.80963	0.84522	0.88004	0.99244	6	5	5	5	5	5	5	5	6	6	5	5	6	6	5	5
662	BNIP1	0.15474	0.2705	-0.15914	-0.22234	0.26044	0.37993	-0.6747	-0.72574	-0.056795	-0.2952	-1.0837	-0.9044	0.48153	0.23015	0.17725	0.35208	0.20082	0.081429	0.10469	0.18715	0.30391	0.20658	0.95829	0.94111	0.6154	0.69895	0.92204	0.67154	0.1013	0.15822	0.5959	0.23349	5	5	5	5	5	5	5	5	5	5	5	5	5	5	5	5
663	BNIP2	0.020998	-0.010425	-0.11478	-0.14475	0.1329	0.10449	0.65812	0.64141	-0.24424	-0.36945	-0.20743	-0.34638	-0.078809	-0.21694	0.12958	-0.0099277	0.68965	0.85842	0.22699	0.2047	0.36735	0.23209	0.075091	0.20018	0.59248	0.85043	0.42672	0.59975	0.70989	0.92298	0.88052	0.67278	6	6	6	6	6	6	6	6	6	6	6	6	6	6	6	6
664	BNIP3	-0.51034	-0.58436	-0.050653	0.0022776	0.3033	0.23445	0.12439	0.19031	-0.45319	-0.15515	-0.18902	-0.012605	0.11013	0.39666	0.46175	0.63907	0.56646	0.4413	0.59367	0.57952	0.35026	0.19184	0.16874	0.29208	0.59966	0.45145	0.33668	0.57617	0.54317	0.088259	0.068034	0.085542	6	6	6	6	6	6	6	6	6	6	6	6	6	6	6	6
665	BNIP3L	-1.1261	-1.1138	0.41244	0.30906	-0.51055	-0.49338	-0.5847	-0.67609	-0.99296	-0.8641	-2.1531	-1.8127	-0.88467	-0.76693	-0.55874	-0.27262	0.7323	0.77895	0.12375	0.14483	0.66615	0.45031	0.59282	0.67294	0.86963	0.95598	0.60507	0.77414	0.84106	0.85123	0.20235	0.26373	6	6	6	6	6	6	6	6	6	6	6	6	6	6	6	6
666	BOK	0.020613	-0.74178	0.52405	0.48887	0.041808	0.052887	-1.2582	-1.2922	0.37321	0.9729	0.26107	0.14411	-0.47035	-0.50272	-0.05495	-0.17035	0.16374	0.13491	0.10717	0.14381	0.58988	0.17991	0.58318	0.78788	0.13658	0.035159	0.3507	0.51175	0.87314	0.90451	0.35707	0.2994	4	5	5	5	5	5	5	5	5	4	5	5	5	4	5	5
667	DST	0.16888	-0.16635	-0.87205	-0.84362	0.38724	0.053959	-0.53552	-0.49356	0.38184	0.32458	-0.31328	-0.37356	0.14763	0.079103	0.4063	0.34613	0.16685	0.50435	0.83431	0.85457	0.044962	0.57176	0.95896	0.96961	0.18475	0.34002	0.91989	0.88555	0.11246	0.23779	0.12374	0.30918	6	6	6	6	6	6	6	6	6	6	6	6	6	6	6	6
668	FOXL2	0.16879	-0.092063	0.25107	0.32688	0.13752	-0.12191	-0.18249	-0.093793	-0.99962	-1.1751	-0.79209	-1.064	-0.4623	-0.67084	-0.27869	-0.55402	0.31127	0.61561	0.24315	0.37935	0.27575	0.77751	0.85425	0.92401	0.53909	0.76479	0.95524	0.99822	0.86911	0.99555	0.73345	0.91359	6	6	6	6	6	6	6	6	6	6	6	6	6	6	6	6
669	BPGM	0.069275	0.099108	0.11605	0.14461	-0.27445	-0.24192	-0.25135	-0.21006	0.018865	0.051822	-0.76068	-0.54848	0.59407	0.61546	0.024461	0.23754	0.38218	0.29431	0.53366	0.56301	0.61669	0.64142	0.86213	0.89739	0.6631	0.77274	0.89105	0.69455	0.0057044	0.0022158	0.58501	0.054077	6	6	6	6	6	6	6	6	6	6	6	6	6	6	6	6
670	BPHL	0.52469	0.47338	0.078453	0.0064819	-0.090776	-0.13923	-0.10292	-0.16223	-0.072174	0.032893	-0.076095	-0.03115	0.13273	0.22633	0.096715	0.14302	0.0090311	0.0087392	0.78232	0.6595	0.66454	0.68625	0.64398	0.9453	0.89642	0.80647	0.87218	0.58621	0.2039	0.33395	0.7294	0.28273	6	6	6	6	6	6	6	6	6	6	6	6	6	6	6	6
671	BPI	0.20171	0.19693	-0.75245	-0.58434	0.068225	0.066556	0.26874	0.45813	-0.088125	0.046523	-0.095968	-0.13011	0.1482	0.2711	-0.68635	-0.71766	0.49601	0.22015	0.63569	0.45997	0.48378	0.6891	0.53859	0.17793	0.36054	0.40694	0.73018	0.58514	0.41452	0.39379	0.93724	0.93843	6	6	6	6	6	6	6	6	6	6	6	6	6	6	6	6
672	BRCA1	-0.39272	-0.46939	-0.90467	-0.77475	0.13822	0.064572	-0.20015	-0.055433	0.14046	0.22861	0.15681	0.21038	-0.074355	0.0025412	0.20644	0.26161	0.89849	0.97017	0.693	0.63429	0.44519	0.5274	0.8261	0.80998	0.29469	0.13519	0.32294	0.35938	0.64502	0.49555	0.13125	0.088002	6	6	6	6	6	6	6	6	6	6	6	6	6	6	6	6
673	BRAF	1.5089	1.8049	0.12689	0.16664	-1.4944	-1.1956	0.21935	0.27187	-2.2409	-2.1029	-2.7212	-2.2145	1.7966	1.9205	1.8203	2.3103	2.7278e-07	2.7278e-07	0.5405	0.43415	1	0.99998	0.32645	0.22121	0.99955	0.99984	0.99983	0.99953	2.7277e-07	2.7284e-07	2.7292e-07	2.7318e-07	6	6	6	6	6	6	6	6	6	6	6	6	6	6	6	6
675	BRCA2	0.061333	-0.10869	-0.37224	-0.028774	-0.13421	-0.30168	-0.010129	0.34708	-0.4247	-0.29896	0.32333	0.45406	-0.70699	-0.59245	0.092095	0.22529	0.5093	0.89939	0.98167	0.84074	0.44332	0.75922	0.59898	0.21563	0.87514	0.77353	0.32438	0.18564	0.99545	0.99805	0.065452	0.014247	6	6	6	6	6	6	6	6	6	6	6	6	6	6	6	6
676	BRDT	-0.40968	-0.33917	-0.047142	-0.033677	-0.081363	-0.0075444	-0.36479	-0.33859	0.44504	0.29916	0.092897	0.21412	0.2717	0.11418	-0.23486	-0.11183	0.90122	0.89245	0.64912	0.66276	0.77492	0.83999	0.95682	0.83437	0.052306	0.11309	0.7537	0.52584	0.5124	0.8635	0.91204	0.81539	4	4	4	4	4	4	4	4	4	4	4	4	4	4	4	4
677	ZFP36L1	-0.18645	-0.33568	-0.68997	-0.15258	-0.90442	-1.0635	-0.44015	-1.3549	1.2648	1.3084	0.70587	0.37627	-0.93061	-0.89212	-1.5089	-0.95636	0.74806	0.87615	0.68489	0.54287	0.358	0.83067	0.92026	0.91645	0.0015583	0.011918	0.048454	0.52334	0.70319	0.58522	0.76626	0.73008	5	5	3	4	5	5	3	4	5	5	5	3	5	5	5	3
678	ZFP36L2	-0.27968	0.011225	-0.16973	-0.28366	0.14863	0.088983	0.1156	0.014743	0.048397	-0.041791	0.10467	0.14852	-0.5547	-0.63435	0.084935	0.13028	0.76814	0.77003	0.2722	0.37125	0.30305	0.64664	0.57325	0.55821	0.37744	0.54393	0.59979	0.34899	0.42098	0.37567	0.59638	0.33263	6	5	5	5	5	5	5	5	6	6	5	5	6	6	5	5
680	BRS3	-0.15715	-0.16922	0.055388	0.28477	-0.31442	-0.32377	-0.97876	-0.60876	-0.22861	-0.21371	-0.46252	-0.56469	-0.2156	-0.21381	-0.22141	-0.3242	0.74659	0.55649	0.53535	0.71696	0.87988	0.5941	0.6404	0.88946	0.76533	0.57274	0.89106	0.90679	0.93159	0.90231	0.87996	0.90948	6	6	6	5	6	6	6	5	6	6	6	6	6	6	6	6
682	BSG	-2.1112	-1.7135	-3.8008	-5.6674	-0.42452	-0.0043825	0.94516	0.61729	-0.96448	0.088965	-0.64052	-0.049896	-3.1949	-3.1583	-1.4243	1.9913	0.97478	0.98259	0.66163	0.99344	0.7557	0.15672	0.044017	0.10503	0.68471	0.51651	0.73705	0.6901	0.99898	0.99249	0.027336	0.0027408	4	4	4	3	4	4	4	3	5	4	5	2	5	4	5	3
683	BST1	0.57132	0.47011	-1.2066	-1.0613	-0.15284	-0.25212	-0.097976	0.07035	-1.0362	-1.3389	-0.042418	-0.15571	0.23958	-0.1027	0.27846	0.1655	0.046379	0.17157	0.6711	0.82552	0.48119	0.65996	0.86459	0.62122	0.95502	0.95917	0.72483	0.59666	0.25396	0.31567	0.37458	0.30861	5	5	5	5	5	5	5	5	5	5	5	5	5	5	5	5
684	BST2	-0.15118	-0.16893	-0.0069465	0.10777	0.067613	0.053213	-1.16	-1.0348	-0.2867	-0.26793	-0.98896	-0.9941	0.56808	0.57408	0.10341	0.09273	0.52343	0.80009	0.60778	0.47952	0.47298	0.46895	0.71822	0.58111	0.46775	0.33141	0.78369	0.63671	0.01641	0.01506	0.3519	0.1354	6	6	6	6	6	6	6	6	6	6	6	6	6	6	6	6
685	BTC	0.19696	0.14496	0.23922	0.41682	0.076961	0.027783	-0.25807	-0.067617	0.64534	0.57073	0.57055	0.26143	0.099267	0.013406	-0.10875	-0.41638	0.17108	0.13051	0.2571	0.33268	0.47319	0.70715	0.63135	0.32983	0.018111	0.078405	0.058469	0.52253	0.40686	0.16828	0.52049	0.79311	6	6	6	6	6	6	6	6	6	6	6	6	6	6	6	6
686	BTD	0.067869	0.031164	0.47182	0.37367	-0.061736	-0.095456	-0.51042	-0.59624	0.038983	-0.0027115	0.52385	0.50413	-0.11239	-0.16583	-0.078572	-0.096413	0.21573	0.28214	0.18979	0.081099	0.50581	0.31338	0.94579	0.89053	0.17912	0.24226	0.012649	0.071879	0.96157	0.96505	0.93102	0.90891	6	6	6	6	6	6	6	6	6	6	6	6	6	6	6	6
687	KLF9	-0.21819	-0.30246	-0.44631	-1.2508	0.37205	0.29069	0.75558	-0.35786	0.021881	0.1782	0.13711	0.074517	-0.23671	-0.091357	0.0033606	-0.05781	0.63498	0.83779	0.91361	0.98837	0.043903	0.21469	0.032874	0.11845	0.81394	0.72144	0.55361	0.52629	0.68192	0.42072	0.79269	0.87335	4	4	4	5	4	4	4	5	4	4	4	4	4	4	4	4
688	KLF5	-0.96015	-0.78886	0.090993	0.029311	0.041546	-0.0024897	-1.0653	-1.1235	-0.26628	-0.65315	0.41419	0.54777	0.14546	-0.25531	0.19639	0.33325	0.8789	0.87935	0.50777	0.74161	0.41866	0.3542	0.69352	0.70627	0.90413	0.99564	0.41317	0.317	0.43348	0.67525	0.33577	0.32889	5	6	6	6	6	6	6	6	6	6	6	6	6	6	6	6
689	BTF3	0.89	0.87433	-1.3247	-1.119	0.48855	0.36594	0.56405	0.30698	-0.1849	0.01671	0.67751	0.73367	-1.4456	-1.2546	-1.2512	-1.1802	0.011825	0.019142	0.78385	0.78151	0.41673	0.61233	0.40738	0.53269	0.19317	0.10237	0.12735	0.06337	0.98207	0.98427	0.79254	0.88866	4	3	3	4	3	3	3	4	4	4	4	4	4	4	4	4
694	BTG1	0.026615	0.099731	0.029296	-0.61612	-0.51146	-0.43553	-0.9484	-0.56115	-0.25986	-0.17529	-0.20665	-0.39606	0.069569	0.14253	-0.03426	-0.22362	0.48369	0.61664	0.34055	0.34961	0.87311	0.67006	0.99426	0.84457	0.71012	0.71021	0.67519	0.79493	0.36107	0.66843	0.67124	0.5685	5	5	5	6	5	5	5	6	5	5	5	5	5	5	5	5
695	BTK	-0.089282	-0.061384	0.077422	0.17897	-0.10378	-0.072872	-0.30449	-0.19015	0.67	0.43942	0.011573	-0.0043365	0.11512	-0.12722	-0.24047	-0.25514	0.91983	0.82739	0.74585	0.22889	0.54774	0.37369	0.86382	0.64579	0.0082848	0.097003	0.24581	0.37985	0.21618	0.34579	0.84023	0.81077	6	6	6	6	6	6	6	6	6	6	6	6	6	6	6	6
696	BTN1A1	-1.1329	-1.3049	-1.257	-1.0458	-0.423	-0.58913	-1.2744	-1.0415	0.24098	0.1527	-0.27093	-0.17858	0.091684	-0.007492	-1.774	-1.6087	0.82897	0.95341	0.81752	0.77868	0.80734	0.79023	0.87239	0.84433	0.54089	0.42043	0.84425	0.55064	0.58035	0.80863	0.61578	0.45687	4	4	4	4	4	4	4	4	4	4	4	4	4	4	4	4
699	BUB1	0.35608	0.42709	-0.62478	-1.4207	1.2405	1.3164	1.2851	1.048	0.032148	0.18089	-0.37557	0.49037	0.7805	0.91817	-0.15689	-0.25375	0.34486	0.37141	0.30794	0.46196	0.00027469	0.00057367	0.0023068	0.012448	0.61194	0.14457	0.37903	0.21579	0.01008	0.014638	0.44047	0.7496	6	6	5	6	6	6	5	6	6	6	6	5	6	6	6	5
701	BUB1B	-0.22155	0.14942	-1.4673	-0.42462	0.641	1.0169	1.6164	2.6874	0.25775	0.57447	1.0562	1.7872	0.195	0.50146	0.28681	1.0257	0.50687	0.25787	0.90844	0.49728	0.0032879	0.00010993	2.4322e-05	8.2007e-07	0.44325	0.19989	0.00064877	1.6118e-05	0.62834	0.091098	0.19845	0.0017437	6	6	6	6	6	6	6	6	6	6	6	6	6	6	6	6
705	BYSL	-1.2477	-1.3227	-1.5153	-2.2478	0.58182	0.52021	0.050255	-0.067535	0.10187	0.27537	-1.7159	-1.0706	-0.1316	0.03143	0.050256	0.03341	0.81003	0.72456	0.77731	0.83922	0.05428	0.078487	0.57585	0.74748	0.32742	0.24031	0.67638	0.57702	0.91499	0.78951	0.11323	0.091686	6	6	5	6	6	6	5	6	6	6	6	5	6	6	6	5
706	TSPO	-0.016989	0.24738	-0.039785	-0.34681	-0.18075	-0.015018	-0.13718	0.043822	-1.0206	-0.79439	-0.13983	0.18194	-0.48682	0.0041878	-0.27571	0.32505	0.19015	0.20011	0.33618	0.52556	0.60127	0.56662	0.6275	0.5085	0.51433	0.11121	0.31053	0.27788	0.73362	0.64889	0.62753	0.53125	5	6	5	4	6	6	5	4	6	5	6	4	6	5	6	4
708	C1QBP	-1.9863	-1.9336	-0.77251	-0.7751	0.096063	0.16754	-0.14026	-0.13004	-0.80245	-0.58193	-0.71611	-0.6189	-0.38114	-0.17232	-0.60697	-0.50609	0.90258	0.88545	0.98136	0.98048	0.3506	0.24593	0.44841	0.55481	0.66762	0.57875	0.88294	0.87603	0.54366	0.51136	0.78723	0.59472	4	4	4	4	4	4	4	4	4	4	4	4	4	4	4	4
710	SERPING1	0.24446	0.20429	-0.33464	-0.21488	0.076796	0.039617	0.21348	0.34717	-0.13451	0.078756	0.42795	0.34897	-1.2368	-1.0289	-0.14403	-0.2201	0.40749	0.38438	0.34135	0.1721	0.29786	0.53971	0.35791	0.29645	0.91258	0.55989	0.082642	0.55453	0.35818	0.41038	0.38244	0.28713	6	6	6	6	6	6	6	6	6	6	6	6	6	6	6	6
712	C1QA	-0.5095	-0.47153	0.12199	0.11254	0.098805	0.14058	-0.51006	-0.5071	-0.30934	-0.34313	0.075883	-0.095768	0.072576	0.025619	-0.27864	-0.44867	0.94566	0.98922	0.83534	0.50573	0.38723	0.49283	0.81931	0.96033	0.66904	0.63506	0.76372	0.94799	0.62675	0.60521	0.78032	0.79221	6	6	6	6	6	6	6	6	6	6	6	6	6	6	6	6
713	C1QB	-0.28292	0.59857	-1.6287	-1.5153	-0.29766	-0.22821	-0.21321	-0.075069	-1.5121	-1.8226	-0.28251	-0.17969	-1.6014	-0.90712	-0.11005	-0.005546	0.15525	0.17566	0.71931	0.84582	0.83928	0.35841	0.92682	0.84396	0.87525	0.72582	0.7219	0.73065	0.99303	0.99224	0.48599	0.56603	6	5	5	5	5	5	5	5	6	5	5	5	6	5	5	5
714	C1QC	-0.37391	-0.41392	-0.19049	-0.31816	0.1998	0.163	-0.15227	-0.26711	0.19056	0.23589	0.64259	0.42788	-0.34896	-0.31375	-0.32298	-0.5338	0.86054	0.92996	0.20702	0.29143	0.34532	0.4266	0.67094	0.88783	0.6332	0.39122	0.02881	0.10893	0.62788	0.70276	0.50496	0.6709	5	5	5	5	5	5	5	5	5	5	5	5	5	5	5	5
715	C1R	-0.038283	-0.13183	0.21834	0.34052	-0.57014	-0.66122	-0.24438	-0.10889	0.30849	0.17728	-0.20757	-0.27297	-0.53194	-0.67389	-0.013119	-0.077428	0.41851	0.45281	0.37438	0.26974	0.81322	0.97969	0.74107	0.88771	0.16218	0.43178	0.89947	0.94948	0.42597	0.2819	0.39169	0.48328	6	6	6	6	6	6	6	6	6	6	6	6	6	6	6	6
716	C1S	-0.1729	-0.03584	-1.2181	-1.2412	0.15478	0.29569	-0.41499	-0.41732	-0.98335	-0.88269	-0.31926	-0.29815	0.2072	0.27565	0.061275	0.083463	0.73674	0.51063	0.7645	0.61849	0.59841	0.1281	0.93681	0.97447	0.70556	0.7666	0.52367	0.82286	0.24598	0.22528	0.22011	0.18644	6	6	6	6	6	6	6	6	6	6	6	6	6	6	6	6
717	C2	-0.42743	-0.10711	0.11869	-0.12971	-0.23587	-0.16347	-1.3241	-1.5712	-0.65282	-0.033596	-0.54903	-0.48293	0.20389	0.089367	0.25244	0.31931	0.93658	0.87537	0.31109	0.45536	0.39056	0.33892	0.73793	0.72918	0.51134	0.454	0.93502	0.90016	0.36221	0.30614	0.020923	0.037864	5	4	5	5	4	4	5	5	5	4	5	5	5	4	5	5
718	C3	-0.28936	-0.36106	0.1613	0.20131	0.132	0.063855	-0.43654	-0.38434	-0.14045	-0.466	0.97359	0.55576	0.080579	-0.25859	0.2377	-0.17884	0.80038	0.72229	0.54489	0.3884	0.43042	0.60387	0.28278	0.36352	0.44561	0.81266	0.072411	0.33351	0.72611	0.76869	0.040082	0.26862	5	5	5	5	5	5	5	5	5	5	5	5	5	5	5	5
719	C3AR1	-0.78364	-0.42498	0.38514	0.39276	-0.33295	0.031466	-0.040387	-0.019416	0.42443	0.56765	-0.60171	-0.36544	0.15611	0.28911	-0.56717	-0.33166	0.60134	0.56376	0.15721	0.19067	0.80804	0.81568	0.33097	0.30975	0.1509	0.14052	0.97854	0.91692	0.4562	0.47453	0.37482	0.31964	5	5	5	5	5	5	5	5	5	5	5	5	5	5	5	5
720	C4A	-1.0841	-0.85965	-1.1759	-1.3098	0.47353	0.70574	0.16294	0.052954	-0.39912	-0.1584	-1.1732	-0.78954	-0.93265	0.15286	-0.23098	-0.36248	0.57132	0.51262	0.54119	0.63475	0.082709	0.064679	0.076488	0.12666	0.79274	0.2917	0.45378	0.675	0.23752	0.068563	0.070064	0.24888	4	4	4	4	4	4	4	4	5	4	5	4	5	4	5	4
721	C4B	0.52901	-0.74646	-0.25675	0.035021	0.041057	-0.13851	0.085424	-0.18243	0.23788	0.22836	-0.28834	-0.31812	0.59682	0.57507	0.0047751	-0.069037	0.11498	0.51887	0.13083	0.013459	0.33113	0.61194	0.59463	0.6505	0.68031	0.63304	0.093756	0.091134	0.054944	0.020783	0.27586	0.29502	5	5	5	6	5	5	5	6	5	5	6	6	5	5	6	6
722	C4BPA	-0.021494	-0.25463	-0.32557	-0.2286	0.034321	-0.19679	-1.7307	-1.6313	0.30469	0.17356	-0.63681	-0.77303	-0.33586	-0.47869	0.1643	0.026725	0.3578	0.41522	0.079336	0.098678	0.5311	0.67921	0.5878	0.37887	0.052257	0.12639	0.83627	0.86357	0.8278	0.89318	0.35248	0.5634	5	5	5	5	5	5	5	5	5	5	5	5	5	5	5	5
725	C4BPB	-1.3974	-1.5711	-0.50698	-0.54375	-0.17849	-0.33917	0.55221	0.53002	0.17664	0.12724	0.51681	0.40479	0.0054364	-0.055074	0.025648	-0.084017	0.73617	0.6629	0.54789	0.5927	0.93587	0.81738	0.2094	0.17937	0.45637	0.32091	0.026491	0.30466	0.25941	0.21542	0.14552	0.53325	6	6	6	6	6	6	6	6	6	6	6	6	6	6	6	6
726	CAPN5	0.074405	0.12159	0.46845	0.59677	-0.15015	-0.099605	-0.21426	-0.073302	-1.0214	-0.89053	-0.10517	-0.18642	0.18619	0.30003	-0.31186	-0.39027	0.61326	0.59947	0.36319	0.23243	0.50091	0.65118	0.9026	0.89519	0.99089	0.92308	0.8563	0.86557	0.25607	0.029697	0.54238	0.41736	5	5	5	5	5	5	5	5	5	5	5	5	5	5	5	5
727	C5	-0.36279	-0.22173	-0.21509	-0.21322	-0.15001	-0.0052433	0.54408	0.55879	0.016782	0.2154	0.58082	-0.48865	-0.060636	0.12777	-0.072539	-0.84376	0.86482	0.77278	0.88733	0.8602	0.13767	0.42541	0.034802	0.043126	0.15756	0.17367	0.12888	0.47213	0.66102	0.3708	0.68929	0.87357	5	5	5	5	5	5	5	5	5	5	5	6	5	5	5	6
728	C5AR1	-1.0997	-0.98356	0.10853	0.048025	0.15377	0.27622	-0.41534	-0.46395	0.21643	0.2957	-0.72699	-0.67539	0.31767	0.38576	-0.12478	-0.079931	0.97206	0.89541	0.46628	0.78871	0.31397	0.44263	0.81772	0.69428	0.44697	0.46589	0.37871	0.20685	0.095244	0.12396	0.56644	0.45439	5	5	5	5	5	5	5	5	5	5	5	5	5	5	5	5
729	C6	0.23775	0.16474	-0.59966	-0.55738	-0.11024	-0.18052	-0.69875	-0.64372	-0.23009	-0.1482	-0.17811	-0.17465	-0.051093	0.019417	0.1717	0.17593	0.57238	0.52308	0.95673	0.93612	0.54705	0.72054	0.99005	0.95825	0.75612	0.52814	0.54418	0.68884	0.66537	0.56117	0.071495	0.045493	6	6	6	6	6	6	6	6	6	6	6	6	6	6	6	6
730	C7	0.014628	0.0827	0.047297	0.071956	0.19743	-0.035577	0.41722	0.47478	-0.10485	-0.037331	-0.56805	-0.58821	-0.10049	-0.044106	0.058298	0.037527	0.63363	0.51184	0.4495	0.35954	0.11899	0.29833	0.056748	0.28745	0.37187	0.27947	0.83725	0.96525	0.51034	0.23861	0.24555	0.14934	5	6	6	5	6	6	6	5	6	6	6	6	6	6	6	6
731	C8A	0.022971	-0.076113	0.62137	0.53757	0.069014	-0.02736	0.2379	0.16649	-0.027962	-0.074349	-0.10718	-0.22439	0.051627	-0.0064226	-0.069505	-0.18606	0.48674	0.51398	0.088138	0.18985	0.4694	0.70012	0.42872	0.57613	0.87053	0.87749	0.44638	0.76595	0.53932	0.2839	0.48371	0.50698	6	6	6	6	6	6	6	6	6	6	6	6	6	6	6	6
732	C8B	-0.34352	-0.44775	-0.73327	-0.64679	0.11649	0.015267	0.45868	0.55848	-0.047929	-0.019629	-0.25095	-0.27963	-0.21328	-0.19629	-0.23657	-0.26425	0.61173	0.58563	0.75697	0.60392	0.36097	0.69298	0.043497	0.031873	0.70151	0.77923	0.35322	0.40504	0.60837	0.68522	0.62356	0.39685	6	6	6	6	6	6	6	6	6	6	6	6	6	6	6	6
733	C8G	-0.12607	0.034605	0.10162	0.26422	-0.27744	-0.11256	0.52557	0.70154	0.25662	0.27239	0.035043	0.14988	0.070816	0.075226	-0.18107	-0.063804	0.044687	0.055994	0.43451	0.22169	0.88316	0.48865	0.0072728	0.073069	0.54115	0.393	0.30332	0.32984	0.7369	0.74434	0.052826	0.19088	6	6	6	6	6	6	6	6	6	6	6	6	6	6	6	6
734	OSGIN2	0.025059	0.17701	-0.39507	-0.50265	-0.082115	0.073331	-0.50798	-0.60314	-0.50835	0.15675	-0.22735	-0.38479	0.16343	0.5376	0.473	0.31518	0.1092	0.13228	0.74316	0.84928	0.81515	0.24947	0.67224	0.84267	0.41522	0.51996	0.67486	0.82583	0.044142	0.022103	0.079887	0.37127	5	5	5	5	5	5	5	5	6	5	5	5	6	5	5	5
735	C9	-0.56837	-0.44897	-0.14552	-0.22936	-0.064092	0.059425	0.16306	0.091883	-0.28862	-0.31151	-0.67726	-0.50193	0.30321	0.26787	0.22269	0.3938	0.89722	0.93957	0.25528	0.43403	0.84517	0.56078	0.21385	0.40237	0.66714	0.63077	0.75331	0.54852	0.29245	0.36486	0.60065	0.12745	6	6	6	6	6	6	6	6	6	6	6	6	6	6	6	6
738	VPS51	-1.3879	-1.5401	-2.86	-2.5803	0.17908	0.039821	-0.25593	-0.41097	0.54159	0.70301	0.38975	0.75542	0.41512	0.56669	-0.85038	-0.082535	0.93522	0.88327	0.831	0.78826	0.12976	0.75201	0.63569	0.75545	0.10129	0.058621	0.081972	0.21807	0.10715	0.034099	0.86055	0.54763	6	6	6	5	6	6	6	5	6	6	6	4	6	6	6	4
740	MRPL49	0.082501	-0.14828	-2.1701	-2.0165	-0.064354	-0.29284	0.14782	0.33171	-0.58963	-0.54663	-0.90688	-0.74189	-0.43837	-0.40701	-0.3253	-0.1607	0.36108	0.65383	0.81028	0.87082	0.81909	0.56485	0.38835	0.44804	0.72497	0.63397	0.95491	0.9814	0.83209	0.40035	0.50012	0.49335	6	6	6	6	6	6	6	6	6	6	6	6	6	6	6	6
741	ZNHIT2	-0.29559	-0.33013	0.52555	1.2846	0.45054	0.42115	0.059675	-0.10085	-0.49173	-0.43206	0.71248	0.86054	-0.24209	-0.19473	-0.47325	-0.31883	0.45335	0.88202	0.0057528	0.0010883	0.055068	0.20628	0.45029	0.70397	0.82962	0.80901	0.14569	0.033962	0.51646	0.37296	0.89076	0.71859	6	6	6	5	6	6	6	5	6	6	6	6	6	6	6	6
744	MPPED2	0.10777	0.041668	-0.075466	-0.13825	0.20724	0.1442	-0.11321	-0.1633	0.21265	0.15834	-0.57687	-0.40921	0.47316	0.40726	-0.2384	-0.068704	0.53194	0.69113	0.37721	0.49777	0.086728	0.18421	0.40027	0.41575	0.5351	0.36139	0.96901	0.71779	0.10029	0.057281	0.52569	0.39271	6	6	6	6	6	6	6	6	6	6	6	6	6	6	6	6
745	C11orf9	0.32213	0.34015	0.11451	-0.22518	-0.27665	-0.25577	-0.026284	-0.35388	-0.0070666	-0.054292	0.25595	0.37572	0.094963	0.036033	-0.27534	-0.15328	0.25759	0.3936	0.12925	0.41866	0.897	0.72916	0.60904	0.60699	0.4302	0.53972	0.51556	0.23338	0.42068	0.33894	0.47801	0.29827	6	6	6	6	6	6	6	6	6	6	6	6	6	6	6	6
747	DAGLA	-0.93658	-1.1965	-0.69882	-0.62358	0.17144	-0.08518	0.41851	0.507	0.42203	0.35634	-0.087847	-0.1083	0.006009	-0.070999	-0.29563	-0.31402	0.92651	0.99319	0.99279	0.98332	0.18999	0.26148	0.039975	0.080679	0.18079	0.1176	0.66735	0.76316	0.042836	0.060236	0.76244	0.85245	6	6	6	6	6	6	6	6	6	6	6	6	6	6	6	6
752	FMNL1	0.1114	0.14742	-0.41256	-0.44114	-0.27088	-0.2319	0.26121	0.24555	-0.03346	0.095745	0.079128	0.016327	-0.41372	-0.29538	0.21301	0.1505	0.26766	0.18549	0.75572	0.8754	0.80765	0.69008	0.3782	0.2246	0.36648	0.23675	0.67561	0.74719	0.90125	0.86162	0.50739	0.35365	6	6	6	6	6	6	6	6	6	6	6	6	6	6	6	6
753	LDLRAD4	-0.62011	-0.42235	-0.96354	-1.0944	-0.69137	-0.47736	-0.98841	-1.1003	-0.05325	0.077602	-0.82348	-1.0646	-1.3034	-1.9641	-0.67744	-0.92444	0.45128	0.30675	0.22075	0.74203	0.8905	0.83424	0.98149	0.97732	0.39789	0.38348	0.74879	0.86985	0.39129	0.81914	0.99035	0.9976	5	5	5	5	5	5	5	5	5	4	5	5	5	4	5	5
754	PTTG1IP	-0.35522	-0.043623	-0.015272	0.32599	-0.97889	-0.66256	-0.26074	0.096091	0.56649	0.86502	-0.14478	0.35489	-1.5244	-1.211	-0.13546	0.36835	0.51128	0.045753	0.48321	0.14242	0.97782	0.95463	0.95652	0.63045	0.19397	0.013104	0.66133	0.45413	0.86129	0.88461	0.64028	0.048336	6	6	5	5	6	6	5	5	6	6	5	5	6	6	5	5
755	C21orf2	-1.0891	-1.1355	-0.21245	-0.1482	0.161	0.12868	0.042106	0.11976	-0.54391	-0.69081	0.33504	0.057306	-0.028471	0.19398	-0.484	0.064837	0.32264	0.071494	0.56326	0.25259	0.26718	0.50496	0.57228	0.53036	0.37955	0.72507	0.17746	0.69185	0.19939	0.071189	0.57925	0.28153	6	6	5	5	6	6	5	5	6	5	6	5	6	5	6	5
757	TMEM50B	-0.22267	0.039433	0.85835	0.63868	-0.60311	-0.33686	-0.45919	-0.67675	-1.0363	-0.76019	-0.51676	-0.30397	-0.14298	0.10093	-0.18581	-0.017045	0.88801	0.70785	0.023408	0.052542	0.67187	0.61622	0.12944	0.19398	0.53387	0.47802	0.26029	0.096654	0.75025	0.65521	0.50042	0.28248	6	6	6	6	6	6	6	6	6	6	6	6	6	6	6	6
758	MPPED1	0.43684	0.29069	-0.058961	-0.51131	0.117	-0.02686	-0.19987	-0.64137	-0.67125	-0.5757	-0.25026	-0.30728	0.28125	0.36092	0.37526	0.31953	0.12721	0.25829	0.2117	0.75243	0.41007	0.3647	0.38013	0.73976	0.70434	0.61463	0.95858	0.80251	0.1294	0.097055	0.19432	0.085787	6	6	6	6	6	6	6	6	6	6	6	6	6	6	6	6
759	CA1	-0.11199	0.13141	0.25902	0.13361	0.035783	0.2828	0.037799	-0.075181	0.25572	0.34321	0.55733	0.49375	0.19786	0.27414	0.13766	0.075876	0.67397	0.26976	0.5938	0.57844	0.61895	0.33678	0.64896	0.51229	0.52388	0.44828	0.055562	0.1935	0.20177	0.05486	0.086966	0.59417	6	6	6	6	6	6	6	6	6	6	6	6	6	6	6	6
760	CA2	-0.013477	-0.11625	0.2823	0.23735	0.017275	-0.082736	-0.0079625	-0.040322	0.23967	0.17467	-0.23251	-0.017136	0.34213	0.26542	0.25732	0.47408	0.79775	0.93315	0.37511	0.46946	0.77475	0.62244	0.71311	0.58582	0.20468	0.26822	0.58911	0.72927	0.035994	0.046421	0.11422	0.031576	6	6	6	6	6	6	6	6	6	6	6	6	6	6	6	6
761	CA3	0.39267	0.40626	0.59526	0.69926	-0.29585	-0.27987	-1.1278	-1.0137	0.16552	0.30315	0.39941	0.30006	-0.11416	0.014144	0.16213	0.062814	0.09789	0.15789	0.046324	0.0084155	0.98776	0.98881	0.83852	0.8401	0.17641	0.32167	0.022492	0.045191	0.28813	0.48961	0.40706	0.7373	6	6	6	6	6	6	6	6	6	6	6	6	6	6	6	6
762	CA4	-0.14314	-0.087887	-1.3502	-1.4328	-0.077466	-0.018488	0.20539	0.14421	0.39965	0.30109	0.30918	0.44601	0.10752	-0.0026481	-0.25869	-0.1191	0.50737	0.39732	0.53965	0.58337	0.87483	0.78996	0.38829	0.47576	0.079211	0.29946	0.28616	0.48359	0.44345	0.54836	0.87686	0.72427	6	6	6	6	6	6	6	6	6	6	6	6	6	6	6	6
763	CA5A	-0.028553	0.048171	-0.91718	-0.69666	0.28956	0.36923	0.28173	0.16263	0.31307	0.28666	-0.73703	0.50646	0.87306	0.8336	0.87079	1.3682	0.58364	0.57466	0.98061	0.94872	0.08564	0.22602	0.12607	0.38411	0.17141	0.055845	0.4055	0.17256	0.00028723	0.014581	5.2674e-05	6.1465e-05	5	5	5	4	5	5	5	4	5	5	5	4	5	5	5	5
765	CA6	-0.086161	-0.052489	-0.5481	-0.51651	0.21763	0.25418	-0.20152	-0.14922	-0.61649	-0.62465	-1.2042	-1.0394	0.24825	0.22389	0.12918	0.24885	0.24761	0.18737	0.30382	0.32093	0.27483	0.48195	0.75091	0.79652	0.61642	0.63698	0.42473	0.49702	0.055901	0.079492	0.72218	0.44704	6	6	6	6	6	6	6	6	6	6	6	6	6	6	6	6
766	CA7	0.37063	0.40699	-0.043609	-0.097081	-0.11546	-0.076313	-0.179	-0.21965	0.042769	0.069608	-0.7216	-0.77903	0.40806	0.42336	0.57485	0.51427	0.20083	0.079179	0.32181	0.53606	0.89063	0.74524	0.44104	0.454	0.57125	0.65727	0.90959	0.96445	0.044328	0.035091	0.010227	0.046634	6	6	6	6	6	6	6	6	6	6	6	6	6	6	6	6
767	CA8	-0.36278	-0.27404	-0.25832	-0.37092	-0.18044	-0.088265	-0.20954	-0.30939	0.078058	-0.024404	-0.29985	-0.37561	-0.095548	-0.20958	0.15692	0.081444	0.66721	0.66586	0.81027	0.85775	0.74341	0.66277	0.9365	0.91944	0.4819	0.60381	0.84399	0.84012	0.78195	0.74021	0.39271	0.52389	6	6	6	6	6	6	6	6	6	6	6	6	6	6	6	6
768	CA9	-0.10965	-0.11279	-0.47208	-0.47654	1.5684	1.5684	1.5201	1.5287	0.077367	0.14835	-0.13787	-0.086345	0.00091676	0.060407	-0.16177	-0.10854	0.61551	0.48081	0.92554	0.96992	2.7278e-07	2.7278e-07	2.7328e-07	8.2007e-07	0.66388	0.57291	0.72983	0.62228	0.55576	0.57501	0.57149	0.46874	6	6	6	6	6	6	6	6	6	6	6	6	6	6	6	6
770	CA11	0.28707	0.040867	-0.13857	-0.11756	0.13836	0.081773	-0.49931	-0.46545	0.17807	0.22637	0.07868	-0.084948	-0.045691	-0.0083211	-0.039078	-0.2004	0.24445	0.66756	0.52259	0.66771	0.094654	0.68915	0.99315	0.99458	0.56026	0.62888	0.83936	0.93944	0.95987	0.88826	0.22924	0.91857	6	5	6	6	5	5	6	6	6	6	6	6	6	6	6	6
771	CA12	-0.12762	-0.19111	0.22538	0.25931	0.12182	0.061287	0.39959	0.44625	0.23171	0.24506	0.077284	0.18848	0.22103	0.22289	-0.18664	-0.073755	0.50872	0.46299	0.58013	0.30831	0.4815	0.71803	0.10607	0.040139	0.46542	0.38515	0.30993	0.39437	0.14685	0.3786	0.74452	0.3151	6	6	6	6	6	6	6	6	6	6	6	6	6	6	6	6
773	CACNA1A	-0.84514	-0.32945	-0.1012	0.048076	0.32701	0.18701	0.14839	0.31287	0.60936	0.54987	-0.70916	-0.55158	-0.30826	-0.37809	-0.32164	-0.20845	0.77626	0.86464	0.1866	0.18749	0.17994	0.43451	0.30575	0.27683	0.046798	0.069829	0.77844	0.64662	0.67449	0.61634	0.86881	0.81182	6	5	6	6	5	5	6	6	6	6	6	6	6	6	6	6
774	CACNA1B	-0.85209	0.026783	0.44664	0.21216	-0.074987	0.12083	0.54172	0.31809	0.24524	0.43165	0.38242	0.61413	-0.38898	-0.21279	-0.39809	-0.16068	0.72418	0.42693	0.048231	0.28435	0.92232	0.65954	0.014612	0.043444	0.29364	0.18034	0.046987	0.065159	0.77623	0.73416	0.47021	0.40127	6	5	6	6	5	5	6	6	6	6	6	6	6	6	6	6
775	CACNA1C	0.58396	0.66217	-1.4726	-1.3036	-0.6343	-0.77641	0.087361	0.27405	0.04342	-0.22098	-0.41493	-0.5397	0.15428	0.060171	0.30582	0.17109	0.16129	0.10386	0.8219	0.64166	0.7617	0.89479	0.63829	0.45872	0.50619	0.88461	0.55203	0.68069	0.15211	0.31431	0.4421	0.41174	4	5	5	5	5	5	5	5	5	4	5	5	5	4	5	5
776	CACNA1D	0.46531	0.49951	-0.98771	-1.1564	-0.1466	-0.11114	-0.72109	-0.86862	-1.4922	-0.64541	0.56291	0.34129	-0.30529	0.35205	-0.27589	-0.49593	0.07694	0.18097	0.25181	0.46472	0.49712	0.60018	0.98925	0.993	0.88853	0.84232	0.2118	0.48077	0.63536	0.38537	0.095248	0.46418	6	6	5	5	6	6	5	5	6	5	6	6	6	5	6	6
777	CACNA1E	0.35255	0.30007	-0.15643	-0.28755	0.060054	0.010128	-0.042143	-0.16115	-0.67671	-0.53404	-1.2052	-0.902	-0.25107	-0.12213	-0.096352	0.15354	0.27954	0.30583	0.91453	0.90596	0.16403	0.35083	0.80513	0.89331	0.65556	0.67888	0.72919	0.86937	0.71379	0.34414	0.64518	0.39245	5	5	5	5	5	5	5	5	5	5	5	5	5	5	5	5
778	CACNA1F	0.52684	0.31242	-0.70679	-0.61756	-0.1008	-0.31336	-0.022591	0.080003	-0.22005	-0.31528	-0.95474	-1.0921	-0.20071	-0.30681	-0.034772	-0.1735	0.030356	0.031821	0.97559	0.88173	0.37235	0.57646	0.46769	0.14141	0.92595	0.94417	0.70929	0.88291	0.35571	0.5196	0.48929	0.43638	6	6	6	6	6	6	6	6	6	6	6	6	6	6	6	6
779	CACNA1S	-0.8304	-0.82547	0.64691	0.34327	0.13916	0.14829	0.16734	-0.12484	-1.2173	-1.2033	0.20239	0.24463	0.34743	0.32806	0.18958	0.23434	0.93675	0.93335	0.1384	0.43004	0.71258	0.46342	0.28633	0.57297	0.74965	0.71596	0.52494	0.46675	0.06418	0.097327	0.51355	0.56539	6	6	6	6	6	6	6	6	6	6	6	6	6	6	6	6
780	DDR1	0.18413	0.11448	-0.80051	-0.81129	0.27172	0.20517	0.16847	0.17112	-0.26418	-0.21201	-1.1106	-0.82884	-0.11433	-0.073721	0.18341	0.41939	0.24811	0.46455	0.92123	0.78991	0.1612	0.24955	0.24116	0.28797	0.4521	0.50082	0.53059	0.53689	0.58498	0.33958	0.14555	0.1557	6	6	6	6	6	6	6	6	6	6	6	6	6	6	6	6
781	CACNA2D1	0.21396	0.3008	0.31161	0.15034	0.07776	0.16798	0.040886	-0.10847	-0.026363	-0.34422	-0.18636	0.071548	0.62454	0.2935	0.00059206	0.25905	0.30494	0.2579	0.40943	0.12281	0.33725	0.16444	0.6629	0.85681	0.56381	0.70771	0.59327	0.47899	0.086538	0.27074	0.46912	0.27214	6	6	6	6	6	6	6	6	6	6	6	6	6	6	6	6
782	CACNB1	0.48919	0.15188	-0.1651	-0.34258	0.1926	-0.14374	-0.41579	-0.58103	0.34613	0.32549	-0.66036	-0.37566	0.082046	0.049623	0.35293	0.63838	0.16345	0.57419	0.71082	0.69723	0.30287	0.73378	0.83867	0.9783	0.14861	0.19435	0.73085	0.43854	0.18172	0.26754	0.15141	0.020486	6	6	6	6	6	6	6	6	6	6	6	6	6	6	6	6
783	CACNB2	0.41639	0.48789	-1.6286	-1.0548	-0.72143	-0.64756	-0.53979	-0.4773	-0.5209	-0.51669	-0.64751	-0.51858	0.13258	-0.20838	-0.84183	-0.74423	0.14809	0.047118	0.75826	0.79606	0.99307	0.98362	0.46533	0.62601	0.82971	0.9693	0.1324	0.23386	0.43811	0.83688	0.88894	0.91597	6	6	6	5	6	6	6	5	6	5	6	6	6	5	6	6
784	CACNB3	0.13354	-0.80563	-1.7106	-1.7969	-0.058461	-0.36356	-0.45112	-0.5127	0.25088	0.18488	-0.41862	-0.12946	0.26386	0.18591	0.10695	0.39904	0.86716	0.923	0.76956	0.62558	0.24596	0.76825	0.92566	0.95233	0.63414	0.63987	0.86236	0.77372	0.61266	0.45229	0.36038	0.44153	4	5	4	4	5	5	4	4	4	4	4	4	4	4	4	4
785	CACNB4	-0.27166	-0.25993	0.48151	0.60832	0.6654	0.68097	-0.49913	-0.36001	-0.13825	-0.1301	-0.20189	-0.17616	-0.53483	-0.5375	-0.10229	-0.28697	0.54021	0.56159	0.038433	0.027053	0.0055771	0.0095734	0.97305	0.84672	0.30748	0.36649	0.49455	0.34525	0.81898	0.89505	0.21576	0.46774	6	6	6	6	6	6	6	6	6	6	6	5	6	6	6	5
786	CACNG1	-0.65433	-0.82723	-1.0498	-1.0476	-0.13767	-0.30765	-0.13374	-0.11066	-0.095582	0.26273	0.059188	0.066029	-0.09984	0.24858	-0.17555	-0.16751	0.99142	0.99503	0.58976	0.75651	0.23806	0.63145	0.58186	0.7948	0.72048	0.27762	0.60179	0.21299	0.85729	0.40619	0.70394	0.54074	6	6	6	6	6	6	6	6	6	6	6	6	6	6	6	6
788	SLC25A20	-0.066704	-0.070065	-0.55889	-0.66483	-0.096989	-0.097026	0.070038	-0.022682	0.22893	0.16453	-0.36763	-0.36206	-0.032029	-0.10772	-0.2974	-0.29326	0.51695	0.26332	0.87533	0.96138	0.93917	0.84571	0.4842	0.7963	0.43376	0.56784	0.26428	0.46442	0.53784	0.87191	0.53938	0.57435	6	6	6	6	6	6	6	6	6	6	6	6	6	6	6	6
790	CAD	-0.66749	-0.51818	-0.78272	-0.36984	-0.5655	-0.40427	-0.29206	0.13416	-0.66359	-1.4417	-6.2112	-5.8256	0.29836	-0.015253	0.34914	0.5051	0.6574	0.1865	0.92756	0.61147	0.72343	0.65319	0.62562	0.18765	0.91945	0.99359	0.99969	0.99982	0.1353	0.025178	0.2915	0.19016	6	6	4	4	6	6	4	4	4	5	4	4	4	5	4	4
793	CALB1	-0.42665	-0.49595	-0.080339	0.13719	0.13737	0.071616	-0.60086	-0.37003	-0.46199	-0.60785	-0.26161	0.022011	0.70682	0.54542	0.64685	0.6669	0.51596	0.73248	0.2044	0.29597	0.47737	0.54167	0.871	0.82648	0.24521	0.5229	0.59815	0.64773	0.0017602	0.039803	0.014533	0.025225	5	5	5	5	5	5	5	5	5	5	6	5	5	5	6	5
794	CALB2	-0.46726	0.14963	0.7945	0.98759	-0.37182	-0.68578	-0.054263	0.15196	-0.33451	-0.32054	-0.08276	-0.039726	-0.77393	0.28041	-0.4264	-0.37621	0.14765	0.15903	0.085158	0.0059428	0.75658	0.77099	0.84842	0.58641	0.81669	0.75713	0.67727	0.61778	0.31671	0.26844	0.26264	0.58635	5	4	4	4	4	4	4	4	5	4	4	4	5	4	4	4
795	S100G	0.18361	0.25645	-0.35144	-0.30572	-0.046727	0.029172	-0.028142	0.030585	0.5206	0.33325	-0.35584	-0.26516	-0.15256	-0.35141	0.012475	0.10384	0.37618	0.31597	0.78518	0.68348	0.51438	0.43215	0.62333	0.47363	0.11429	0.11229	0.60123	0.56962	0.31531	0.39626	0.4367	0.15797	5	5	5	5	5	5	5	5	5	5	5	5	5	5	5	5
796	CALCA	-0.96197	-0.91448	0.40455	0.36586	-0.69698	-0.63275	-0.53638	-0.56419	0.075998	0.28776	-0.018554	0.033941	-0.095072	0.10674	-0.48809	-0.43002	0.42122	0.38593	0.17964	0.30279	0.7881	0.86586	0.51407	0.74738	0.26414	0.22012	0.57082	0.3946	0.864	0.88963	0.81053	0.68337	4	4	4	4	4	4	4	4	4	4	4	4	4	4	4	4
797	CALCB	0.05042	0.073131	0.049742	0.021423	0.24137	0.26712	0.40706	0.3915	0.023994	-0.10821	0.39066	0.36284	0.40881	0.26477	0.13123	0.10505	0.82845	0.82574	0.47669	0.44488	0.21417	0.26994	0.34597	0.20446	0.61338	0.80452	0.18523	0.45249	0.028676	0.22064	0.29969	0.46312	4	4	4	4	4	4	4	4	4	4	4	4	4	4	4	4
799	CALCR	-0.28271	-0.29542	-1.4843	-1.3891	-0.3215	-0.33143	-1.2088	-1.1015	-0.15248	-0.29909	-0.58161	-0.09979	0.29487	0.37372	0.25679	0.35086	0.95021	0.97704	0.98995	0.99918	0.68524	0.69449	0.96648	0.9538	0.95512	0.88615	0.79852	0.63701	0.12333	0.13759	0.1246	0.047965	6	6	6	6	6	6	6	6	6	5	6	5	6	5	6	5
800	CALD1	-0.2203	-0.36767	-0.58979	0.23496	0.34974	0.20588	0.030752	-0.21142	0.35632	0.64499	-0.74837	-0.78448	0.036831	0.31639	0.032632	-0.059257	0.58896	0.43549	0.51362	0.64518	0.21102	0.31824	0.31855	0.75824	0.1881	0.062632	0.891	0.8889	0.3934	0.40202	0.39235	0.87641	5	5	5	4	5	5	5	4	5	5	5	5	5	5	5	5
801	CALM1	-0.022894	-0.015805	0.76912	0.98984	-0.14051	-0.13015	0.065075	0.29888	0.083811	0.25637	-0.3625	-0.32159	0.063145	0.22445	0.20276	0.2443	0.57506	0.53602	0.0067345	0.014196	0.92243	0.94902	0.47971	0.13629	0.45391	0.064886	0.6745	0.62659	0.3008	0.19656	0.12775	0.15602	6	6	6	6	6	6	6	6	6	6	6	6	6	6	6	6
810	CALML3	-0.82915	-0.66331	-0.95768	-0.66696	-0.45179	-0.27254	-0.1959	0.1178	-1.1113	-0.77717	-0.55591	-0.62757	0.095378	0.39809	0.31608	0.24142	0.37111	0.29282	0.49197	0.16794	0.92642	0.84882	0.68349	0.56363	0.47661	0.19809	0.73517	0.83512	0.43224	0.29906	0.45304	0.27168	6	6	6	6	6	6	6	6	6	6	6	6	6	6	6	6
811	CALR	-0.065875	-0.0028452	-0.19071	-0.24007	0.16238	0.13242	0.11332	0.076705	-0.67334	-0.64537	-0.0032758	0.19494	0.62188	0.63723	-0.20426	-0.0039683	0.84999	0.91751	0.70011	0.61003	0.20366	0.30665	0.39717	0.35788	0.92977	0.8238	0.85905	0.73096	0.0025747	0.00045374	0.2441	0.059912	6	5	5	5	5	5	5	5	5	5	5	5	5	5	5	5
813	CALU	0.010126	-0.061119	-0.47696	-0.48271	-0.43651	-0.50497	-0.012497	-0.0053564	0.0086379	0.13197	0.027949	0.093771	-0.25689	-0.14468	-0.26207	-0.19446	0.64873	0.60407	0.96453	0.96175	0.94966	0.99238	0.51163	0.5948	0.59408	0.49391	0.77068	0.47609	0.7294	0.26058	0.40189	0.43349	6	6	6	6	6	6	6	6	6	6	6	6	6	6	6	6
814	CAMK4	4.6494e-06	0.047917	0.016959	0.019304	0.11029	0.16125	0.38004	0.39513	-0.13266	-0.1955	0.072167	0.11938	0.10307	0.028541	-0.11522	-0.066419	0.56883	0.61262	0.78022	0.66373	0.25421	0.36982	0.065866	0.063176	0.93163	0.99067	0.81244	0.28871	0.50344	0.73344	0.96012	0.86869	6	6	6	6	6	6	6	6	6	6	6	6	6	6	6	6
815	CAMK2A	-0.54891	-0.61928	-0.02986	0.048584	0.1872	0.11974	0.034205	0.12552	-0.28057	-0.28432	-0.23035	-0.4107	-0.35278	-0.36782	-0.065762	-0.24539	0.98596	0.89065	0.67393	0.7587	0.36869	0.53861	0.51786	0.59102	0.91953	0.88726	0.62098	0.86809	0.60919	0.57582	0.83887	0.99164	6	6	6	6	6	6	6	6	6	6	6	6	6	6	6	6
816	CAMK2B	-0.29644	-0.32221	-0.016554	-0.14312	0.10868	0.086069	0.040113	-0.073801	-0.31443	-0.1847	0.25983	0.38996	-0.21798	-0.099863	0.13641	0.26832	0.64634	0.7429	0.38546	0.54224	0.47706	0.6702	0.74501	0.90436	0.67917	0.55052	0.31174	0.083536	0.90313	0.82756	0.36906	0.05948	6	6	6	6	6	6	6	6	6	6	6	6	6	6	6	6
817	CAMK2D	-0.0046228	0.016167	-0.051086	-0.0029496	0.0553	0.079175	-0.30108	-0.2402	0.49812	0.52316	0.42166	0.40447	0.033499	0.047114	-0.043104	-0.058632	0.52919	0.60177	0.46902	0.51792	0.40219	0.53365	0.96905	0.86973	0.023762	0.016233	0.097453	0.049833	0.44378	0.3297	0.47898	0.41864	6	6	6	6	6	6	6	6	6	6	6	6	6	6	6	6
818	CAMK2G	-0.3071	-0.29605	-0.0088814	0.17191	0.032234	0.046367	-0.075704	0.11796	0.17349	0.17815	-0.066148	-0.019552	-0.18535	-0.19196	0.35211	0.39971	0.6491	0.78244	0.66005	0.42997	0.36047	0.35694	0.39973	0.31664	0.60422	0.53831	0.64009	0.75638	0.97593	0.91111	0.18219	0.054279	6	6	6	6	6	6	6	6	6	6	6	6	6	6	6	6
819	CAMLG	0.17803	0.2537	-0.81549	-1.0544	0.1672	0.2458	-0.22876	-0.45523	0.48513	0.56908	-1.0801	-0.98374	-0.34719	-0.27421	0.27373	0.36807	0.25553	0.44249	0.92888	0.9896	0.50052	0.13978	0.55382	0.66105	0.038287	0.049185	0.85237	0.65407	0.87014	0.9354	0.1491	0.075719	6	6	6	6	6	6	6	6	6	6	6	6	6	6	6	6
820	CAMP	0.2333	0.11313	0.040458	-0.06742	-0.1393	-0.25675	-0.43252	-0.52787	0.26263	0.45989	0.19258	0.26486	0.42678	0.61282	-0.44411	-0.36966	0.24326	0.72493	0.57914	0.68078	0.56665	0.64773	0.92027	0.98726	0.30087	0.088652	0.32602	0.19609	0.0037323	0.0045715	0.97378	0.93873	6	6	6	6	6	6	6	6	6	6	6	6	6	6	6	6
821	CANX	-0.49348	-0.50243	-0.45032	-0.83559	0.20623	0.22099	-0.24489	-0.25733	-0.56488	0.15876	0.16613	-0.23369	-0.75073	0.017502	-0.038632	-0.15175	0.65577	0.46805	0.84444	0.92163	0.15054	0.22838	0.58506	0.75443	0.77208	0.64515	0.62307	0.91079	0.68172	0.50174	0.32891	0.61728	6	4	4	5	4	4	4	5	6	5	5	4	6	5	5	4
822	CAPG	-0.086128	0.0081185	-0.056198	-0.3279	0.18313	0.28112	0.25367	-0.0057092	0.10632	-0.086033	-0.080777	0.015262	0.35984	0.15527	-0.014862	0.082796	0.48176	0.49832	0.2915	0.3804	0.12748	0.11792	0.17469	0.66021	0.44295	0.74072	0.582	0.49271	0.29472	0.51786	0.23582	0.16852	6	6	6	6	6	6	6	6	6	6	6	6	6	6	6	6
823	CAPN1	0.082568	-0.15694	0.3058	0.39983	0.15127	-0.0071263	0.33379	-0.39426	0.12706	-0.31035	-0.0025247	-0.18937	0.05012	-0.048086	0.13416	0.18687	0.93303	0.934	0.26504	0.26147	0.3128	0.83925	0.27055	0.16667	0.094327	0.3173	0.70048	0.84001	0.52092	0.62739	0.22542	0.078196	6	5	5	6	5	5	5	6	6	5	6	5	6	5	6	5
824	CAPN2	-0.25752	-0.1121	0.28749	0.45707	-0.5876	-0.43692	-0.1403	-0.084015	0.25354	0.37101	-0.12525	-0.20747	-0.51884	-0.41156	0.19186	0.10699	0.6478	0.18915	0.52822	0.34682	0.63055	0.52807	0.84272	0.64491	0.1117	0.20162	0.46985	0.43177	0.84122	0.48903	0.1027	0.55576	6	6	6	5	6	6	6	5	6	6	6	6	6	6	6	6
825	CAPN3	0.15903	0.15339	0.58143	0.61982	-0.4631	-0.46603	0.10558	0.15663	-0.10671	-0.065863	-1.3512	-1.0961	0.36597	0.39507	-0.17509	0.01138	0.72696	0.83891	0.21067	0.17007	0.84038	0.88492	0.66539	0.72651	0.56542	0.77322	0.50692	0.5132	0.31452	0.2349	0.76211	0.76558	4	4	4	4	4	4	4	4	4	4	4	4	4	4	4	4
826	CAPNS1	-0.41056	-0.53828	-0.20962	-0.10685	-0.039378	-0.16437	0.13799	0.25385	-0.086677	-0.15173	-0.19015	-0.24044	-0.13384	-0.21044	0.0023854	-0.046697	0.91142	0.96613	0.61621	0.58507	0.73191	0.66839	0.57614	0.39194	0.76479	0.72402	0.95355	0.8681	0.59261	0.65892	0.79517	0.94669	6	6	6	6	6	6	6	6	6	6	6	6	6	6	6	6
827	CAPN6	-0.37307	-0.30196	-0.93281	-0.61277	-0.31659	-0.2419	-0.079472	0.25488	-0.56524	-0.4756	-0.48482	-0.41482	-0.11777	-0.040417	-0.22742	-0.15666	0.87324	0.79782	0.92886	0.67703	0.82135	0.77084	0.15473	0.15951	0.80626	0.53136	0.99084	0.85585	0.8423	0.80038	0.91481	0.83761	6	6	6	6	6	6	6	6	6	6	6	6	6	6	6	6
828	CAPS	0.11747	0.30644	-1.4399	-0.59536	-0.13244	0.060603	0.89642	1.3079	0.11386	0.41284	0.56816	1.0718	-0.87228	-0.57881	-1.4091	-0.87774	0.15692	0.12761	0.53518	0.60446	0.81077	0.51429	0.016774	0.0071688	0.6389	0.55941	0.28834	0.060999	0.86204	0.3595	0.44867	0.14586	6	6	6	5	6	6	6	6	6	6	6	6	6	6	6	6
829	CAPZA1	0.044709	0.25312	-0.99234	-0.9719	-0.66154	-0.44975	-0.33092	-0.2956	-0.0056337	-0.19129	-0.64551	-0.73394	-0.4097	-0.60719	-0.26361	-0.35593	0.47079	0.52217	0.79518	0.68383	0.89479	0.91384	0.89353	0.72996	0.42052	0.80769	0.754	0.65117	0.8824	0.99697	0.78675	0.97767	6	6	6	6	6	6	6	6	6	6	6	6	6	6	6	6
830	CAPZA2	-0.2545	-0.16857	0.2075	0.53031	0.30722	0.3968	-0.056939	0.28013	-0.52107	-0.50356	-1.1996	-1.033	-0.18927	-0.18421	-0.14882	0.010782	0.58017	0.6526	0.14049	0.073271	0.40012	0.080204	0.50871	0.24621	0.82185	0.75463	0.84794	0.96721	0.50703	0.72845	0.90171	0.45004	6	6	6	6	6	6	6	6	6	6	6	6	6	6	6	6
831	CAST	0.12436	0.08653	-0.29305	-0.2073	0.66937	0.63461	0.22089	0.31972	-0.095639	-0.36194	-0.20737	-0.16015	0.4571	0.17854	0.10596	0.15412	0.48179	0.60643	0.55762	0.70886	0.093945	0.11441	0.22924	0.038609	0.64212	0.8614	0.30618	0.40522	0.040679	0.33256	0.20864	0.18395	4	4	4	4	4	4	4	4	4	4	4	4	4	4	4	4
832	CAPZB	0.7194	0.80936	1.8987	2.239	-0.83265	-0.74022	-1.079	-0.72627	-0.081143	0.068511	-0.57663	0.45253	0.013433	0.15208	0.66779	0.94095	0.028253	0.008007	8.4717e-06	8.2057e-07	0.99968	0.9985	0.94166	0.82274	0.31464	0.45885	0.18807	0.094197	0.45094	0.28636	0.046477	0.036929	6	6	6	6	6	6	6	6	6	6	6	5	6	6	6	6
833	CARS	-1.759	-1.765	-3.3402	-2.7954	0.73794	0.73741	0.055309	0.62733	-0.37743	-0.45376	0.29016	0.42669	-0.5942	-0.6819	-1.2351	-1.1149	0.98766	0.98873	0.97945	0.96561	0.0092935	0.0015126	0.0098461	0.0040427	0.90494	0.76627	0.36939	0.2701	0.76893	0.87459	0.82976	0.92811	6	6	5	5	6	6	5	5	6	6	6	5	6	6	6	5
834	CASP1	0.16975	0.39023	-0.63961	-0.89682	-0.16755	0.056329	0.29486	0.050113	-0.33957	-0.48303	-0.41686	-0.72178	-0.072608	-0.22964	0.14834	-0.15634	0.74921	0.49197	0.62087	0.76744	0.79939	0.78017	0.48172	0.6541	0.27868	0.39813	0.48234	0.81261	0.53733	0.73071	0.61594	0.94091	4	4	4	4	4	4	4	4	4	4	4	4	4	4	4	4
835	CASP2	-0.4596	-0.51198	-0.067502	-0.061437	-0.17738	-0.22568	-0.012451	0.006427	0.25963	0.51994	-0.9551	-0.80352	0.16173	0.41118	-0.18366	-0.040688	0.4915	0.41733	0.51633	0.45766	0.99127	0.96843	0.68402	0.4461	0.186	0.023394	0.50661	0.54393	0.39639	0.14684	0.55571	0.48202	6	6	6	6	6	6	6	6	6	6	6	6	6	6	6	6
836	CASP3	-0.20265	-0.08575	0.23701	0.24908	-0.11296	0.0071977	-0.48373	-0.45837	0.21327	-0.089716	-0.37028	-0.27758	0.061557	0.23131	-0.25864	-0.16448	0.91303	0.90626	0.18704	0.13499	0.53945	0.50599	0.97002	0.98911	0.54446	0.7784	0.97776	0.946	0.18886	0.42651	0.92817	0.93569	5	5	6	6	5	5	6	6	6	5	6	6	6	5	6	6
837	CASP4	0.25419	0.32081	0.64901	0.39152	0.34519	0.41499	-0.080051	-0.32559	-0.75557	-0.7739	-0.96771	-0.98221	-0.37388	-0.40415	0.18459	0.16921	0.20823	0.21109	0.10861	0.44829	0.069907	0.022831	0.62883	0.95618	0.85114	0.88981	0.99863	0.99841	0.66793	0.46309	0.13393	0.221	5	5	5	5	5	5	5	5	5	5	5	5	5	5	5	5
838	CASP5	0.47076	-0.1807	0.63743	0.75972	-0.0042701	-0.28789	-0.15929	-0.0234	-0.17777	-0.051068	-0.88038	-0.0032567	0.089743	0.20425	0.10129	0.061277	0.098231	0.3091	0.079936	0.050168	0.62048	0.96155	0.91279	0.78032	0.38267	0.36473	0.55071	0.67545	0.58571	0.38836	0.82805	0.68946	5	6	6	6	6	6	6	6	5	5	6	5	5	5	6	5
839	CASP6	-0.15859	0.082426	-0.72325	-0.83521	0.037669	0.28336	-0.048285	-0.14076	0.16049	0.25211	0.39323	0.30694	0.23948	0.32013	-0.40913	-0.49278	0.54476	0.32202	0.51438	0.3925	0.40955	0.18817	0.88574	0.74392	0.097368	0.21755	0.13662	0.38252	0.19645	0.096993	0.83111	0.95905	6	6	6	6	6	6	6	6	6	6	6	6	6	6	6	6
840	CASP7	-0.40681	-0.4795	-0.025742	-0.12674	-0.50318	-0.57296	-0.090481	-0.17887	-0.22972	-0.28925	0.12483	-0.055599	0.03649	-0.034864	0.0060335	-0.17324	0.80112	0.8205	0.76005	0.8075	0.95384	0.86678	0.71681	0.7145	0.92451	0.9447	0.24663	0.22448	0.78267	0.95381	0.66555	0.62079	6	6	6	6	6	6	6	6	6	6	6	6	6	6	6	6
841	CASP8	-0.76439	-0.78332	0.56182	0.66902	0.34022	0.33437	-0.58074	-0.46032	-0.67914	-0.63447	-0.21196	-0.11502	-0.41004	-0.39746	-0.11257	-0.014382	0.66022	0.51609	0.061358	0.027853	0.11346	0.20581	0.94232	0.93711	0.46369	0.50754	0.8227	0.46449	0.87929	0.87185	0.60236	0.71592	6	6	6	6	6	6	6	6	6	6	6	6	6	6	6	6
842	CASP9	0.33823	0.49099	-0.58895	-0.4422	-1.3693	-1.215	-0.037531	0.13006	-0.18558	-0.13205	-0.50782	-0.45249	-0.35829	-0.31576	-0.92739	-0.86701	0.26064	0.18168	0.3374	0.31743	0.99205	0.96074	0.85762	0.42858	0.56244	0.80782	0.6798	0.70047	0.85846	0.97551	0.98332	0.97994	6	6	6	6	6	6	6	6	6	6	6	6	6	6	6	6
843	CASP10	-0.024882	0.082796	0.0036895	-0.17667	0.59861	0.7085	0.049586	-0.11751	-1.313	-1.2979	-0.43038	-0.65651	0.11517	0.097387	-0.42623	-0.65258	0.30571	0.25764	0.24013	0.35773	0.010923	0.0067615	0.60298	0.69469	0.7903	0.86251	0.82468	0.82702	0.16755	0.26819	0.70086	0.74698	6	6	6	6	6	6	6	6	6	6	6	6	6	6	6	6
844	CASQ1	-0.82691	-0.92642	-0.76156	-0.83881	0.064153	-0.031434	-0.91605	-0.98194	-0.46508	-0.62281	0.19686	0.066072	-0.28435	-0.45609	-0.35922	-0.48785	0.84206	0.85132	0.83719	0.70839	0.6551	0.77102	0.99861	0.98055	0.096189	0.17071	0.5699	0.76893	0.94064	0.9813	0.92443	0.97626	6	6	6	6	6	6	6	6	6	6	6	6	6	6	6	6
845	CASQ2	-0.60289	-0.39825	-0.92605	-1.1611	-0.20435	0.0044814	0.14628	-0.068431	-1.0067	-0.97341	0.26583	0.17951	0.36447	0.38435	-0.011063	-0.095628	0.38921	0.22767	0.67513	0.79789	0.85358	0.56047	0.56027	0.78717	0.99782	0.99866	0.31122	0.44742	0.054747	0.066518	0.55916	0.65292	6	6	6	6	6	6	6	6	6	6	6	6	6	6	6	6
846	CASR	-0.23107	-0.32792	0.011643	-0.22579	-0.10174	-0.1957	0.034222	-0.19105	-0.31906	-0.46523	0.10167	-0.024138	-0.13264	-0.29148	-0.28577	-0.40969	0.94719	0.99057	0.59725	0.79152	0.57701	0.73971	0.90534	0.52087	0.55516	0.59217	0.40921	0.55072	0.56571	0.7515	0.80275	0.8027	6	6	6	6	6	6	6	6	6	6	6	6	6	6	6	6
847	CAT	-0.43782	-0.55192	0.3119	0.27578	0.085894	-0.025161	0.17392	0.1505	0.035948	-0.041953	-0.074371	-0.076126	0.22399	0.13438	0.12817	0.1278	0.81223	0.9768	0.51687	0.46508	0.49546	0.77586	0.78078	0.57729	0.78225	0.86136	0.92727	0.85986	0.15349	0.22997	0.2796	0.53262	6	6	6	6	6	6	6	6	6	6	6	6	6	6	6	6
857	CAV1	-0.78585	-0.75067	-0.18276	-0.073607	-1.0163	-0.9764	0.19095	0.31341	0.072257	-0.058033	0.37524	0.28862	0.38431	0.24196	0.55413	0.46874	0.48926	0.46631	0.51839	0.4064	0.70468	0.83196	0.32907	0.47073	0.64841	0.69225	0.32732	0.49927	0.41273	0.47932	0.017546	0.077301	5	5	5	5	5	5	5	5	5	5	5	5	5	5	5	5
858	CAV2	0.13213	0.22274	-0.53065	-1.0427	-1.1687	-1.0862	-0.31004	-0.18963	-1.5304	-0.48576	-0.84846	-0.10767	-0.43138	-0.25935	-0.60953	0.28237	0.14165	0.22887	0.14858	0.49857	0.61019	0.31497	0.13457	0.15707	0.96493	0.69702	0.63674	0.64869	0.23553	0.34081	0.1265	0.33722	6	6	6	5	6	6	6	5	6	5	6	5	6	5	6	5
859	CAV3	-2.2025	-2.1874	0.40758	0.47419	-1.2223	-1.1921	0.022503	0.10187	-0.12187	0.018761	0.058367	0.45845	0.39912	0.52866	0.21383	0.6181	0.99744	0.97791	0.044736	0.076335	0.99775	0.94639	0.29093	0.4504	0.76196	0.49909	0.59193	0.13704	0.13331	0.065335	0.53494	0.1758	6	6	6	6	6	6	6	6	6	6	6	6	6	6	6	6
860	RUNX2	-0.083098	-1.016	-1.5815	-1.2042	-0.19189	-0.40832	-0.26552	-0.25111	-0.66749	0.18272	0.21726	-0.035632	-0.83173	0.08247	-0.2303	0.095376	0.86493	0.85626	0.60478	0.66323	0.1042	0.17479	0.91174	0.87572	0.21853	0.16596	0.51877	0.74519	0.51456	0.43455	0.54464	0.22408	4	6	5	6	6	6	5	6	5	4	6	4	5	4	6	4
861	RUNX1	0.13861	0.14233	-0.33547	-0.10551	0.11685	0.12349	0.18471	0.42814	-0.20876	-0.41225	0.17544	0.11247	-0.060895	-0.27723	-0.17033	-0.23151	0.70184	0.298	0.80592	0.56632	0.50426	0.33911	0.32017	0.036696	0.68727	0.80191	0.66614	0.63226	0.67909	0.82477	0.48324	0.56353	6	6	6	6	6	6	6	6	6	6	6	6	6	6	6	6
862	RUNX1T1	0.38545	0.11256	-0.059054	0.043597	-0.45073	-1.1321	-1.2025	-1.0873	-0.43348	-0.58862	-0.25709	-0.10453	0.42737	0.25931	-0.45427	-0.30005	0.28152	0.34982	0.44185	0.32945	0.82628	0.83798	0.98435	0.97738	0.8852	0.8723	0.69507	0.65891	0.18404	0.20135	0.9264	0.89188	3	4	3	3	4	4	3	3	3	3	3	3	3	3	3	3
863	CBFA2T3	0.19779	0.23572	0.15061	0.0066944	-0.11561	-0.074604	-0.59756	-0.72903	0.57413	0.62172	0.24772	0.12458	0.12008	0.15632	-0.20256	-0.32407	0.23506	0.13195	0.74038	0.86214	0.82585	0.51863	0.96188	0.99633	0.018241	0.038956	0.64294	0.65072	0.58976	0.43489	0.95747	0.98674	5	5	5	5	5	5	5	5	5	5	5	5	5	5	5	5
864	RUNX3	-0.083395	0.12638	0.26876	0.52417	-0.48375	-0.27016	0.15454	0.42372	0.37173	0.34916	0.37453	0.38091	-0.020371	-0.054188	-0.10349	-0.0952	0.28907	0.3364	0.29314	0.093227	0.82285	0.5343	0.13326	0.060331	0.38582	0.5213	0.43353	0.34336	0.70933	0.81131	0.82441	0.77369	4	4	4	4	4	4	4	4	4	4	4	4	4	4	4	4
865	CBFB	0.038864	-0.18752	0.12833	0.12047	0.11217	-0.11169	0.0033218	0.0081708	0.53836	0.4913	0.28915	0.27901	0.056035	-0.0022307	-0.15559	-0.16375	0.68365	0.80923	0.15795	0.15917	0.63398	0.73954	0.33081	0.31579	0.067632	0.13236	0.65473	0.31357	0.37204	0.65768	0.87724	0.6158	5	5	5	5	5	5	5	5	5	5	5	5	5	5	5	5
866	SERPINA6	0.77712	0.8336	0.70249	0.52632	-0.30388	-0.24329	-0.015933	-0.20114	0.52594	0.42587	0.21998	-0.016318	-0.50797	-0.61808	0.10047	-0.12967	0.037262	0.0083006	0.074843	0.2813	0.57809	0.53224	0.63088	0.639	0.2569	0.34018	0.16495	0.36032	0.1166	0.32686	0.05495	0.22802	5	5	5	4	5	5	5	4	5	5	5	5	5	5	5	5
867	CBL	0.30664	0.31629	0.37641	0.36058	-0.47596	-0.4634	-0.84168	-0.84485	-0.21108	-0.21102	0.078528	0.073236	0.052621	0.041017	-0.17158	-0.17528	0.13221	0.10458	0.1771	0.095995	0.97695	0.8678	0.99966	0.97568	0.8643	0.94906	0.664	0.81882	0.67991	0.66681	0.91796	0.98164	6	6	6	6	6	6	6	6	6	6	6	6	6	6	6	6
868	CBLB	0.19533	0.25278	0.25108	0.35971	-0.36255	-0.30186	-0.36562	-0.2435	-0.38899	-0.38384	-0.19441	0.12792	-0.16308	-0.16985	-0.51925	-0.19398	0.30211	0.60424	0.049377	0.042443	0.5817	0.74133	0.97983	0.878	0.88464	0.82866	0.8016	0.77786	0.60517	0.74967	0.97189	0.87266	6	6	6	6	6	6	6	6	6	6	6	6	6	6	6	6
869	CBLN1	0.51231	0.56654	-0.12788	-0.22949	-0.24153	-0.18434	-1.3684	-1.4666	-0.16324	0.039445	-0.3392	-0.26903	-0.075599	0.11584	-0.87109	-0.80277	0.077527	0.077731	0.11238	0.39217	0.46472	0.53423	0.92869	0.97882	0.51898	0.4882	0.38102	0.3086	0.69829	0.46239	0.84512	0.74625	6	6	6	6	6	6	6	6	6	6	6	6	6	6	6	6
871	SERPINH1	-0.53452	-0.58912	0.51596	0.54979	-0.017457	-0.06806	-0.085332	-0.038034	0.061532	0.046361	-0.17263	-0.20237	0.063154	0.036841	-0.0096636	-0.037994	0.66359	0.76991	0.11141	0.097812	0.30059	0.44649	0.33323	0.39393	0.66544	0.59955	0.81938	0.80092	0.090358	0.15802	0.60552	0.53606	5	5	5	5	5	5	5	5	5	5	5	5	5	5	5	5
873	CBR1	0.01757	0.12951	0.024659	-0.089097	0.29337	0.15554	0.048711	-0.052957	-0.42355	0.25599	-0.17518	-0.28903	-0.47067	0.031735	-0.25812	-0.36891	0.34452	0.38131	0.76038	0.92735	0.13749	0.74643	0.59445	0.71928	0.64235	0.35399	0.62599	0.74166	0.92053	0.36965	0.86386	0.92105	5	6	6	6	6	6	6	6	6	5	6	6	6	5	6	6
874	CBR3	-0.41853	-0.76417	0.15137	-0.12565	0.292	-0.042423	0.47014	0.20461	-0.25537	-0.73732	-0.12388	-0.30465	-0.28512	-0.7805	-0.39075	-0.55889	0.37946	0.43796	0.33244	0.86612	0.47006	0.77119	0.057404	0.45899	0.28063	0.66423	0.66961	0.64674	0.78786	0.93851	0.26085	0.52162	6	6	6	6	6	6	6	6	6	6	6	6	6	6	6	6
875	CBS	-0.2413	-0.16598	-0.052475	0.12485	-0.021589	0.057004	0.40743	0.59773	-0.15032	-0.1004	-0.04944	0.03653	-0.38745	-0.34865	-0.14296	-0.05548	0.93887	0.88478	0.78283	0.73852	0.53119	0.52944	0.17214	0.067184	0.55871	0.35446	0.2857	0.20385	0.78364	0.76234	0.5798	0.45242	6	6	6	6	6	6	6	6	6	6	6	6	6	6	6	6
881	CCIN	-0.21173	-0.65461	-0.38999	-0.38692	1.5709	1.7238	1.7585	1.8777	-0.12665	0.016272	0.27394	-0.13617	0.3377	0.11642	-0.58942	-0.99251	0.90653	0.73193	0.93214	0.89217	5.4557e-07	2.7278e-07	8.1984e-07	8.2007e-07	0.718	0.57186	0.25088	0.67003	0.25038	0.32247	0.7877	0.94936	5	6	6	5	6	6	6	6	5	6	6	6	5	6	6	6
883	CCBL1	-0.04152	-0.14954	-0.45938	-0.44224	0.1783	0.072909	0.23605	0.26626	-0.050876	-0.16102	0.41537	0.32878	0.090751	-0.031372	0.12712	0.042474	0.86162	0.88069	0.80967	0.83933	0.44555	0.38304	0.39345	0.43761	0.70705	0.69997	0.012374	0.29979	0.32658	0.77486	0.043309	0.32143	6	6	6	6	6	6	6	6	6	6	6	6	6	6	6	6
885	CCK	0.20852	0.21755	0.20526	0.13952	-0.030938	-0.019157	-0.52474	-0.57824	-0.76963	-0.9269	-0.04802	-0.048026	0.0048157	-0.16728	-0.17585	-0.17395	0.2546	0.32615	0.81006	0.82668	0.74005	0.88125	0.88599	0.90851	0.91701	0.98728	0.74784	0.52554	0.58148	0.8308	0.85198	0.59213	6	6	6	6	6	6	6	6	6	6	6	6	6	6	6	6
886	CCKAR	0.19012	0.10389	0.15609	0.22975	-0.21044	-0.29393	-0.31347	-0.22709	-0.48681	-0.52783	0.16253	0.055575	-0.16534	-0.21838	0.082085	-0.023355	0.40656	0.40591	0.5001	0.28574	0.63008	0.82661	0.9871	0.96889	0.74983	0.83226	0.54334	0.79063	0.58911	0.78078	0.58574	0.61267	6	6	6	6	6	6	6	6	6	6	6	6	6	6	6	6
887	CCKBR	-0.17082	-0.52521	0.0098303	-0.014809	-0.084107	-0.43882	-0.0028168	-0.01477	-0.26664	-0.11762	0.41734	0.4959	0.015225	-0.19739	-0.30891	-0.22785	0.2844	0.42722	0.63759	0.69643	0.16177	0.21747	0.5943	0.47191	0.82264	0.81274	0.04046	0.07702	0.73222	0.84534	0.60541	0.47802	6	6	5	5	6	6	5	5	5	6	5	5	5	6	5	5
889	KRIT1	0.20564	-0.32951	-2.0896	-1.9599	-0.55624	-0.71155	-0.74952	-0.60778	0.33601	0.3468	-0.77002	0.074618	-0.21694	-0.21689	-0.28988	-0.56811	0.62736	0.90881	0.99915	0.99409	0.89707	0.87385	0.46816	0.25269	0.16067	0.23876	0.61307	0.47361	0.95604	0.87985	0.91524	0.86925	4	5	5	5	5	5	5	5	4	4	5	4	4	4	5	4
890	CCNA2	0.22575	0.32928	0.57297	0.77439	0.079032	0.18566	0.18404	0.39849	1.701	2.2611	1.3787	2.0752	-0.66012	-0.1094	0.059279	0.76002	0.63624	0.34698	0.14078	0.020912	0.40035	0.56093	0.56674	0.13547	2.7277e-07	2.7283e-07	5.1858e-06	5.4638e-07	0.55364	0.18501	0.732	0.0045022	6	6	6	6	6	6	6	6	6	6	6	6	6	6	6	6
891	CCNB1	-0.69361	-0.60147	-1.2787	-1.0028	0.54741	0.65288	0.60987	1.0838	0.49507	0.72646	-0.51873	-0.16614	-0.74449	-0.15612	-0.28168	0.02923	0.5367	0.71061	0.80434	0.76815	0.11865	0.016194	0.10338	0.036584	0.016329	0.0098778	0.22087	0.14864	0.62758	0.3208	0.83425	0.51977	6	6	6	5	6	6	6	5	6	5	6	6	6	5	6	6
892	CCNC	-0.19842	-0.24879	0.012153	-0.07576	0.063551	0.016399	-1.4177	-1.496	-0.38401	-0.44147	0.12371	0.10233	-0.40725	-0.4759	-0.29681	-0.31573	0.41048	0.47955	0.56126	0.51213	0.39974	0.45781	0.86906	0.80229	0.99088	0.96281	0.5527	0.46434	0.67241	0.77179	0.58962	0.61933	6	6	6	6	6	6	6	6	6	6	6	6	6	6	6	6
894	CCND2	0.37525	0.20967	-0.34274	-0.31608	-0.66873	-0.83273	-2.1222	-2.0931	-0.52968	-0.4161	-0.34529	-0.13064	-0.43106	-0.3291	-0.46884	-0.25218	0.035005	0.14654	0.22875	0.61162	0.64518	0.89015	0.97197	0.9719	0.76251	0.63095	0.77623	0.78722	0.78746	0.93057	0.85392	0.73633	6	6	6	6	6	6	6	6	6	6	6	6	6	6	6	6
896	CCND3	-0.29107	-0.25985	-0.99873	-0.77713	-0.024276	0.010116	-0.086017	0.15098	0.025804	0.2244	-0.22552	-0.17747	0.37093	0.55824	0.0086607	0.057292	0.16875	0.28365	0.47775	0.26143	0.48197	0.30778	0.97409	0.67934	0.55466	0.52807	0.54797	0.52557	0.12865	0.084015	0.65235	0.24277	6	6	6	6	6	6	6	6	6	6	6	6	6	6	6	6
898	CCNE1	-0.63831	-0.61619	-0.18408	-0.26384	-0.28465	-0.25816	-0.64088	-0.70852	-0.85244	-0.98825	-0.49397	0.054866	0.085231	-0.083791	-0.20603	0.34614	0.40901	0.2984	0.66818	0.54601	0.54711	0.2531	0.87982	0.97185	0.72176	0.75296	0.79578	0.52816	0.37548	0.56415	0.93914	0.42962	6	6	6	6	6	6	6	6	6	6	6	6	6	6	6	6
899	CCNF	-0.96665	-1.1829	-0.21171	-0.041414	-0.42914	-0.63325	-1.8971	-1.7237	-1.2336	-1.1348	0.26382	0.19961	0.17198	0.25731	0.10387	0.042017	0.55044	0.91586	0.56718	0.266	0.98914	0.9998	0.98827	0.97812	0.99829	0.99922	0.50833	0.56392	0.079984	0.18249	0.37091	0.44859	6	6	6	6	6	6	6	6	6	6	6	6	6	6	6	6
900	CCNG1	-0.056889	-0.031511	-0.67601	-0.70239	-0.084472	-0.056064	-0.09979	-0.10564	0.40071	0.41868	-0.03158	0.27201	-0.094424	-0.08764	-0.065896	0.24052	0.55993	0.53694	0.20629	0.55887	0.43404	0.44484	0.46882	0.5719	0.19762	0.2326	0.91172	0.58288	0.95985	0.8673	0.12428	0.1228	6	6	6	6	6	6	6	6	6	6	6	6	6	6	6	6
901	CCNG2	-0.12106	-0.072422	-0.16033	-0.29977	-0.5341	-0.48254	0.14177	0.014936	-0.47364	-0.47349	-0.017161	-0.0452	0.10232	0.090764	-0.36199	-0.38853	0.6883	0.62947	0.74228	0.83397	0.89606	0.9014	0.66065	0.75885	0.92348	0.95211	0.72192	0.58003	0.22262	0.29938	0.85302	0.6762	5	5	5	5	5	5	5	5	5	5	5	5	5	5	5	5
902	CCNH	-0.4412	-0.42045	-1.0599	-0.96996	0.1355	0.15965	-0.69634	-0.58422	-0.029233	-0.017296	-2.7875	-2.6066	0.26648	0.26665	-0.11093	0.0055456	0.72167	0.66036	0.27507	0.27564	0.20128	0.16566	0.88319	0.87916	0.16486	0.18194	0.99937	0.9876	0.11884	0.28526	0.53708	0.42598	5	5	5	5	5	5	5	5	5	5	5	5	5	5	5	5
904	CCNT1	0.34786	0.24666	0.5871	0.66603	0.10056	0.10488	-0.5424	-0.45075	-0.66527	-0.82397	-1.9407	-2.0811	0.43141	0.25865	-0.057607	-0.20976	0.093618	0.31572	0.085499	0.043193	0.53994	0.30897	0.9894	0.93327	0.85039	0.81859	0.93556	0.98066	0.12226	0.40604	0.38425	0.45136	6	5	5	5	5	5	5	5	6	6	5	5	6	6	5	5
905	CCNT2	0.097516	0.11245	-0.3594	-0.42232	-0.48618	-0.46858	-0.45763	-0.50796	0.072649	-0.0091238	-0.34629	-0.66928	-0.25335	-0.34674	0.18695	-0.13643	0.4583	0.44608	0.72513	0.58835	0.92036	0.96904	0.82394	0.99617	0.36555	0.38423	0.74911	0.97008	0.93873	0.92846	0.47582	0.67138	6	6	6	6	6	6	6	6	6	6	6	6	6	6	6	6
908	CCT6A	0.32116	0.90459	1.5588	NA	-0.55864	0.031524	-0.3166	NA	-1.5841	-1.5569	-1.7478	1.634	0.35223	0.34006	-0.24856	-0.46699	0.37094	0.19318	0.029499	NA	0.49691	0.3345	0.71242	NA	0.72049	0.89194	0.41489	0.23485	0.34654	0.33601	0.59876	0.73461	5	5	3	NA	5	5	3	NA	5	5	4	1	5	5	4	1
909	CD1A	-0.82938	-0.38062	-1.3281	-1.1893	0.19884	0.24885	0.10363	0.25871	-0.70366	-0.048387	-0.097449	0.02165	0.091722	-0.10433	-0.044443	0.076319	0.14605	0.060384	0.48931	0.30003	0.059174	0.031187	0.75359	0.31626	0.61836	0.46772	0.628	0.69901	0.58158	0.75433	0.62653	0.30936	5	6	5	5	6	6	5	5	6	5	5	5	6	5	5	5
910	CD1B	0.057951	-0.3682	0.22031	0.012008	-0.03949	-0.4641	0.33974	0.14365	-0.16212	-0.26276	-0.146	-0.25963	0.17942	0.066765	0.068876	-0.043909	0.61901	0.91951	0.6095	0.78967	0.72661	0.93877	0.24996	0.49004	0.75757	0.7844	0.84334	0.8543	0.085087	0.11922	0.61651	0.52687	6	6	6	6	6	6	6	6	6	6	6	6	6	6	6	6
911	CD1C	0.43207	0.88508	-0.069924	-0.020309	-1.1119	-1.0986	-0.88023	-0.82697	-0.045481	-0.08813	0.12279	0.17894	0.13358	0.079497	-0.00057465	0.080501	0.20471	0.048671	0.68201	0.63397	0.98378	0.93045	0.81246	0.8114	0.74544	0.63847	0.59784	0.41087	0.30515	0.30555	0.70546	0.69802	5	6	6	6	6	6	6	6	6	6	6	5	6	6	6	5
912	CD1D	-0.53819	-0.53876	-1.1175	-1.1884	-0.52469	-0.5224	0.036542	-0.021142	0.35061	0.35316	-0.20602	-0.25775	-0.24394	-0.25273	0.17262	0.1211	0.91267	0.95753	0.96963	0.98592	0.86655	0.87202	0.71047	0.78402	0.11689	0.1723	0.69819	0.60632	0.9203	0.78141	0.18708	0.43546	6	6	6	6	6	6	6	6	6	6	6	6	6	6	6	6
914	CD2	0.10532	0.1223	0.31507	0.35637	0.29035	0.3104	0.13036	0.1844	0.10838	0.010019	0.19029	0.14171	0.024794	-0.085198	0.042284	-0.0047691	0.49936	0.45488	0.14764	0.07837	0.10854	0.12235	0.65833	0.30221	0.54405	0.65812	0.26169	0.54771	0.46462	0.60634	0.55335	0.95212	6	6	6	6	6	6	6	6	6	6	6	6	6	6	6	6
915	CD3D	-0.006013	-0.057078	0.51103	0.76371	-0.4985	-0.54663	-0.010219	0.25604	0.3487	0.20881	-0.054823	0.0077765	-0.067875	-0.21945	0.14196	0.20608	0.53671	0.55899	0.13972	0.033949	0.92924	0.85136	0.67987	0.35305	0.3018	0.67074	0.63425	0.46398	0.4753	0.89607	0.28694	0.11425	6	6	6	6	6	6	6	6	6	6	6	6	6	6	6	6
916	CD3E	0.0092615	-0.25616	0.42823	0.32724	-0.3318	-0.59459	0.015039	-0.073349	-0.22176	-0.42516	-0.17302	-0.19616	0.057818	-0.15757	0.045493	0.023408	0.64564	0.73531	0.078575	0.069362	0.72211	0.9956	0.56655	0.53263	0.95804	0.99149	0.6463	0.62715	0.35606	0.64793	0.28064	0.78124	6	6	6	6	6	6	6	6	6	6	6	6	6	6	6	6
917	CD3G	0.61703	0.71433	-0.014135	-0.039494	-0.21099	-0.11068	0.38296	0.37036	-0.38329	-0.32419	-0.50619	-1.3346	-0.38251	-0.33496	-0.29823	-0.6167	0.022168	0.012602	0.3987	0.32564	0.77871	0.66358	0.090452	0.28914	0.94279	0.90544	0.97158	0.96618	0.94899	0.9112	0.69997	0.97918	5	5	5	5	5	5	5	5	5	5	5	6	5	5	5	6
919	CD247	-0.77514	-0.74337	0.08427	-0.28492	0.19892	0.24412	-0.053466	-0.41071	-0.15997	-0.10254	0.15595	0.18169	-0.44719	-0.40326	0.25427	0.28167	0.60927	0.46653	0.38199	0.62029	0.17128	0.45674	0.93244	0.99632	0.5505	0.36477	0.42396	0.34648	0.97099	0.98183	0.30873	0.38142	6	6	6	6	6	6	6	6	6	6	6	6	6	6	6	6
920	CD4	0.3756	0.60257	-1.7769	-1.657	-0.2612	-0.030041	-0.80896	-0.66826	-0.0060358	0.25533	0.45776	0.48153	-0.003152	0.24735	-0.35195	-0.32308	0.19476	0.20412	0.92025	0.88198	0.84878	0.77878	0.95158	0.84494	0.24303	0.16659	0.26784	0.26889	0.5357	0.27549	0.23755	0.26764	6	6	6	6	6	6	6	6	6	6	6	6	6	6	6	6
921	CD5	-0.018219	-0.059781	-1.2388	-1.248	-0.5691	-0.60834	-0.53376	-0.52015	-0.86258	-0.86988	-0.63801	-0.45162	0.64967	0.62504	-0.17789	0.0025732	0.67752	0.45646	0.64484	0.79024	0.72839	0.63709	0.9687	0.89401	0.64729	0.82436	0.2824	0.57864	0.0070006	0.0045306	0.32952	0.48876	5	5	5	5	5	5	5	5	5	5	5	5	5	5	5	5
922	CD5L	0.019663	0.0031867	0.19057	0.048614	0.014883	0.001967	-0.34064	-0.15703	0.1783	0.084539	-0.6807	0.21291	0.12258	0.016714	-0.10262	-0.031885	0.19816	0.42954	0.58391	0.64602	0.82489	0.77243	0.49117	0.4341	0.23462	0.49225	0.48405	0.30115	0.56447	0.50942	0.42754	0.34834	6	6	6	5	6	6	6	5	6	6	6	5	6	6	6	5
923	CD6	-0.65612	-0.48789	0.59256	0.65096	-1.3096	-1.147	-0.12125	-0.050135	-0.54462	-0.53661	0.45446	0.41432	-0.10588	-0.11085	-0.36541	-0.39593	0.82016	0.5564	0.062993	0.092348	0.96933	0.76767	0.7431	0.8443	0.55454	0.60827	0.026162	0.1085	0.46846	0.49206	0.24371	0.39046	6	6	6	6	6	6	6	6	6	6	6	6	6	6	6	6
924	CD7	-0.3053	-0.034974	-0.20723	-0.43281	-0.48192	-0.20773	-0.20624	-0.41944	-0.1341	-0.034437	0.41891	0.49877	0.4625	0.55052	-0.0085573	0.073281	0.49919	0.35207	0.39502	0.72372	0.90038	0.81566	0.62771	0.88655	0.47599	0.5036	0.23286	0.13998	0.013337	0.036496	0.40973	0.36627	6	6	6	6	6	6	6	6	6	6	6	6	6	6	6	6
925	CD8A	-1.0031	-1.0215	0.097724	0.3023	-0.2467	-0.24929	-0.64349	-0.42585	-0.062862	0.13746	0.084605	0.29503	-0.97807	-0.78543	-0.97137	0.24995	0.7137	0.96937	0.59206	0.26105	0.62547	0.89061	0.70256	0.83287	0.84172	0.3812	0.67363	0.33741	0.87034	0.86838	0.87886	0.57435	5	5	4	4	5	5	4	4	5	5	5	4	5	5	5	4
926	CD8B	0.1598	0.34125	0.54987	0.77968	-0.38603	-0.20121	-0.42668	-0.18369	-0.25542	-0.36066	-0.21083	-0.17035	-0.24114	-0.35826	-0.43953	-0.39748	0.61765	0.2604	0.1262	0.10742	0.19827	0.14663	0.94865	0.93834	0.92373	0.98288	0.67521	0.54764	0.60713	0.70579	0.79318	0.81779	6	6	6	6	6	6	6	6	6	6	6	6	6	6	6	6
928	CD9	0.37807	0.40532	-0.2424	-0.21745	-0.16155	-0.13124	-0.068668	-0.031038	-1.147	-1.1887	0.043639	-0.043898	-0.12155	-0.19658	0.16784	0.081494	0.037005	0.05954	0.87703	0.70719	0.57706	0.62478	0.80612	0.62142	0.80842	0.8176	0.75836	0.90236	0.65429	0.61919	0.44148	0.7958	6	6	6	6	6	6	6	6	6	6	6	6	6	6	6	6
929	CD14	0.2429	0.4275	-0.077452	-0.11332	0.28884	0.47746	0.34569	0.32266	-0.51266	-0.42431	0.13749	0.36686	-0.19453	-0.11805	-0.15339	0.079855	0.40656	0.20491	0.818	0.83818	0.23416	0.13829	0.35244	0.40015	0.85702	0.6766	0.4536	0.55965	0.61516	0.39407	0.9211	0.34261	5	5	5	5	5	5	5	5	5	5	5	5	5	5	5	5
930	CD19	-0.3396	-0.43153	-0.28725	-0.68469	0.20862	0.12024	-0.074576	-0.45992	-1.0225	-1.0067	-0.45226	-0.38271	0.67698	0.67893	0.4863	0.55567	0.54033	0.656	0.56623	0.94555	0.14652	0.19397	0.84153	0.96402	0.98902	0.98314	0.55999	0.6216	0.00063801	0.00035934	0.025782	0.037125	6	6	6	6	6	6	6	6	6	6	6	6	6	6	6	6
931	MS4A1	0.23398	0.18566	-0.078198	0.016065	0.52499	0.47948	0.50273	0.60999	-0.76469	-0.94784	0.3795	0.36755	0.1773	-0.039201	-0.054275	-0.064093	0.39795	0.6347	0.73594	0.60818	0.057335	0.11115	0.061515	0.0045539	0.32636	0.38479	0.11286	0.24149	0.30616	0.83387	0.66281	0.46544	6	6	6	6	6	6	6	6	6	6	6	6	6	6	6	6
932	MS4A3	0.52696	0.2929	0.35067	0.19863	0.19465	-0.037085	-0.044689	-0.18451	0.14711	0.19651	-0.1051	-0.089031	-0.088004	-0.049483	-0.30618	-0.28864	0.29441	0.41252	0.15777	0.19348	0.46578	0.72481	0.45487	0.61297	0.65545	0.44024	0.62826	0.61639	0.67501	0.89985	0.95719	0.92105	5	5	5	5	5	5	5	5	5	5	5	5	5	5	5	5
933	CD22	0.069599	0.18471	-0.19459	-0.2488	-0.0824	0.036246	-0.2724	-0.31362	-0.16503	-0.28296	-0.58006	-0.69242	0.30579	0.17508	-0.11848	-0.23092	0.070577	0.076286	0.43896	0.49273	0.82405	0.7169	0.43464	0.67242	0.13874	0.6486	0.71992	0.71367	0.14806	0.065818	0.41083	0.45028	5	5	5	5	5	5	5	5	5	5	5	5	5	5	5	5
939	CD27	-0.34585	-0.58466	0.31002	0.61153	0.023319	-0.2139	-0.54532	-0.8013	0.25168	0.10559	0.39021	0.10347	-0.6371	-0.79406	-1.3442	-1.5629	0.83124	0.91713	0.14291	0.10234	0.77979	0.80763	0.7581	0.69906	0.68245	0.48965	0.42715	0.61015	0.74423	0.62561	0.92114	0.84148	3	3	3	4	3	3	3	4	3	3	4	4	3	3	4	4
940	CD28	-0.98859	-0.84485	-0.16409	-0.41827	-0.42998	-0.28165	-0.5929	-0.83496	-0.026529	-0.09945	-0.24949	-0.49769	0.092276	0.0075131	0.13182	-0.11681	0.98078	0.97839	0.40394	0.73749	0.93529	0.68419	0.8922	0.95109	0.50517	0.57923	0.82062	0.75743	0.28936	0.46996	0.42	0.28823	6	6	6	6	6	6	6	6	6	6	6	6	6	6	6	6
941	CD80	0.00070632	0.05443	-0.10653	-0.22906	-0.11722	-0.060055	0.19019	0.080368	-0.22397	-0.058845	-0.040595	-0.074103	0.13505	0.28877	-0.15462	-0.18628	0.56181	0.54383	0.83861	0.74026	0.73132	0.94423	0.55522	0.61453	0.40492	0.21466	0.46303	0.26537	0.31781	0.13494	0.53257	0.31739	5	5	5	5	5	5	5	5	5	5	5	5	5	5	5	5
942	CD86	-0.34407	-0.16518	0.76747	0.66812	-0.49549	-0.31197	-0.017232	-0.1041	-0.29289	-0.042524	-0.31728	-0.35176	-0.20236	0.24902	0.18416	0.15071	0.41244	0.37619	0.005314	0.018266	0.91818	0.91065	0.9419	0.86058	0.74518	0.73487	0.92521	0.8799	0.55064	0.39113	0.11383	0.26441	6	6	5	5	6	6	5	5	6	5	5	5	6	5	5	5
943	TNFRSF8	-0.21345	-0.23478	0.53698	0.81711	-0.43931	-0.45742	0.061883	0.35586	-0.75834	-1.0416	-0.71689	-0.71206	0.34724	0.04941	0.065284	0.067291	0.22477	0.31486	0.10529	0.056725	0.12948	0.098667	0.60194	0.43502	0.95785	0.97317	0.93138	0.73903	0.17108	0.59133	0.63245	0.72907	5	5	5	5	5	5	5	5	5	5	5	5	5	5	5	5
944	TNFSF8	0.34678	0.25815	-0.28454	-0.49491	0.3029	0.21647	0.121	-0.076372	0.35456	0.27999	-0.23307	-0.19813	-0.66981	-0.75225	0.72783	0.75894	0.065228	0.12804	0.45337	0.45852	0.319	0.5484	0.24189	0.22082	0.25852	0.45629	0.47166	0.31916	0.8689	0.96896	0.018332	0.11342	5	5	5	5	5	5	5	5	5	5	5	5	5	5	5	5
945	CD33	0.18221	0.16666	-0.011181	0.12108	-0.028876	-0.041346	-0.0057602	0.14015	0.4317	0.48473	0.16341	0.1694	-0.14438	-0.10234	0.083885	0.091332	0.5824	0.64582	0.52314	0.17423	0.82681	0.74689	0.12498	0.0681	0.05145	0.15665	0.3341	0.45483	0.92415	0.74527	0.49888	0.66627	6	6	6	6	6	6	6	6	6	6	6	6	6	6	6	6
946	SIGLEC6	-1.2968	-0.99061	-1.6966	-1.8009	0.24247	0.55518	0.0027491	-0.079345	-0.062461	0.13654	0.097047	0.91505	-0.86338	-0.67479	-1.1612	-0.031145	0.99789	0.99296	0.89758	0.95312	0.15872	0.020579	0.71027	0.5885	0.63133	0.62228	0.036227	0.021607	0.9413	0.93853	0.32673	0.17957	5	5	5	5	5	5	5	5	5	5	6	5	5	5	6	5
947	CD34	-1.0139	-0.78672	-0.21226	-0.29187	-1.1441	-0.92173	0.19226	0.12522	-0.17089	-0.41577	-0.89927	-0.83683	-2.0924e-05	-0.26142	-0.60773	-0.58692	0.92539	0.69256	0.32216	0.5344	0.74657	0.69535	0.24974	0.28339	0.27741	0.42627	0.35018	0.29584	0.33717	0.58083	0.59387	0.64101	6	6	6	6	6	6	6	6	6	6	6	6	6	6	6	6
948	CD36	0.27927	0.38505	0.17114	0.088824	-0.12757	-0.018638	-0.26634	-0.33614	0.14703	0.11989	0.062039	-0.1566	-0.10818	-0.14688	0.28368	0.065954	0.32868	0.20254	0.57228	0.57487	0.76633	0.63701	0.7017	0.70263	0.24565	0.36033	0.44332	0.57402	0.77725	0.83259	0.14595	0.78542	6	6	6	6	6	6	6	6	6	6	6	6	6	6	6	6
949	SCARB1	0.25081	0.13998	0.018071	0.062506	0.0045365	-0.1035	0.17098	0.22825	0.034834	0.074498	0.24495	0.22848	-0.059836	-0.031672	-0.057417	-0.072236	0.27798	0.70381	0.58631	0.75027	0.81883	0.67069	0.35553	0.27829	0.78067	0.4879	0.27685	0.31178	0.83559	0.82093	0.23602	0.33072	6	6	6	6	6	6	6	6	6	6	6	6	6	6	6	6
950	SCARB2	0.64159	0.82347	-0.49231	-0.35457	0.084762	0.26966	-0.55049	-0.39961	-0.70826	-0.7772	0.59333	0.97179	-0.5769	-0.65729	-0.056007	0.32698	0.035579	0.010538	0.94079	0.95889	0.79202	0.19894	0.93668	0.88101	0.64038	0.66949	0.08846	0.0099106	0.73461	0.56709	0.31589	0.043027	6	6	6	6	6	6	6	6	6	6	6	6	6	6	6	6
951	CD37	-0.62367	-0.7592	-0.43338	-0.2621	-0.24855	-0.38109	-0.38474	-0.1995	-0.45446	-0.36865	-0.16308	-0.052957	0.10889	0.18246	-0.1973	-0.085906	0.80381	0.85004	0.4126	0.37414	0.93285	0.97291	0.77481	0.68842	0.6567	0.42803	0.78036	0.57427	0.38616	0.21887	0.95746	0.75935	6	6	6	6	6	6	6	6	6	6	6	6	6	6	6	6
952	CD38	0.12775	0.08933	-0.88713	-0.89944	0.22739	0.19288	-1.1348	-1.1338	0.74952	0.62372	-0.0031037	-0.15254	-0.12756	-0.26431	-0.065214	-0.21368	0.12585	0.16313	0.24771	0.15996	0.60352	0.5724	0.69212	0.63103	0.048236	0.1181	0.6762	0.75091	0.23386	0.38617	0.73377	0.84692	6	6	6	6	6	6	6	6	6	6	6	6	6	6	6	6
953	ENTPD1	-0.79649	-0.67941	-1.1716	-1.3842	-0.23519	-0.11426	-0.026593	-0.22588	-0.92663	-1.1346	-0.00036643	-0.17591	-0.25385	-0.47526	-0.17782	-0.35365	0.93692	0.92473	0.89766	0.94846	0.43059	0.45979	0.69057	0.7857	0.92766	0.97664	0.22366	0.17337	0.68296	0.87352	0.23182	0.31295	5	5	5	5	5	5	5	5	5	5	5	5	5	5	5	5
954	ENTPD2	-0.098796	0.1529	0.33462	0.23744	0.10199	0.2494	0.56467	0.087189	-0.14053	-0.047616	0.57095	0.24547	-0.20815	-0.126	-0.25215	-0.61702	0.40633	0.56935	0.12728	0.36635	0.57012	0.14504	0.16368	0.53208	0.82058	0.73959	0.3644	0.82498	0.61237	0.46966	0.96185	0.97693	4	5	5	6	5	5	5	6	4	4	5	4	4	4	5	4
955	ENTPD6	0.091206	-6.5055e-05	-0.32849	-0.26438	-0.050151	-0.13873	0.17027	0.24758	-0.074762	-0.033675	0.535	0.51753	0.12287	0.15292	-0.49706	-0.50954	0.67795	0.67281	0.2231	0.36281	0.63898	0.60867	0.39047	0.15515	0.94169	0.79732	0.074735	0.086497	0.31329	0.4404	0.78146	0.88799	6	6	6	6	6	6	6	6	6	6	6	6	6	6	6	6
956	ENTPD3	-0.31973	-0.30886	-0.31605	-0.25063	-0.21573	-0.20176	-0.4979	-0.41925	-0.81613	-0.64004	-0.29121	-0.49213	-1.0053	-0.84028	-0.21951	-0.42285	0.77398	0.70007	0.41298	0.67957	0.85605	0.92409	0.93597	0.94571	0.99339	0.88361	0.37351	0.69942	0.69851	0.6926	0.31211	0.72018	6	6	6	6	6	6	6	6	6	6	6	6	6	6	6	6
957	ENTPD5	-1.4191	-1.3879	-1.7504	-1.6502	0.24852	0.28615	0.12847	0.25737	-0.36649	-0.26149	0.02144	-0.48563	0.11153	0.20646	0.32906	-0.073793	0.90602	0.86938	0.28986	0.39261	0.25897	0.2121	0.08214	0.071667	0.72723	0.84177	0.70253	0.97452	0.12669	0.39326	0.1953	0.47485	6	6	6	6	6	6	6	6	6	6	6	5	6	6	6	5
958	CD40	0.25609	0.31125	0.19359	0.22273	-0.17648	-0.11835	-0.23288	-0.1911	0.067937	-0.069847	0.20393	0.24818	0.087969	-0.061999	0.015806	0.061858	0.32325	0.29433	0.5325	0.76888	0.35944	0.26045	0.96014	0.94376	0.24746	0.27354	0.45499	0.53573	0.24501	0.47793	0.81674	0.63909	6	6	6	6	6	6	6	6	6	6	6	6	6	6	6	6
959	CD40LG	-0.22928	-0.34237	0.50755	0.3781	0.19823	0.088019	-0.0021309	-0.11931	0.094944	-0.18103	-0.13492	-0.1287	0.17602	-0.11197	-0.28265	-0.27496	0.92484	0.95153	0.017472	0.15439	0.22228	0.78977	0.27152	0.52441	0.56239	0.83732	0.70211	0.79226	0.29329	0.76754	0.88336	0.90095	6	6	6	6	6	6	6	6	6	6	6	6	6	6	6	6
960	CD44	-0.64934	-0.56726	0.073479	0.14215	-0.34709	-0.26138	0.28803	0.3695	-0.43804	-0.57725	0.038439	-0.14333	-0.2953	-0.44613	-0.17933	-0.35957	0.681	0.62467	0.49987	0.43995	0.87729	0.73853	0.39308	0.37431	0.84127	0.8651	0.71601	0.74213	0.71069	0.90008	0.74184	0.96212	6	6	6	6	6	6	6	6	6	6	6	6	6	6	6	6
961	CD47	0.24347	0.32568	0.41862	0.39818	-0.04563	0.039653	0.19695	0.18907	-0.23144	-0.38418	-0.32647	-0.32635	0.30621	0.14098	-0.15132	-0.15015	0.08672	0.076318	0.16248	0.23748	0.85133	0.78389	0.097187	0.19574	0.82546	0.91536	0.90979	0.98576	0.095954	0.26953	0.47959	0.7474	6	6	6	6	6	6	6	6	6	6	6	6	6	6	6	6
962	CD48	0.057365	1.2931	-0.46081	-1.1882	-0.07293	0.4128	-0.56282	-1.3381	0.50389	-0.88184	-1.3372	-0.50052	0.079405	0.074911	0.26387	0.36235	0.15624	0.012292	0.32487	0.37705	0.76055	0.17756	0.97519	0.94947	0.32318	0.62244	0.82342	0.50811	0.64211	0.48977	0.53342	0.30611	4	3	4	5	3	3	4	5	4	4	5	4	4	4	5	4
963	CD53	0.18694	0.2683	-0.31595	-0.54079	-0.017779	0.066781	-0.033712	-0.2454	-0.33935	-0.41693	-0.23292	-0.28977	-0.21815	-0.30745	0.31823	0.26194	0.36019	0.32976	0.37461	0.53588	0.68959	0.55066	0.71477	0.9183	0.97302	0.83701	0.88587	0.78129	0.75219	0.9212	0.40396	0.5199	6	6	6	6	6	6	6	6	6	6	6	6	6	6	6	6
965	CD58	0.16742	0.27029	-0.073387	-0.2584	0.04297	0.14918	-0.30138	-0.47385	-0.13549	-0.10259	-0.58864	-0.41777	-0.041217	-0.020686	0.20539	0.37578	0.33274	0.1553	0.12305	0.2309	0.51958	0.32481	0.70972	0.88277	0.14302	0.19355	0.79124	0.52842	0.81794	0.6801	0.40497	0.28705	6	6	6	6	6	6	6	6	6	6	6	6	6	6	6	6
966	CD59	0.46676	0.18605	-0.01384	0.058437	0.08905	-0.19128	-1.1444	-1.0684	-0.029519	0.1489	-0.26089	0.027584	-0.081704	0.086462	-0.326	-0.034108	0.21663	0.3015	0.1468	0.20846	0.28652	0.76029	0.66383	0.73743	0.22771	0.28883	0.44421	0.60909	0.24698	0.56409	0.46226	0.48019	6	6	6	6	6	6	6	6	6	6	6	6	6	6	6	6
967	CD63	-0.072538	0.071437	-0.43487	-0.28585	-0.18488	-0.037356	-0.7421	-0.57901	-0.75611	-0.55939	-0.0021228	-0.26714	-0.091622	0.094326	0.53957	0.4091	0.3964	0.55342	0.3056	0.30856	0.61381	0.55105	0.92186	0.81367	0.99853	0.91685	0.81477	0.81733	0.50994	0.29456	0.1097	0.11808	6	6	6	6	6	6	6	6	6	6	6	5	6	6	6	5
968	CD68	0.29638	0.20705	-0.99737	-0.99864	-0.37748	-0.4646	-0.06179	-0.042159	0.092462	-0.012116	-0.50053	-0.78405	0.0014811	-0.11428	-0.077238	-0.36222	0.23839	0.31614	0.70892	0.59751	0.37525	0.41682	0.7609	0.81579	0.59189	0.23933	0.80856	0.97934	0.35951	0.48604	0.28222	0.92917	6	6	6	6	6	6	6	6	6	6	6	6	6	6	6	6
969	CD69	-0.39975	-0.44496	-0.86401	-0.65747	0.20232	0.16145	-0.80335	-1.0695	-0.079251	-0.13958	-0.24359	-0.18147	-0.41978	-0.491	-0.45731	-0.39022	0.77169	0.84746	0.58416	0.30944	0.33953	0.49793	0.58828	0.88215	0.65725	0.8152	0.71926	0.612	0.17129	0.19496	0.81594	0.48393	6	6	6	5	6	6	6	5	6	6	6	6	6	6	6	6
970	CD70	0.45752	0.52448	-0.74552	-0.81053	-0.12597	-0.055829	0.23541	0.18364	-0.26501	-0.16675	-0.75588	-0.47436	0.17751	0.26466	0.21734	0.45414	0.091909	0.093081	0.48632	0.22735	0.93016	0.88249	0.49649	0.59381	0.98579	0.92888	0.22013	0.23458	0.15917	0.29774	0.16902	0.051904	6	6	6	6	6	6	6	6	6	6	6	6	6	6	6	6
971	CD72	-1.9184	-2.0714	-0.5897	-0.55234	1.2308	1.0856	1.5649	1.6164	-0.010303	-0.083219	-0.021229	-0.16053	-1.2281	-0.46461	-0.40309	-0.53881	0.89246	0.96287	0.86981	0.87656	2.4551e-06	4.1736e-05	4.6458e-06	0.00041687	0.2102	0.34562	0.76314	0.83659	0.88021	0.96938	0.48713	0.83753	6	6	5	5	6	6	5	5	6	5	5	5	6	5	5	5
972	CD74	0.25853	0.28057	0.43778	0.53315	-0.1309	-0.10586	0.046021	0.15418	0.25311	0.16845	0.35456	0.31014	0.021824	-0.074411	0.012589	-0.030085	0.094223	0.25283	0.24995	0.059381	0.82414	0.5343	0.74646	0.44613	0.24771	0.38907	0.29213	0.14977	0.34739	0.54362	0.50232	0.34779	5	5	5	5	5	5	5	5	5	5	5	5	5	5	5	5
973	CD79A	-1.4638	0.039748	0.2689	0.16593	-1.7352	-1.6933	-0.36644	-0.45646	-1.1027	-1.0696	-1.0384	-1.0848	-0.67966	-0.32506	0.58181	0.46538	0.8765	0.55302	0.1651	0.57549	0.89121	0.8031	0.81854	0.94361	0.8914	0.91801	0.35838	0.52756	0.45185	0.60157	0.088204	0.17356	6	4	4	4	4	4	4	4	5	4	4	4	5	4	4	4
974	CD79B	-0.13434	-0.16711	0.12869	0.0082684	0.26939	0.24076	-0.37472	-0.4841	0.11267	0.17758	0.41657	0.3502	0.1046	0.15907	-0.30779	-0.3723	0.78977	0.52978	0.34314	0.58457	0.2987	0.50252	0.33296	0.5412	0.5485	0.6149	0.068509	0.18899	0.47487	0.24848	0.72373	0.91671	6	6	6	6	6	6	6	6	6	6	6	6	6	6	6	6
975	CD81	-0.16	-0.31144	0.16113	0.1279	0.034071	-0.11474	-0.086051	-0.10653	-0.21752	-0.1446	0.19054	0.24564	-0.17959	-0.11813	0.33026	0.38666	0.6755	0.85082	0.47689	0.39149	0.52508	0.64686	0.39847	0.71804	0.49298	0.58282	0.074312	0.16425	0.71737	0.79001	0.27001	0.12737	5	5	5	5	5	5	5	5	5	5	5	5	5	5	5	5
976	CD97	-0.17433	-0.28528	0.08269	0.0066783	-0.15309	-0.26141	-0.013281	-0.076616	-0.6407	-0.83759	0.42694	0.22874	0.26745	0.056346	-0.24908	-0.44592	0.89136	0.8961	0.5742	0.32267	0.84143	0.72755	0.53361	0.56652	0.60272	0.6267	0.081934	0.20243	0.38897	0.69094	0.95545	0.92269	5	5	5	5	5	5	5	5	5	5	5	5	5	5	5	5
977	CD151	-0.087142	-0.14184	-0.64172	-0.59011	-0.024332	-0.076484	0.13324	0.19978	0.1967	-0.057809	-0.065262	0.14791	0.063603	-0.20297	-0.0755	0.13898	0.76346	0.91159	0.51986	0.56828	0.937	0.91399	0.4554	0.36033	0.33332	0.56472	0.17902	0.12642	0.41216	0.73566	0.57079	0.38004	6	6	6	6	6	6	6	6	6	6	6	6	6	6	6	6
978	CDA	0.16793	0.15924	0.44616	0.43276	-0.11982	-0.12563	0.10423	0.10347	-0.55238	-0.5299	0.21341	0.18367	0.28449	0.29507	-0.00021608	-0.028392	0.61798	0.49608	0.12597	0.097102	0.74274	0.77475	0.41856	0.42083	0.99085	0.99895	0.23869	0.33045	0.07876	0.10457	0.83731	0.73288	6	6	6	6	6	6	6	6	6	6	6	6	6	6	6	6
983	CDK1	-0.54592	0.64106	-1.9622	-0.098451	-0.32146	0.87122	-0.72921	0.68579	0.51885	2.2759	-0.3788	0.48403	-1.3803	0.37155	-1.8387	-0.5347	0.8889	0.0062241	0.81434	0.16016	0.97672	0.0039055	0.95387	0.34862	0.022855	2.7283e-07	0.52677	0.087327	1	0.12	0.99906	0.91378	6	6	6	5	6	6	6	5	6	6	6	5	6	6	6	5
984	CDK11B	0.2431	0.14268	1.1582	1.3636	0.0093403	-0.087327	-0.042888	0.1754	-1.6851	-1.294	-0.095876	-0.13394	0.24387	0.6025	-0.027165	-0.063531	0.0070616	0.03209	0.0014612	0.0039614	0.53633	0.85516	0.84058	0.5849	0.95625	0.9008	0.72137	0.70991	0.302	0.085886	0.50761	0.88178	6	6	5	5	6	6	5	5	6	6	6	6	6	6	6	6
987	LRBA	0.40751	0.35282	-0.43428	-0.47571	0.2147	0.16261	-0.37929	-0.40808	-0.37845	-0.51872	-0.066655	-0.1055	-0.19736	-0.34992	0.19058	0.15227	0.17579	0.20977	0.62525	0.55397	0.44291	0.58432	0.64716	0.78285	0.90659	0.89775	0.31157	0.3821	0.50112	0.66646	0.43772	0.60714	6	6	6	6	6	6	6	6	6	6	6	6	6	6	6	6
988	CDC5L	2.0182	2.2195	1.5956	1.9784	0.76289	0.9666	0.58826	0.98515	1.103	1.0445	1.149	1.2723	-0.35912	-0.42785	0.57752	0.70494	2.7278e-07	2.7278e-07	1.2298e-05	1.9967e-05	0.0030822	0.00099266	0.10054	0.04931	0.00046998	0.00074673	0.00031415	0.0066716	0.65738	0.70084	0.030512	0.024398	6	6	6	6	6	6	6	6	6	6	6	6	6	6	6	6
989	39326	-0.8688	-1.7803	-1.0324	-1.5995	0.16308	-0.12909	0.51474	0.92904	-1.73	-1.741	1.0055	0.88113	-1.2785	-1.3368	-1.6989	0.57279	0.93621	0.95376	0.96943	0.95403	0.37131	0.60915	0.2559	0.086127	0.3372	0.60717	0.0066129	0.076398	0.63886	0.5166	0.10416	0.073087	4	5	3	4	5	5	3	4	5	5	5	3	5	5	5	3
990	CDC6	-1.4498	-1.3377	-3.0495	-2.1784	-1.1952	-1.0805	-1.2141	0.81475	0.61015	0.95784	-1.3578	-2.4647	-1.5184	-1.1512	-0.19405	-0.92931	0.98259	0.96197	0.90663	0.80206	0.97997	0.92709	0.44064	0.17352	0.029273	0.017822	0.815	0.97606	0.87274	0.83138	0.80726	0.93922	5	5	3	2	5	5	3	2	5	5	3	4	5	5	3	4
991	CDC20	-2.0577	1.0391	NA	NA	-0.95406	-0.64984	NA	NA	-1.285	-2.5373	-0.072506	-4.2584	-0.69502	-0.41536	0.69109	-4.7709	0.60968	0.35708	NA	NA	0.8404	0.79699	NA	NA	0.66813	0.8565	0.66263	0.8514	0.87294	0.74571	0.43354	0.87534	2	1	NA	NA	1	1	NA	NA	2	1	2	1	2	1	2	1
993	CDC25A	0.49384	0.51606	-2.0545	-1.706	-0.28105	-0.25584	-0.41465	-0.039879	0.25033	0.44433	-0.90523	-1.1664	-0.20287	-0.019474	-0.22231	-0.48719	0.0075351	0.022795	0.73612	0.83778	0.69867	0.67456	0.82447	0.18114	0.34147	0.097752	0.94801	0.88178	0.93113	0.84866	0.8457	0.95243	4	4	4	4	4	4	4	4	4	4	4	4	4	4	4	4
994	CDC25B	0.26538	0.3379	0.46647	0.49182	-0.11624	-0.040661	0.098622	0.13663	0.51456	0.73828	0.40572	0.4785	0.21094	0.42358	0.020919	0.09547	0.36568	0.19947	0.092517	0.17142	0.58677	0.65396	0.31006	0.37852	0.024146	0.0077426	0.091808	0.041697	0.2048	0.012453	0.42213	0.50355	6	6	6	6	6	6	6	6	6	6	6	6	6	6	6	6
995	CDC25C	-0.22803	-0.071303	-0.50392	-0.63416	0.042087	0.20262	0.023208	-0.094245	-0.067093	-0.098219	0.19076	0.30622	-0.0066976	-0.049519	0.127	0.24422	0.61466	0.25463	0.51215	0.43637	0.45467	0.18997	0.52295	0.62615	0.64842	0.71322	0.15766	0.13523	0.82306	0.60577	0.35128	0.4063	6	6	6	6	6	6	6	6	6	6	6	6	6	6	6	6
996	CDC27	-1.4469	-1.478	-1.8553	-1.67	0.17347	0.15744	0.84862	1.0502	1.3676	1.5106	-0.93377	-1.0118	-0.10375	0.030755	-0.8326	-0.90854	0.97853	0.96118	0.97273	0.95993	0.24455	0.47351	0.23839	0.20041	0.00093151	0.0013846	0.86673	0.82851	0.42681	0.37901	0.75208	0.87623	5	5	2	2	5	5	2	2	5	5	2	2	5	5	2	2
997	CDC34	0.27756	0.13965	-0.086606	-0.085541	0.04582	-0.0893	0.02174	0.03554	0.43954	0.56885	-0.0044274	-0.031962	-0.073863	0.044148	-0.10682	-0.13282	0.14672	0.59235	0.3317	0.56517	0.52308	0.64842	0.81285	0.63881	0.1644	0.024796	0.71611	0.8739	0.61706	0.33487	0.84718	0.66982	5	5	5	5	5	5	5	5	5	5	5	5	5	5	5	5
998	CDC42	-0.72144	-0.73976	0.58295	0.58823	-0.022835	-0.037682	-0.14437	-0.12642	-0.2707	-0.16034	0.2287	0.20228	-0.30671	-0.20796	0.14361	0.11898	0.84653	0.87853	0.084974	0.24099	0.67765	0.65859	0.77623	0.66751	0.74883	0.52354	0.35016	0.47959	0.4116	0.39354	0.063535	0.13904	6	6	6	6	6	6	6	6	6	6	6	6	6	6	6	6
999	CDH1	-0.5208	-0.25792	0.15863	0.038167	0.24061	0.13155	-0.24217	-0.36668	-0.91048	-0.63877	0.19481	0.22867	-0.14763	0.11177	-0.067006	-0.029643	0.25789	0.48207	0.21347	0.42838	0.36979	0.65779	0.84525	0.86262	0.96719	0.84048	0.613	0.66577	0.45067	0.51165	0.74782	0.50263	5	4	5	4	4	4	5	4	5	5	5	5	5	5	5	5
1000	CDH2	-0.31084	-0.75024	-0.26557	-0.37404	-0.036177	-0.47323	-0.16069	-0.25628	0.47784	0.33053	-0.11382	-0.17019	-0.89642	-1.0483	-0.048029	-0.10361	0.89064	0.9828	0.632	0.49648	0.34203	0.72788	0.53675	0.54144	0.11087	0.26416	0.44238	0.31364	0.38281	0.43419	0.49885	0.47448	6	6	6	6	6	6	6	6	6	6	6	6	6	6	6	6
1001	CDH3	0.0055434	0.041395	-0.31281	-0.3237	-0.21453	-0.17565	0.13682	0.13938	0.16975	0.52088	0.23397	0.26841	0.075712	0.41709	-0.51806	-0.48039	0.50997	0.70892	0.77003	0.62392	0.76817	0.8333	0.50981	0.76973	0.47534	0.14782	0.28661	0.18085	0.53641	0.15875	0.95146	0.92929	6	6	6	6	6	6	6	6	6	6	6	6	6	6	6	6
1002	CDH4	-0.63215	-0.35377	0.3802	0.41846	-0.53726	-0.25365	-0.13128	-0.080231	-0.62383	-0.52746	-0.08145	0.013633	-0.47474	-0.38983	-0.24599	-0.15107	0.91204	0.88633	0.078763	0.141	0.80966	0.56196	0.90991	0.53504	0.94642	0.94365	0.12556	0.036941	0.95614	0.80819	0.35205	0.21303	6	6	6	6	6	6	6	6	6	6	6	6	6	6	6	6
1003	CDH5	-0.63746	-0.73316	-0.60538	-0.79696	0.65858	0.56786	0.28964	0.11029	0.2691	0.049315	-1.1413	-0.79941	0.74866	0.51584	-0.56239	-0.2717	0.38622	0.51284	0.90649	0.83752	0.0072531	0.032853	0.43804	0.55893	0.37741	0.45556	0.83247	0.58729	0.01068	0.029488	0.86386	0.71578	5	5	5	5	5	5	5	5	5	5	5	5	5	5	5	5
1004	CDH6	-0.060575	-0.32057	0.011744	-0.033031	0.41335	0.15592	-0.2081	-0.2404	-0.19137	-0.31826	-0.10222	-0.26039	-0.49117	-0.63007	0.0048161	-0.15216	0.6064	0.63957	0.6222	0.63775	0.30354	0.48099	0.90584	0.9353	0.63061	0.62967	0.89146	0.90586	0.82597	0.97669	0.38969	0.37669	4	4	4	4	4	4	4	4	4	4	4	4	4	4	4	4
1005	CDH7	-0.36532	-0.19275	-1.0401	-1.0211	-0.13811	0.039706	-0.5348	-0.50135	0.022628	-0.0032483	-0.27923	-0.31743	-0.041249	-0.078852	-0.13799	-0.17693	0.74002	0.43465	0.95853	0.93813	0.41703	0.33549	0.92392	0.86862	0.49538	0.28327	0.51487	0.30164	0.49614	0.54564	0.33887	0.42248	6	6	6	6	6	6	6	6	6	6	6	6	6	6	6	6
1006	CDH8	-0.22095	-0.20459	-0.003254	0.29615	0.27394	0.30288	-0.94056	-0.62831	-0.54988	-0.48547	-0.65912	-0.644	-0.089183	-0.03878	-0.72663	-0.71888	0.067837	0.038694	0.041457	0.00041822	0.18715	0.41268	0.59943	0.29889	0.58665	0.39743	0.75822	0.48447	0.80114	0.60255	0.99651	0.95	6	6	6	6	6	6	6	6	6	6	6	6	6	6	6	6
1007	CDH9	-0.075144	0.3682	-1.1456	0.028684	-0.069205	0.38144	-0.13196	-0.089026	-0.6134	-1.4653	0.41073	-0.44096	-1.6107	-0.22164	-0.027139	-0.13679	0.51201	0.30971	0.30382	0.21516	0.24501	0.34831	0.89601	0.86119	0.10122	0.74538	0.28553	0.14997	0.80951	0.83472	0.77059	0.4715	4	4	4	3	4	4	4	3	4	3	4	4	4	3	4	4
1008	CDH10	0.2037	0.091417	-0.71918	-0.76859	-0.23306	-0.34245	-0.24037	-0.27658	-0.24232	-0.24322	-0.67413	-0.74216	0.27175	0.25894	0.04071	-0.029128	0.37861	0.19618	0.2371	0.59062	0.65187	0.67867	0.90087	0.82865	0.73881	0.71987	0.90982	0.89268	0.13589	0.16608	0.60745	0.64716	5	5	5	5	5	5	5	5	5	5	5	5	5	5	5	5
1009	CDH11	-0.17348	0.14204	-0.051117	0.291	-0.091433	0.22944	-0.21106	0.14542	-0.99467	-0.78457	0.17308	0.26127	-0.77514	-0.59334	0.29288	0.38287	0.88452	0.51313	0.52126	0.37726	0.73723	0.22531	0.84746	0.44594	0.22295	0.24113	0.73266	0.52581	0.83015	0.51937	0.29455	0.35172	6	6	6	6	6	6	6	6	6	6	6	6	6	6	6	6
1010	CDH12	0.10862	0.0033666	-0.86416	-0.2535	0.26623	0.16381	-0.43488	-0.59128	-0.65304	-0.56372	-0.40681	-0.71158	-0.22408	-0.14655	-0.63537	-0.35192	0.28731	0.37424	0.41335	0.37001	0.27321	0.37272	0.94398	0.90227	0.57846	0.56555	0.23271	0.69581	0.57327	0.71738	0.96262	0.71518	6	6	6	5	6	6	6	5	6	6	6	5	6	6	6	5
1012	CDH13	-0.079173	-0.10436	-0.26722	-0.42691	-0.79774	-0.82094	-0.019749	-0.167	-0.041819	0.054512	-0.63982	-0.61947	-0.61814	-0.53164	-0.0302	-0.010572	0.71605	0.70965	0.67161	0.70579	0.86071	0.80411	0.42215	0.39487	0.6942	0.64159	0.966	0.91194	0.7411	0.60818	0.6491	0.31768	5	5	5	5	5	5	5	5	5	5	5	5	5	5	5	5
1013	CDH15	0.16603	-0.017654	0.20935	0.065884	0.32462	0.14381	0.32059	0.18966	0.059426	0.10443	0.078841	0.31018	-0.043085	-0.0094306	-0.20805	0.025786	0.10478	0.21694	0.092889	0.36735	0.11637	0.5352	0.15741	0.26805	0.6727	0.47513	0.25158	0.31852	0.63338	0.5527	0.56503	0.48204	6	6	6	6	6	6	6	6	6	6	6	6	6	6	6	6
1014	CDH16	0.23587	0.062076	-0.79749	-0.15741	-0.53506	-0.70955	-0.24156	-0.42301	-1.2298	-1.8017	0.012261	0.11183	-0.27208	-0.80825	-0.29544	-0.19171	0.44125	0.60243	0.11592	0.30976	0.40281	0.4638	0.6273	0.55097	0.90301	0.79549	0.45519	0.51262	0.56946	0.79314	0.83993	0.62254	5	5	5	4	5	5	5	4	4	3	5	5	4	3	5	5
1015	CDH17	0.28781	0.43004	-0.47742	-0.63212	-0.42349	-0.27779	-0.23514	-0.37737	0.55387	0.52982	-0.18873	-0.19274	0.49601	0.46055	0.043335	0.040344	0.24883	0.28178	0.47578	0.60222	0.61421	0.67406	0.81843	0.95557	0.18443	0.24356	0.63397	0.39064	0.10345	0.031505	0.41201	0.29891	6	6	6	6	6	6	6	6	6	6	6	6	6	6	6	6
1016	CDH18	0.46833	0.46042	0.19671	0.37039	-0.21822	-0.22362	-0.50067	-0.31525	-0.75801	-0.99444	-0.077581	-0.83184	0.09001	-0.18611	-0.16748	-0.20797	0.36348	0.21689	0.69009	0.46163	0.77695	0.65506	0.93868	0.70779	0.3268	0.46238	0.07378	0.13819	0.56843	0.88816	0.77032	0.53015	4	4	5	5	4	4	5	5	5	5	4	5	5	5	4	5
1017	CDK2	0.015443	0.21746	0.39683	0.64593	-0.28776	-0.082421	-0.13053	0.1317	-0.014748	0.097477	-0.20443	-0.20562	-0.53438	-0.43341	-0.16298	-0.16272	0.95572	0.55385	0.19837	0.052384	0.88908	0.6729	0.78351	0.64371	0.26926	0.2095	0.926	0.77456	0.80764	0.78018	0.80808	0.91143	6	6	6	6	6	6	6	6	6	6	6	6	6	6	6	6
1018	CDK3	0.1448	0.18011	0.18907	0.19576	-0.030421	0.0078844	-0.029065	-0.0096768	0.20765	0.19858	-0.0061645	-0.06275	-0.14389	-0.16445	-0.27569	-0.33086	0.26747	0.59906	0.30199	0.50796	0.60371	0.50474	0.91301	0.83617	0.31819	0.3362	0.51031	0.61826	0.42305	0.21593	0.81126	0.98388	6	6	6	6	6	6	6	6	6	6	6	6	6	6	6	6
1019	CDK4	0.093864	0.021512	0.50786	0.8106	-0.4273	-0.49768	-0.99777	-0.68919	-0.085765	-0.27322	-1.3942	-1.3667	-0.38964	-0.58829	0.14901	0.12999	0.73486	0.52477	0.20217	0.10012	0.92753	0.98128	0.64446	0.70941	0.48546	0.58073	0.88718	0.83841	0.89187	0.98804	0.23355	0.28807	6	6	6	6	6	6	6	6	6	6	6	6	6	6	6	6
1020	CDK5	-0.021374	-0.13112	0.051897	-0.076675	-0.036699	-0.14352	0.21867	0.10274	-0.34644	-0.40424	0.080237	0.094526	0.31761	0.24791	0.1492	0.16492	0.76198	0.95643	0.54863	0.75592	0.73181	0.85684	0.33078	0.42374	0.94635	0.98847	0.55942	0.71483	0.24113	0.054086	0.38974	0.2953	6	6	6	6	6	6	6	6	6	6	6	6	6	6	6	6
1021	CDK6	0.71104	0.49991	-0.82288	-0.72846	-0.36064	-0.31941	-0.40663	-0.28956	-1.5328	-1.026	-3.4229	-2.9651	-0.024896	-0.31373	-0.61245	-0.28519	0.09655	0.29855	0.34962	0.31616	0.83929	0.85534	0.61016	0.6474	0.89385	0.96746	0.96945	0.90417	0.83657	0.88121	0.66678	0.45659	5	4	5	5	4	4	5	5	5	4	5	4	5	4	5	4
1022	CDK7	-0.12063	-0.24204	-0.68366	-0.64169	0.45667	0.33819	-0.56808	-0.51236	-0.35258	-0.45473	-0.75203	-0.60616	-0.019188	-0.1333	-0.14855	-0.0019457	0.71581	0.78924	0.6388	0.73288	0.025507	0.18255	0.75546	0.72973	0.74686	0.67855	0.98709	0.97992	0.71667	0.72551	0.67255	0.51516	6	6	6	6	6	6	6	6	6	6	6	6	6	6	6	6
1024	CDK8	0.24024	0.029352	0.1724	-0.018359	-0.53794	-0.74627	-0.19656	-0.37487	0.72442	0.5403	0.77827	0.68733	-0.31056	-0.50612	-0.5472	-0.6359	0.21849	0.52824	0.43894	0.64849	0.97944	0.97295	0.83845	0.9584	0.0033963	0.024805	0.00093589	0.01092	0.8575	0.81172	0.99923	0.99672	5	5	5	5	5	5	5	5	5	5	5	5	5	5	5	5
1025	CDK9	1.307	1.4486	2.7157	2.8938	-0.34977	-0.20514	-0.58125	-0.39057	0.33053	0.34422	0.51216	0.4046	0.15094	0.15309	-0.3858	-0.49173	2.7278e-07	2.7278e-07	2.7328e-07	2.7352e-07	0.9885	0.90975	0.89278	0.72007	0.14403	0.16943	0.0013584	0.016912	0.41175	0.39614	0.82751	0.99374	6	6	6	6	6	6	6	6	6	6	6	6	6	6	6	6
1026	CDKN1A	-0.42281	-0.59403	-0.42794	-0.29265	0.58073	0.41246	0.65024	0.79856	0.083723	0.35282	-0.75245	-0.74793	-0.069492	0.18865	-0.35341	-1.5009	0.92943	0.97876	0.88444	0.83436	0.054108	0.10277	0.19431	0.068243	0.81883	0.13293	0.40478	0.28255	0.64013	0.43183	0.86584	0.92673	3	3	3	3	3	3	3	3	3	3	4	4	3	3	4	4
1027	CDKN1B	-0.21143	-0.22745	-0.61854	-0.87161	-0.23884	-0.25193	0.37996	0.1467	-0.39254	-0.40248	0.43764	0.525	0.35939	0.33813	0.16226	0.25265	0.035509	0.16818	0.32828	0.42111	0.88688	0.93009	0.14649	0.38548	0.649	0.26166	0.22371	0.050997	0.15523	0.18112	0.61939	0.28904	6	6	6	6	6	6	6	6	6	6	6	6	6	6	6	6
1028	CDKN1C	-0.49521	-0.40382	0.47699	0.42511	-0.15441	-0.05021	0.28919	0.24995	0.12577	0.028712	0.10692	-0.18002	-0.042853	-0.15167	-0.42445	-0.7106	0.24393	0.14488	0.1886	0.35144	0.52596	0.48322	0.16063	0.33027	0.56037	0.58439	0.50778	0.76569	0.57142	0.66898	0.84863	0.86285	6	6	6	6	6	6	6	6	6	6	6	6	6	6	6	6
1029	CDKN2A	-0.44016	-0.38535	-0.57802	-0.34279	2.1257	2.1849	2.0509	2.3	-0.21013	-0.16037	-0.0092731	0.086825	-0.2461	-0.20679	0.038527	0.13446	0.6327	0.68752	0.97397	0.93164	2.7278e-07	2.7278e-07	2.7328e-07	2.7336e-07	0.94522	0.71157	0.27424	0.17476	0.58009	0.80073	0.3812	0.4564	6	6	6	6	6	6	6	6	6	6	6	6	6	6	6	6
1030	CDKN2B	-0.00086232	0.0013531	-0.31683	-0.293	0.93895	0.94421	1.2407	1.2777	0.028283	0.055867	-0.44424	-0.4234	0.093027	0.10825	0.050815	0.072518	0.69257	0.6659	0.85025	0.87446	0.0021034	0.0041772	0.00014839	0.00013367	0.19066	0.30781	0.74147	0.7836	0.36484	0.39092	0.37077	0.50731	6	6	6	6	6	6	6	6	6	6	6	6	6	6	6	6
1031	CDKN2C	0.17933	0.021968	0.042196	0.024271	0.21045	0.056157	0.18188	0.17669	-0.55885	-0.64459	0.3811	0.19917	-0.11021	-0.20926	-0.15238	-0.33243	0.63508	0.5852	0.62628	0.46139	0.10936	0.17055	0.14469	0.39757	0.46898	0.44733	0.39613	0.56242	0.86539	0.78267	0.50025	0.64816	5	5	5	5	5	5	5	5	5	5	5	5	5	5	5	5
1032	CDKN2D	-0.075118	-0.2249	0.078189	0.13692	0.3881	0.24059	0.25968	0.33197	0.26923	0.16951	0.4095	0.64207	0.13451	0.023207	-0.29196	-0.0543	0.45862	0.73272	0.19245	0.2154	0.26925	0.28552	0.11284	0.11201	0.51201	0.62444	0.065611	0.26924	0.176	0.45815	0.81568	0.11163	6	6	6	6	6	6	6	6	6	6	6	6	6	6	6	6
1033	CDKN3	-0.44137	-0.38288	0.10501	-0.041641	-0.51928	-0.4559	0.18786	0.053456	-0.53713	-0.55121	-0.13573	-0.23502	0.26061	0.23353	-0.24243	-0.34092	0.54502	0.48302	0.46655	0.67713	0.70281	0.75568	0.59408	0.62902	0.69847	0.52833	0.74878	0.72301	0.26531	0.57087	0.97794	0.92045	6	6	6	6	6	6	6	6	6	6	6	6	6	6	6	6
1036	CDO1	0.054077	-0.071461	-0.14031	-0.060609	0.35302	0.23037	0.16291	0.25552	-0.039894	-0.019997	-0.38192	-0.36001	0.026563	0.034871	0.19226	0.2153	0.62295	0.7024	0.22744	0.18629	0.034352	0.2118	0.20615	0.046636	0.54584	0.28152	0.91019	0.75619	0.67896	0.74244	0.15263	0.12478	6	6	6	6	6	6	6	6	6	6	6	6	6	6	6	6
1038	CDR1	-0.51698	-0.66222	-0.46485	-0.48949	-0.025226	-0.16724	-0.23876	-0.24281	-0.081686	0.19558	-1.6436	-1.551	0.10593	0.37223	0.42442	0.46911	0.90892	0.82078	0.2192	0.21889	0.72671	0.78561	0.95839	0.94402	0.26296	0.20369	0.93696	0.89398	0.30202	0.2118	0.13753	0.045975	6	6	6	6	6	6	6	6	6	6	6	6	6	6	6	6
1039	CDR2	0.3338	0.32966	-0.020504	0.029738	-0.40071	-0.40194	-0.81187	-0.74934	0.47162	0.18618	-0.85404	-1.417	0.78856	0.49097	0.55522	-0.33063	0.10844	0.23915	0.68527	0.69387	0.51539	0.50511	0.90294	0.8886	0.24786	0.58907	0.75183	0.80886	0.009754	0.10525	0.010173	0.029111	5	5	5	5	5	5	5	5	5	5	5	6	5	5	5	6
1040	CDS1	0.32354	0.31302	0.22079	0.30279	-0.012821	-0.020395	-0.0066846	0.088069	0.3686	0.3726	0.41313	0.64878	-0.016604	-0.024109	-0.046267	0.19125	0.17623	0.22927	0.64929	0.41835	0.51611	0.50081	0.50197	0.31212	0.14958	0.16389	0.08869	0.012652	0.63524	0.48124	0.81812	0.28448	5	5	5	5	5	5	5	5	5	5	5	5	5	5	5	5
1041	CDSN	-0.46162	-0.35357	-0.49767	-0.63865	0.0011725	0.11267	0.094073	-0.034307	-0.88521	-0.79585	-0.41974	-0.46216	-0.66908	-0.59067	0.3486	0.30381	0.95154	0.70682	0.96564	0.88721	0.46403	0.3707	0.61426	0.46487	0.81973	0.91091	0.47819	0.33639	0.84547	0.92439	0.23078	0.097678	5	5	5	5	5	5	5	5	5	5	5	5	5	5	5	5
1043	CD52	0.29008	0.17842	0.33866	0.35957	0.093838	-0.015039	-0.048455	-0.014852	0.031313	-0.047618	0.082809	0.13573	-0.36048	-0.45094	-0.14213	-0.087605	0.29704	0.34959	0.25378	0.23082	0.65493	0.79056	0.621	0.33391	0.57792	0.50594	0.48156	0.14365	0.94269	0.99222	0.95647	0.77219	6	6	6	6	6	6	6	6	6	6	6	6	6	6	6	6
1044	CDX1	-1.385	-1.2014	-2.4305	-1.8611	0.043882	0.24197	0.075743	0.34135	0.14539	0.48637	-0.33686	-0.44261	-0.046696	0.28551	0.23745	0.12955	0.65206	0.41557	0.98048	0.90787	0.25013	0.28397	0.35372	0.23312	0.36368	0.17686	0.078335	0.22872	0.46583	0.17428	0.12337	0.60496	6	6	6	5	6	6	6	6	6	6	6	6	6	6	6	6
1045	CDX2	-1.4822	-1.3481	0.32149	0.20898	-0.68515	-0.54458	-0.34202	-0.44246	-0.025896	0.050102	-0.33393	-0.30079	-0.97559	-0.90314	-0.059016	-0.025445	0.95542	0.95208	0.41551	0.58196	0.94898	0.69227	0.67826	0.66895	0.56502	0.61208	0.84894	0.96931	0.91712	0.85079	0.09375	0.40232	5	5	5	5	5	5	5	5	5	5	5	5	5	5	5	5
1046	CDX4	-1.3562	-1.3851	-0.5107	-0.42633	-1.3906	-1.4195	-0.26117	-0.15656	-0.24193	0.09062	-0.63409	-0.6053	-1.8616	-1.4946	0.22015	0.20406	0.9555	0.96826	0.26791	0.11226	0.2308	0.37357	0.49693	0.5596	0.57579	0.60122	0.14822	0.26366	0.44528	0.37197	0.12713	0.47138	6	6	6	6	6	6	6	6	6	6	6	6	6	6	6	6
1047	CLGN	-0.16661	-0.32382	-0.015518	-0.071159	-0.13141	-0.28615	0.091548	0.048554	0.53444	0.3724	0.52567	0.20896	0.14165	-0.032096	0.1077	-0.20783	0.40048	0.67968	0.78695	0.84407	0.93865	0.89797	0.65874	0.77685	0.13845	0.24721	0.10196	0.37208	0.14164	0.34542	0.22867	0.68092	6	6	6	6	6	6	6	6	6	6	6	6	6	6	6	6
1048	CEACAM5	-0.48853	-0.4054	-0.12162	-0.075814	0.35653	0.44298	0.085546	0.14436	-0.36394	-0.42632	-0.045953	0.081625	-0.038493	-0.11262	-0.19961	-0.070377	0.99381	0.96128	0.41514	0.58252	0.10913	0.020833	0.58823	0.51551	0.96743	0.96753	0.74904	0.17506	0.11314	0.27925	0.98415	0.81557	6	6	6	6	6	6	6	6	6	6	6	6	6	6	6	6
1050	CEBPA	0.39916	0.3137	0.64769	0.42965	-0.077961	-0.16086	-0.2658	-0.47187	-0.18751	-0.2125	-0.62459	-0.59258	-0.16083	-0.1974	-0.45795	-0.42504	0.18726	0.16689	0.083805	0.14756	0.72144	0.8619	0.71113	0.88411	0.54719	0.62116	0.93333	0.94348	0.51802	0.5265	0.97172	0.96401	6	6	6	6	6	6	6	6	6	6	6	6	6	6	6	6
1051	CEBPB	0.21086	0.26134	0.623	-0.23749	-0.53549	-0.48224	-0.21775	-0.99401	-0.63507	-0.46905	0.13317	0.41797	-0.03465	0.09987	0.22838	0.28324	0.25404	0.35837	0.10295	0.12557	0.99148	0.97887	0.73271	0.80823	0.7286	0.50527	0.40705	0.15508	0.83596	0.69623	0.2758	0.24022	5	5	5	6	5	5	5	6	6	6	6	5	6	6	6	5
1052	CEBPD	-0.80242	-1.0635	-1.5033	-2.4113	-1.2145	-1.5327	0.045757	-1.3286	-0.49938	0.69497	-0.58851	-0.87387	-1.4276	-0.56515	0.02118	-0.33764	0.14964	0.3153	0.12611	0.12933	0.61985	0.80577	0.76343	0.89932	0.14696	0.18908	0.60036	0.26774	0.92994	0.76607	0.71771	0.58904	4	4	3	4	4	4	3	4	4	4	5	4	4	4	5	4
1053	CEBPE	0.26269	0.52566	-0.61411	-0.76595	-1.2946	-1.0279	-0.074503	-0.20708	-1.4384	-1.4923	0.20631	-0.21993	-1.1921	-1.2617	0.35905	0.31981	0.22754	0.2255	0.55581	0.64664	0.85696	0.95061	0.23485	0.47402	0.63807	0.59247	0.58613	0.89435	0.75522	0.65987	0.28952	0.42569	5	5	5	5	5	5	5	5	5	5	5	4	5	5	5	4
1054	CEBPG	-0.12177	-0.1306	1.0347	1.0008	0.38513	0.36279	-1.2479	-0.95845	-0.60008	0.011704	-0.044664	0.21273	0.40935	0.33188	0.98804	1.247	0.64786	0.54666	0.0523	0.16298	0.1075	0.048283	0.42716	0.45091	0.57029	0.44698	0.33621	0.2702	0.55276	0.42045	0.0062823	0.0050737	2	3	3	2	3	3	3	2	3	2	3	3	3	2	3	3
1056	CEL	-0.22939	-0.24563	-0.047337	-0.0065939	0.10384	0.090697	-0.10859	-0.055109	0.20505	0.17703	-0.092228	-0.10657	-0.72597	0.16993	-0.20041	-0.21354	0.83868	0.83553	0.39283	0.21552	0.63715	0.48222	0.87209	0.63179	0.48	0.53059	0.43398	0.50435	0.33581	0.13534	0.59775	0.7172	5	5	5	5	5	5	5	5	6	5	5	5	6	5	5	5
1058	CENPA	-0.23097	-0.34975	0.19256	0.32882	0.068987	-0.046175	-0.27191	-0.12227	-0.18871	-0.31775	-1.3917	-1.4014	0.43147	0.29007	0.074287	0.01525	0.43076	0.58014	0.50433	0.35471	0.61835	0.92465	0.71396	0.72306	0.75212	0.79505	0.54012	0.7796	0.046646	0.39216	0.64416	0.63666	6	6	6	6	6	6	6	6	6	6	6	6	6	6	6	6
1059	CENPB	-0.86368	-0.55694	-0.30305	-0.49082	-0.59199	-0.27919	-0.30634	-0.288	0.04612	-0.011406	-0.28138	-0.15159	-0.51755	-0.58374	0.059926	0.18901	0.78282	0.60801	0.84237	0.97581	0.50235	0.27553	0.9377	0.90172	0.68194	0.84229	0.19826	0.19022	0.81281	0.73509	0.65217	0.66148	6	6	6	5	6	6	6	5	6	6	6	6	6	6	6	6
1060	CENPC1	0.086703	0.20811	-0.23297	0.29937	0.17959	0.30426	1.0315	1.5787	0.45141	0.53662	0.37474	0.56737	-0.09797	-0.02354	0.36691	0.56182	0.27627	0.26013	0.78441	0.58389	0.22658	0.25402	0.0022707	0.00026598	0.093357	0.039933	0.02936	0.045415	0.6626	0.36768	0.076901	0.0080049	6	6	6	6	6	6	6	6	6	6	6	6	6	6	6	6
1062	CENPE	0.12722	0.11433	-0.41415	-0.32839	0.18116	0.17126	-0.11172	-0.012996	0.69319	0.72024	0.47436	0.36555	-0.1936	-0.17779	-0.13288	-0.24007	0.71442	0.65926	0.9204	0.9105	0.15382	0.22689	0.8149	0.60918	0.0042784	0.019873	0.018934	0.043058	0.57762	0.63693	0.66989	0.95982	6	6	6	6	6	6	6	6	6	6	6	6	6	6	6	6
1063	CENPF	0.44061	0.5012	-0.34286	-0.44535	-0.40315	-0.33964	0.087982	-0.0016588	0.13017	0.021873	0.63808	0.50504	-0.13596	-0.25589	0.23061	0.099205	0.152	0.13921	0.49674	0.78891	0.98526	0.98383	0.41089	0.51184	0.28532	0.24957	0.060639	0.14587	0.7986	0.88423	0.1125	0.372	6	6	6	6	6	6	6	6	6	6	6	6	6	6	6	6
1066	CES1	0.42572	0.42918	0.32347	0.25852	0.43424	0.4407	0.17883	0.12629	0.043972	0.16527	-0.49156	-0.53607	0.31321	0.42275	0.025719	-0.019272	0.097612	0.17678	0.36069	0.2909	0.11121	0.2287	0.50639	0.63185	0.29379	0.16952	0.92509	0.95892	0.15682	0.25416	0.61294	0.7867	6	6	6	6	6	6	6	6	6	6	6	6	6	6	6	6
1068	CETN1	-0.47758	-0.2765	-1.5242	-1.3414	-0.043651	0.16166	-0.0525	0.14495	-0.28614	-0.24446	-0.61442	-0.8967	-0.24711	-0.21729	-0.05058	-0.33398	0.695	0.58698	0.70421	0.77224	0.67607	0.43052	0.30473	0.26984	0.69922	0.60778	0.87214	0.98808	0.50821	0.40805	0.85344	0.54954	6	6	6	6	6	6	6	6	6	6	6	6	6	6	6	6
1069	CETN2	-0.53144	-0.5627	-0.0094902	0.17715	-0.25249	-0.28062	-0.089106	0.1106	-0.30332	-0.22259	-0.26246	-0.27202	-0.25841	-0.1891	0.10798	0.098436	0.8502	0.95128	0.86776	0.6046	0.55198	0.68769	0.67177	0.64943	0.96683	0.91098	0.5569	0.37908	0.67014	0.70065	0.39819	0.56469	5	5	5	5	5	5	5	5	5	5	5	5	5	5	5	5
1070	CETN3	-0.31619	-0.030053	0.82028	0.78562	0.48589	0.77794	0.60329	0.58073	-0.50841	-0.4547	-0.11411	-0.1798	-0.024701	0.015886	-0.13669	-0.20069	0.72545	0.71758	0.012261	0.070484	0.10186	0.019121	0.063907	0.052566	0.27902	0.16371	0.69523	0.66713	0.65626	0.59792	0.41176	0.8356	5	5	5	5	5	5	5	5	5	5	5	5	5	5	5	5
1071	CETP	-0.40523	-0.3629	-0.13819	-0.11215	-0.062268	-0.016405	0.026633	0.065467	0.047539	0.060512	-0.095381	-0.20731	0.35353	0.35477	-0.049547	-0.16106	0.69858	0.48837	0.64633	0.72244	0.66256	0.29882	0.31989	0.24547	0.25541	0.41374	0.52946	0.76205	0.060429	0.10306	0.24228	0.32367	6	6	6	6	6	6	6	6	6	6	6	6	6	6	6	6
1072	CFL1	-0.97324	-0.6953	-0.24333	0.58695	-0.3468	-0.054724	-0.5866	0.2675	0.71938	1.1042	-0.17341	-0.11011	-0.36061	0.016118	0.2768	-0.297	0.59168	0.54008	0.061068	0.099672	0.37076	0.66497	0.82663	0.42219	0.003693	0.00029875	0.39048	0.22804	0.3857	0.14772	0.16585	0.080521	6	6	6	5	6	6	6	5	6	6	5	6	6	6	5	6
1073	CFL2	-0.0049766	-0.0022924	0.10157	0.241	-0.54701	-0.54155	-0.075649	-0.0964	-0.13421	-0.088419	-1.2886	-1.4582	-0.7146	-0.67942	0.01131	-0.19662	0.51652	0.6987	0.38633	0.40262	0.98249	0.97805	0.64817	0.60464	0.73311	0.62478	0.96064	0.961	0.92848	0.91897	0.032749	0.07574	5	5	5	6	5	5	5	6	5	5	6	6	5	5	6	6
1075	CTSC	-0.027972	0.11623	0.25438	0.29935	-0.013273	0.135	-0.46244	-0.40487	-0.35607	-0.28389	0.071649	0.11303	-0.36337	-0.30155	-0.40387	-0.36114	0.51021	0.4451	0.48661	0.42635	0.43644	0.65243	0.91806	0.79802	0.78472	0.80623	0.095802	0.15732	0.71272	0.85272	0.28555	0.29204	6	6	6	6	6	6	6	6	6	6	6	6	6	6	6	6
1080	CFTR	-0.8043	-0.47662	-1.0893	-0.84087	0.027498	0.36031	-0.53203	-0.26951	0.080079	0.30472	-0.027658	0.20389	0.55415	0.76803	0.3067	0.54024	0.99408	0.96994	0.59327	0.41892	0.59505	0.53529	0.95943	0.95803	0.29899	0.18942	0.85671	0.69971	0.053774	0.025916	0.26602	0.043136	4	4	4	4	4	4	4	4	4	4	4	4	4	4	4	4
1081	CGA	-0.76468	-1.0466	0.62805	0.5441	0.032624	-0.2462	-0.41481	-0.48692	0.002212	0.12712	-0.39183	-0.49416	0.19005	0.30395	0.17757	0.073797	0.70154	0.98566	0.0071029	0.022646	0.45118	0.75908	0.79771	0.70085	0.89127	0.55746	0.28812	0.55281	0.50733	0.28866	0.27879	0.62188	6	6	6	6	6	6	6	6	6	6	6	6	6	6	6	6
1084	CEACAM3	-1.9767	-1.8542	-2.1498	-2.0974	-0.3388	-0.19714	-0.9262	-0.84517	-0.74542	-0.72961	0.53957	0.34046	-0.7318	-0.72813	-0.063774	-0.26024	0.96898	0.82475	0.81426	0.60637	0.66316	0.57068	0.87648	0.95998	0.75771	0.69672	0.20266	0.61869	0.56222	0.76106	0.22238	0.32097	4	4	3	3	4	4	3	3	4	4	4	4	4	4	4	4
1087	CEACAM7	-1.0178	-0.70439	-0.96785	-1.0424	0.4583	0.78006	0.16353	0.10877	-0.87885	-0.90289	-0.78234	-0.57816	-0.31167	-0.35194	-0.49545	-0.28742	0.88641	0.67035	0.80857	0.79872	0.073783	0.032535	0.41539	0.748	0.49872	0.67219	0.95306	0.79991	0.78836	0.70733	0.22581	0.23149	6	6	6	6	6	6	6	6	6	6	6	6	6	6	6	6
1088	CEACAM8	0.28059	0.17076	-1.8204	-1.7024	0.2226	0.11509	-0.33745	-0.1965	0.2613	0.42614	0.69098	0.85446	0.89457	1.0481	-0.13177	0.035897	0.03301	0.18452	0.99073	0.9048	0.37534	0.53575	0.92073	0.65472	0.24186	0.095884	0.016184	0.0034966	0.0011121	0.00036807	0.31696	0.16869	6	6	6	6	6	6	6	6	6	6	6	6	6	6	6	6
1089	CEACAM4	-0.94428	-0.77251	-1.0538	-1.4513	0.15063	0.32821	0.11323	-0.13331	-0.48595	-0.53642	-0.67708	-0.94244	-0.78146	-0.84578	-0.23629	-0.54708	0.74668	0.6316	0.38639	0.51541	0.25468	0.044735	0.51544	0.85413	0.7751	0.80537	0.65529	0.83274	0.77292	0.89278	0.56552	0.90655	6	6	6	5	6	6	6	5	6	6	6	6	6	6	6	6
1101	CHAD	-0.68064	-0.68561	-1.7912	-1.8352	-0.66311	-0.66466	-0.026117	-0.048126	0.27341	0.30054	0.40676	0.38755	-0.068538	-0.052728	-0.094956	-0.11184	0.65479	0.55868	0.41944	0.71873	0.99822	0.9939	0.56293	0.61546	0.12443	0.1031	0.087983	0.41323	0.42895	0.67201	0.95245	0.80294	6	6	6	6	6	6	6	6	6	6	6	6	6	6	6	6
1102	RCBTB2	-0.18481	-0.081517	0.072166	0.017437	-0.33419	-0.2277	-0.55368	-0.59649	-1.3828	-1.478	-0.79348	-0.74947	0.46641	0.33712	-0.069961	-0.071403	0.81983	0.6589	0.76019	0.76737	0.70194	0.42486	0.6969	0.65711	0.87541	0.94912	0.13326	0.45308	0.13341	0.17542	0.62261	0.20108	6	6	6	6	6	6	6	6	6	6	6	6	6	6	6	6
1103	CHAT	-0.5477	-0.62113	-0.47593	-0.31637	0.35958	0.22388	0.18354	-0.013829	-0.2147	-0.39442	-0.79885	-0.42095	-0.85676	-0.054916	-0.7128	0.041294	0.83411	0.85264	0.57813	0.72755	0.1704	0.499	0.65615	0.67702	0.78651	0.87177	0.97801	0.90018	0.7457	0.67895	0.86573	0.62556	5	6	6	5	6	6	6	5	6	5	6	5	6	5	6	5
1104	RCC1	-0.35978	-0.59103	-2.1807	-2.0488	0.11859	-0.10939	1.2347	1.3837	0.53493	0.6784	1.9969	2.1107	0.030276	0.16454	0.49197	0.60944	0.77235	0.9601	0.94327	0.92609	0.47928	0.53007	6.6407e-05	3.8543e-05	0.2077	0.2033	5.4587e-07	1.9123e-06	0.37118	0.2222	0.10392	0.016999	6	6	5	5	6	6	5	5	6	6	6	6	6	6	6	6
1105	CHD1	0.11086	0.4142	0.5605	1.101	0.95698	1.2644	1.1227	1.6787	0.091864	0.19314	0.13943	0.23481	-0.58374	-0.49367	-0.71881	-0.61783	0.36468	0.24586	0.048939	0.00042259	1.7185e-05	4.6373e-06	0.00014894	4.1004e-06	0.27516	0.20214	0.78972	0.54172	0.99923	0.99088	0.74249	0.69887	6	6	6	6	6	6	6	6	6	6	6	6	6	6	6	6
1106	CHD2	-0.75567	-0.47808	0.37059	0.43085	-0.25366	0.028203	0.68392	0.7569	-0.63322	-0.605	0.03603	-0.010734	0.27516	0.28703	-0.18759	-0.23346	0.32557	0.13952	0.27398	0.30046	0.51921	0.035919	0.0124	0.0088406	0.32373	0.50018	0.46435	0.45394	0.11361	0.011493	0.84185	0.58227	6	6	6	6	6	6	6	6	6	6	6	6	6	6	6	6
1107	CHD3	-0.23551	0.079953	-0.087842	-0.19664	0.065699	0.38542	0.10231	0.0063581	0.24701	0.061014	-0.30244	-0.23514	0.045874	-0.15166	-0.17985	-0.11056	0.8788	0.41396	0.19978	0.46639	0.78004	0.28844	0.65743	0.84738	0.38384	0.71108	0.79938	0.68921	0.3118	0.56059	0.40451	0.76014	5	5	5	5	5	5	5	5	5	5	5	5	5	5	5	5
1108	CHD4	-1.659	-1.9211	-1.295	-1.1655	0.39507	0.13702	-0.21865	-0.074634	-0.52794	-0.28246	-1.6932	-1.5327	0.15742	0.39146	0.52992	0.68115	0.99381	0.99948	0.8386	0.47949	0.27179	0.6435	0.63014	0.65083	0.93203	0.89167	0.99436	0.94578	0.29665	0.076639	0.040657	0.012063	5	5	5	5	5	5	5	5	5	5	5	5	5	5	5	5
1109	AKR1C4	0.065768	-0.021703	0.098922	-0.0071428	-0.32018	-0.4047	-0.34982	-0.44349	0.3653	0.28861	0.12185	0.16051	-0.11426	-0.20242	0.40109	0.44048	0.17367	0.26338	0.58867	0.83059	0.46744	0.79618	0.84916	0.93115	0.081706	0.12373	0.26774	0.19393	0.62116	0.74658	0.08889	0.075919	6	6	6	6	6	6	6	6	6	6	6	6	6	6	6	6
1111	CHEK1	-4.7572	-3.1585	-0.95735	-1.9105	3.7459	5.6479	2.5463	4.5009	-0.34346	1.2548	-3.1541	-4.4227	3.7073	5.2837	2.1093	3.119	1	0.99945	0.72191	0.82418	2.7278e-07	2.7278e-07	0.00025333	6.3145e-05	0.72252	0.013898	0.85592	0.85947	2.7277e-07	2.7284e-07	0.0002328	1.4478e-05	5	5	2	1	6	6	3	2	5	5	2	1	6	6	3	2
1112	FOXN3	-0.18997	-0.27446	-0.27475	-0.37305	-0.15478	-0.23654	0.031936	-0.053726	-0.29354	-0.229	-0.32307	-0.32851	-0.34397	-0.29326	-0.40586	-0.41034	0.59866	0.7762	0.87648	0.78428	0.88494	0.66899	0.56003	0.84201	0.35526	0.31787	0.83839	0.83787	0.84642	0.96421	0.86612	0.8727	5	5	5	5	5	5	5	5	5	5	5	5	5	5	5	5
1113	CHGA	0.25581	0.23193	0.34534	0.40545	-0.29858	-0.31999	0.014775	0.087752	0.18996	0.31995	-0.36829	-0.54532	-0.014627	0.10445	0.23759	0.060438	0.17159	0.10638	0.3443	0.19429	0.72387	0.42619	0.4958	0.63504	0.26979	0.31921	0.62484	0.88173	0.88269	0.3732	0.23779	0.73313	6	6	6	6	6	6	6	6	6	6	6	6	6	6	6	6
1114	CHGB	-0.70483	-0.59165	-1.7146	-1.5733	-0.41787	-0.29125	-0.36119	-0.19626	0.52128	0.84199	0.026763	-0.063457	-1.1582	-0.093199	-0.11106	-0.20204	0.72273	0.57496	0.57835	0.54835	0.80412	0.7604	0.91644	0.68043	0.10967	0.038577	0.91381	0.70678	0.38009	0.13769	0.77709	0.52773	6	6	5	5	6	6	5	5	6	6	5	5	6	5	5	5
1116	CHI3L1	-0.062359	-0.058145	-0.91886	-1.0496	0.074572	0.08188	0.050187	-0.059943	0.10064	0.06934	0.27834	0.18733	-0.11829	-0.16104	0.34151	0.25175	0.35409	0.49507	0.48169	0.72209	0.49967	0.3873	0.46244	0.802	0.52032	0.52852	0.44554	0.56717	0.63252	0.49281	0.10434	0.3427	6	6	6	6	6	6	6	6	6	6	6	6	6	6	6	6
1117	CHI3L2	0.1782	0.17558	-0.27602	-0.2278	-0.58619	-0.58643	0.085652	0.14669	-1.0914	-1.0156	-0.11442	-0.061124	-0.27987	-0.22048	-0.037624	0.016972	0.14957	0.37716	0.77898	0.76767	0.99546	0.9821	0.39691	0.32141	0.66626	0.55792	0.74395	0.50266	0.83794	0.7712	0.362	0.55352	6	6	6	6	6	6	6	6	6	6	6	6	6	6	6	6
1118	CHIT1	-0.12881	-0.21635	-0.21025	-0.095115	-0.2024	-0.28711	-0.025279	0.10264	0.13038	0.087885	-0.51106	-0.68345	-0.20127	-0.25531	0.033183	-0.14025	0.93337	0.95859	0.95477	0.88717	0.67297	0.81315	0.59387	0.34124	0.54201	0.52481	0.46952	0.41487	0.78022	0.56801	0.20515	0.62186	6	6	6	6	6	6	6	6	6	6	6	6	6	6	6	6
1119	CHKA	0.035022	0.22169	-0.58589	-0.53255	-0.11226	0.077572	0.071501	0.13809	-0.62142	-0.5115	-0.72934	-0.74077	0.27073	0.36644	0.18162	0.17052	0.42577	0.31121	0.62852	0.67954	0.63467	0.72671	0.58118	0.48173	0.61914	0.4599	0.86394	0.94122	0.19838	0.061349	0.12203	0.22341	6	6	6	6	6	6	6	6	6	6	6	6	6	6	6	6
1120	CHKB	-0.50811	-0.35762	-0.84941	-0.84953	-0.087011	0.067756	-0.31036	-0.29744	-0.12425	-0.20483	-1.2431	-1.1828	0.07433	-0.01825	0.2725	0.28573	0.4975	0.77826	0.9272	0.96339	0.62361	0.47592	0.5352	0.70255	0.75001	0.53578	0.8245	0.72255	0.19064	0.49873	0.19154	0.238	6	6	6	6	6	6	6	6	6	6	6	6	6	6	6	6
1121	CHM	-0.18093	-0.067457	0.48455	0.30277	0.105	0.22202	0.012269	-0.15696	0.044996	0.12135	-0.24383	-0.15017	-0.54555	-0.47949	-0.44166	-0.34578	0.76814	0.7706	0.067817	0.48291	0.48009	0.21431	0.54633	0.55781	0.53184	0.38381	0.89166	0.82579	0.77541	0.72769	0.70113	0.6552	6	6	6	6	6	6	6	6	6	6	6	6	6	6	6	6
1122	CHML	-0.087372	-0.16058	0.20296	0.13908	-0.63955	-0.71162	0.10646	0.05516	-0.07301	-0.29439	0.74805	0.79325	0.27901	0.04502	-0.34271	-0.29405	0.94438	0.899	0.33822	0.33832	0.51382	0.50169	0.76376	0.53144	0.042267	0.25354	0.030988	0.037144	0.36173	0.40741	0.14847	0.41358	6	6	6	6	6	6	6	6	6	6	6	6	6	6	6	6
1123	CHN1	0.32955	0.15895	-0.94825	-0.72213	0.15983	-0.0079765	-0.6444	-0.40715	0.00033402	-0.11003	-0.14207	-0.27078	-0.41507	-0.53682	0.44112	0.31274	0.030069	0.054449	0.85427	0.83292	0.37345	0.58145	0.34398	0.284	0.80898	0.89097	0.67393	0.61731	0.46839	0.49871	0.014239	0.021983	6	6	6	6	6	6	6	6	6	6	6	6	6	6	6	6
1124	CHN2	-1.3895	-1.6166	-1.6153	-1.9186	-0.72696	-0.9507	0.068439	-0.21341	-0.080861	-0.21188	0.25642	0.49694	0.084592	-0.059558	-0.53192	-0.69697	0.98041	0.99128	0.98301	0.97649	0.67058	0.90252	0.68503	0.91489	0.26613	0.36833	0.39241	0.24098	0.42212	0.38129	0.855	0.79101	5	5	5	5	5	5	5	5	5	5	6	5	5	5	6	5
1128	CHRM1	-0.13792	2.0495e-06	-0.26198	-0.43992	0.30659	0.44806	0.35009	0.18494	0.056996	0.023417	0.48213	0.50933	-0.048662	-0.093915	-0.15935	-0.12936	0.43159	0.26518	0.7349	0.85883	0.16255	0.059864	0.24292	0.67836	0.44169	0.38244	0.33701	0.17357	0.40621	0.84452	0.4594	0.65518	6	6	6	6	6	6	6	6	6	6	6	6	6	6	6	6
1129	CHRM2	-1.1204	-0.96698	-0.2788	-0.15071	-1.1651	-0.9983	-0.60733	-0.46631	-0.31517	-0.14784	0.0057878	0.18596	-0.9216	-0.7424	-0.029937	0.15244	0.93725	0.84254	0.49998	0.46952	0.77487	0.8593	0.91065	0.8543	0.68339	0.62433	0.60093	0.67126	0.58379	0.66752	0.62415	0.35938	6	6	5	5	6	6	5	5	6	6	5	5	6	6	5	5
1130	LYST	-0.62937	-0.021711	-1.5166	-1.4148	0.4481	0.075217	0.029402	0.14623	-0.095125	0.41305	-0.24132	-0.15481	-0.010588	-0.1405	-0.066532	0.020867	0.22191	0.59024	0.96929	0.96291	0.062157	0.41498	0.19312	0.26102	0.33111	0.25501	0.7869	0.78931	0.86776	0.83893	0.62496	0.65655	5	4	4	4	4	4	4	4	5	4	4	4	5	4	4	4
1131	CHRM3	0.045849	0.1314	0.53005	0.73064	-0.17938	-0.090683	-0.16068	0.052891	-0.011369	0.0682	0.13873	0.16915	0.042469	0.11065	-0.24176	-0.2093	0.44563	0.35354	0.10444	0.025831	0.48062	0.65213	0.65055	0.46071	0.69982	0.53405	0.24433	0.10628	0.079001	0.053735	0.55749	0.59758	6	6	6	6	6	6	6	6	6	6	6	6	6	6	6	6
1132	CHRM4	-0.12528	-0.23753	-0.095447	-0.24337	0.29635	0.1878	0.61476	0.4794	-0.1929	-0.093942	-0.12798	-0.19139	-0.0010502	0.087069	-0.49186	-0.55062	0.88223	0.80594	0.7308	0.89321	0.41033	0.52512	0.027656	0.28047	0.61969	0.43452	0.24487	0.21587	0.41493	0.44249	0.37273	0.56608	6	6	6	6	6	6	6	6	6	6	6	6	6	6	6	6
1133	CHRM5	-0.49009	-0.28008	-1.371	-1.4273	-0.28773	0.015791	0.43051	0.3967	-0.12997	0.29598	-0.70162	-0.12837	-0.62969	-0.20998	-0.37462	-0.08608	0.62767	0.56346	0.95913	0.96413	0.71875	0.42643	0.1311	0.13604	0.66844	0.11827	0.77307	0.71029	0.57786	0.33491	0.72777	0.52945	5	6	5	5	6	6	5	5	5	5	6	4	5	5	6	4
1134	CHRNA1	0.051122	0.095796	0.44708	0.16043	0.16421	0.21271	0.22395	-0.050876	-0.39318	-0.39053	0.057553	0.043983	0.11392	0.1037	0.041903	0.029416	0.13811	0.3547	0.24048	0.2452	0.22745	0.2602	0.26025	0.76606	0.6427	0.43501	0.16288	0.30754	0.35762	0.45451	0.37209	0.29745	6	6	6	6	6	6	6	6	6	6	6	6	6	6	6	6
1135	CHRNA2	0.060359	-0.0061061	-0.3241	-0.40771	-0.24566	-0.30926	0.013444	-0.057496	0.37096	0.24459	-0.3335	-0.28548	0.34374	0.20562	0.035909	0.085314	0.47018	0.71862	0.62789	0.7069	0.41718	0.72763	0.77537	0.70899	0.2976	0.24968	0.71053	0.63473	0.18024	0.31771	0.12814	0.6109	6	6	6	6	6	6	6	6	6	6	6	6	6	6	6	6
1136	CHRNA3	0.16725	0.11696	0.28753	0.37308	0.15851	0.11115	0.10877	0.20713	0.21473	0.17254	0.36401	0.4061	-0.0048707	-0.058598	0.03685	0.080605	0.27458	0.39	0.15882	0.091118	0.38229	0.52192	0.1827	0.13848	0.6106	0.69807	0.28589	0.1119	0.47152	0.68066	0.51709	0.44024	6	6	6	6	6	6	6	6	6	6	6	6	6	6	6	6
1137	CHRNA4	-0.67915	-0.67289	-0.77347	0.049586	0.31156	0.3223	-0.071527	0.31354	-0.20831	0.01045	0.35725	0.31819	-0.49704	-0.28762	-0.14446	-0.11452	0.92112	0.94155	0.78901	0.81491	0.087834	0.016379	0.13136	0.11721	0.66219	0.47217	0.12546	0.18457	0.68076	0.88553	0.56154	0.5265	6	6	6	5	6	6	6	5	6	6	6	5	6	6	6	5
1138	CHRNA5	-0.12676	-0.11863	-0.02658	0.018721	-0.027412	-0.016277	0.24305	0.30117	0.044309	0.14063	-0.16535	-0.21243	-0.015099	0.069769	-0.11413	-0.15984	0.53573	0.64574	0.66944	0.72525	0.90446	0.90181	0.57562	0.22861	0.4896	0.37861	0.87998	0.90592	0.75309	0.8229	0.60335	0.65973	6	6	6	6	6	6	6	6	6	6	6	6	6	6	6	6
1139	CHRNA7	-0.4637	-0.46863	-0.18866	-0.024314	-0.31238	-0.31414	0.55001	0.72813	0.33184	0.44182	0.17272	0.36001	0.076848	0.17555	-0.2633	-0.073547	0.94804	0.98211	0.92781	0.72196	0.80591	0.64495	0.014498	0.024664	0.044725	0.021341	0.23325	0.23607	0.27222	0.16488	0.92497	0.38927	6	6	6	6	6	6	6	6	6	6	6	6	6	6	6	6
1140	CHRNB1	-0.1412	-0.055931	-0.15699	-0.23116	-0.21937	-0.13101	-0.20446	-0.26567	0.14522	0.38278	-0.13016	-0.13305	-0.21034	0.016407	0.21981	0.2174	0.92365	0.90756	0.37382	0.53968	0.97933	0.9156	0.66168	0.68608	0.44464	0.088525	0.22346	0.19896	0.75036	0.53383	0.072374	0.26925	6	6	6	6	6	6	6	6	6	6	6	6	6	6	6	6
1141	CHRNB2	-0.66174	-0.67444	0.18804	0.22443	0.24506	0.23579	-0.0071062	0.042124	0.24718	0.28273	0.017831	0.0084924	-0.62763	-0.60322	0.095162	0.087341	0.85997	0.94615	0.26445	0.29205	0.18357	0.24596	0.4584	0.39762	0.23215	0.21656	0.81177	0.40877	0.96239	0.84223	0.7133	0.6976	5	5	5	5	5	5	5	5	5	5	5	5	5	5	5	5
1142	CHRNB3	-0.27716	-0.11588	-0.10385	-0.012271	0.077306	0.24193	-0.15852	-0.054042	-0.20565	0.0012392	-0.1056	0.18302	0.0069931	0.20274	-0.2152	0.076969	0.95109	0.87739	0.67879	0.39168	0.71009	0.23247	0.51886	0.33113	0.72136	0.42876	0.74657	0.5149	0.44904	0.17807	0.55646	0.56445	6	6	6	6	6	6	6	6	6	6	6	6	6	6	6	6
1143	CHRNB4	-0.246	-0.26576	-0.51309	-0.5584	-0.18255	-0.1993	0.33836	0.30752	0.036026	-0.10486	0.38344	0.46539	0.018308	-0.13447	-0.042006	0.041854	0.78975	0.85032	0.52539	0.2679	0.91336	0.38617	0.30743	0.2513	0.38677	0.55472	0.18404	0.1088	0.64741	0.81102	0.56451	0.38865	6	6	6	6	6	6	6	6	6	6	6	6	6	6	6	6
1144	CHRND	-0.39796	-0.43621	-0.12454	0.11291	0.027907	-0.0072766	-0.069021	0.18165	0.395	0.67093	0.44697	0.61549	-0.3535	-0.088257	-0.1038	0.066993	0.99136	0.99504	0.87399	0.69001	0.7361	0.78663	0.7673	0.42321	0.17369	0.059952	0.1039	0.14433	0.73881	0.50665	0.50172	0.155	6	6	6	6	6	6	6	6	6	6	6	6	6	6	6	6
1145	CHRNE	-0.057693	-0.11301	-0.040371	-0.17621	0.13694	0.083984	-0.076962	-0.20057	-0.60367	-0.46152	-0.80547	-0.60807	-0.0090677	0.12062	0.079963	0.27382	0.80969	0.77273	0.93053	0.88881	0.32491	0.34464	0.90768	0.75351	0.81209	0.79031	0.42343	0.39947	0.38199	0.57993	0.57774	0.23093	6	6	6	6	6	6	6	6	6	6	6	6	6	6	6	6
1146	CHRNG	0.11664	0.087754	-0.16015	-0.05688	-0.12475	-0.15079	0.012603	0.1287	0.16738	0.18482	-0.048675	-0.053842	-0.16334	-0.15739	0.15307	0.14949	0.55561	0.57752	0.87524	0.64753	0.94839	0.96808	0.68002	0.44983	0.72223	0.65027	0.87669	0.80947	0.8111	0.85669	0.14093	0.43367	5	5	5	5	5	5	5	5	5	5	5	5	5	5	5	5
1147	CHUK	0.025097	0.23148	0.14118	0.11529	0.037387	0.24737	0.074036	0.060874	0.35383	0.34619	0.091786	0.082347	-0.18928	-0.2071	-0.0044087	0.049571	0.68041	0.38295	0.62603	0.54468	0.51926	0.094259	0.80908	0.70079	0.13135	0.26557	0.81604	0.70255	0.54893	0.77093	0.4794	0.25592	6	6	5	5	6	6	5	5	6	6	6	5	6	6	6	5
1149	CIDEA	-0.24495	-0.2718	-1.3124	-1.2634	-0.30103	-0.32536	-0.040129	0.031511	0.44242	0.67223	-0.75995	-0.56633	-0.038847	0.18134	0.23855	0.42919	0.19654	0.36479	0.50919	0.67872	0.27755	0.36206	0.89488	0.74269	0.013139	0.014854	0.13964	0.098227	0.95089	0.70521	0.54945	0.15416	6	6	6	6	6	6	6	6	6	6	6	6	6	6	6	6
1152	CKB	0.35264	0.48384	-0.17354	-0.1006	-0.02037	0.11438	0.046807	0.1326	0.19695	0.10646	-0.34448	-0.36149	-0.63148	-0.73207	-0.26536	-0.28078	0.056641	0.11882	0.64785	0.67621	0.67582	0.51658	0.47535	0.48662	0.61609	0.56493	0.90042	0.90945	0.76551	0.88062	0.6654	0.71982	5	5	5	5	5	5	5	5	5	5	5	5	5	5	5	5
1153	CIRBP	-0.12717	-0.19854	-0.18141	-0.18099	-0.10027	-0.16876	-0.65523	-0.64241	0.78935	0.73214	-1.0704	-1.1874	0.16457	0.096303	0.45073	0.33006	0.33384	0.27635	0.66069	0.61747	0.45915	0.34948	0.98129	0.91098	0.095966	0.017054	0.98888	0.99821	0.60351	0.35088	0.12731	0.26098	5	5	5	5	5	5	5	5	5	5	5	5	5	5	5	5
1154	CISH	0.0089931	-0.3419	-0.79688	-0.90204	-0.34045	-0.59027	0.26515	0.17288	-0.33683	-0.56093	0.18355	0.26501	0.42382	0.18378	0.14577	0.22903	0.85106	0.886	0.22743	0.57628	0.41057	0.81756	0.35278	0.62644	0.63441	0.83004	0.31104	0.30932	0.11572	0.41344	0.77476	0.65318	4	5	5	5	5	5	5	5	5	5	5	5	5	5	5	5
1155	TBCB	0.88993	0.65781	-0.027268	0.85881	-1.165	-1.4083	-0.0059312	0.083253	0.3184	0.10258	-2.3657	-2.5553	-0.133	-0.020721	-0.3117	-0.61395	0.033455	0.21242	0.035904	0.15393	0.16688	0.57554	0.6368	0.58191	0.074833	0.17564	0.94345	0.97483	0.74208	0.71357	0.35405	0.84935	6	6	5	4	6	6	5	4	6	5	5	5	6	5	5	5
1158	CKM	0.086374	0.43984	-0.40559	-0.3266	0.14082	0.49883	-0.15501	-0.062643	0.31899	0.28993	-0.98162	-0.7717	0.1181	0.077925	-0.10694	0.049983	0.67272	0.099777	0.95624	0.94271	0.37131	0.0081325	0.35261	0.63733	0.16609	0.31015	0.49262	0.12996	0.11559	0.15832	0.35202	0.3086	5	5	5	5	5	5	5	5	5	5	5	5	5	5	5	5
1159	CKMT1B	-0.22736	-0.11063	-0.20374	-0.23591	-0.18858	-0.068581	-0.21824	-0.23757	-0.21712	-0.45833	0.00069205	0.0087786	0.19748	-0.056225	-0.14518	-0.13536	0.66574	0.63625	0.67939	0.44077	0.53848	0.51623	0.53732	0.71198	0.78293	0.89649	0.87744	0.85705	0.42251	0.73422	0.56636	0.50051	3	3	3	3	3	3	3	3	3	3	3	3	3	3	3	3
1160	CKMT2	0.17448	0.085346	0.36427	0.26566	0.25891	0.17262	0.061006	-0.025129	-0.06827	-0.12438	-1.1144	-0.35338	-0.32853	-0.39636	0.24416	0.025582	0.56004	0.60745	0.17738	0.22033	0.34564	0.4489	0.58227	0.66465	0.67715	0.50952	0.90276	0.80894	0.90569	0.98314	0.11282	0.59994	4	4	4	4	4	4	4	4	4	4	5	4	4	4	5	4
1161	ERCC8	-0.65953	-0.59257	-0.34452	-0.3333	-0.076655	-0.0051672	0.56276	0.59494	-0.71779	-0.72453	-0.41713	-0.46065	-0.13732	-0.15601	0.093675	0.049233	0.61523	0.48026	0.05851	0.12061	0.44538	0.52883	0.024805	0.0067593	0.8164	0.8978	0.57669	0.85135	0.15049	0.27525	0.89792	0.65056	6	6	6	6	6	6	6	6	6	6	6	6	6	6	6	6
1163	CKS1B	0.63293	0.94672	0.46943	0.71958	0.22447	0.54286	0.031371	0.29533	0.36525	0.9974	-0.060686	0.11898	-0.29292	0.33055	-0.91509	-0.69085	0.019596	0.00065114	0.029887	0.038785	0.21118	0.23231	0.45046	0.19562	0.023533	0.0031525	0.55122	0.18133	0.65055	0.25028	0.33631	0.22992	6	6	6	6	6	6	6	6	6	6	6	6	6	6	6	6
1164	CKS2	-0.25494	-0.26678	-1.2573	-1.047	0.069084	0.060421	0.87223	1.1759	-0.67415	-0.59034	0.74204	0.76954	-0.03411	-0.71371	-1.1446	0.05946	0.40881	0.38631	0.88958	0.85486	0.081272	0.074182	0.092988	0.030162	0.86983	0.91656	0.071805	0.095387	0.33896	0.40675	0.60666	0.42209	5	5	4	3	5	5	4	3	4	5	5	3	4	5	5	3
1173	AP2M1	-1.1334	-1.047	-2.8214	-2.6356	0.29305	0.39382	-0.44548	-0.23803	-2.9912	-2.9689	-3.4875	-3.0788	0.20107	0.16639	0.18764	0.1329	0.75897	0.59803	0.99402	0.9865	0.17442	0.073046	0.61519	0.29765	0.97107	0.93626	1	0.99999	0.22397	0.50823	0.18598	0.11584	6	6	6	6	6	6	6	6	6	6	6	5	6	6	6	5
1174	AP1S1	-0.21219	-0.37674	-0.6662	-0.61368	-0.25465	-0.41618	-0.124	-0.050731	-0.13219	0.041953	-1.1798	-1.1258	-0.19246	-0.028568	-0.35757	-0.30521	0.56521	0.74251	0.51643	0.57708	0.37564	0.70202	0.49009	0.39739	0.8042	0.47676	0.99836	0.98371	0.68038	0.52093	0.75781	0.74116	6	6	6	6	6	6	6	6	6	6	6	6	6	6	6	6
1175	AP2S1	0.017888	0.0082123	-1.9766	-1.8306	0.027996	0.021319	0.01811	0.18799	-0.4101	-0.50053	-0.98379	-0.94087	0.21681	0.11406	0.55342	0.399	0.6628	0.63343	0.90371	0.84994	0.28784	0.41483	0.52053	0.52494	0.50236	0.3765	0.41832	0.41119	0.082165	0.1079	0.010501	0.024074	5	5	5	5	5	5	5	5	5	5	5	6	5	5	5	6
1176	AP3S1	-0.76127	-0.26388	0.19785	-0.80707	-0.083709	0.41926	0.33059	-0.087625	-0.47573	-0.42697	0.14835	0.14559	-0.86582	-0.82692	-0.81254	0.35443	0.87964	0.36271	0.37343	0.52332	0.2167	0.14021	0.36259	0.59687	0.76813	0.4581	0.14545	0.041687	0.89145	0.75318	0.64574	0.13689	4	4	4	5	4	4	4	5	4	4	5	4	4	4	5	4
1178	CLC	0.085898	0.1412	0.23043	0.19388	-0.21764	-0.15936	0.23097	0.20724	-0.72591	-0.72688	-0.37589	-0.41224	-0.038833	-0.052138	0.18512	0.14945	0.61938	0.68856	0.07039	0.093907	0.89646	0.85191	0.43777	0.20181	0.99507	0.98831	0.89013	0.93617	0.44912	0.44745	0.45392	0.34501	6	6	6	6	6	6	6	6	6	6	6	6	6	6	6	6
1179	CLCA1	0.11818	0.15096	-0.89736	-1.0626	0.12532	0.16115	-0.013666	-0.16531	-1.1193	-0.98747	-0.84966	-0.54954	-0.0226	0.076599	0.24231	0.54241	0.24359	0.51569	0.10824	0.25838	0.6671	0.38263	0.54953	0.90132	0.69681	0.19533	0.70517	0.39541	0.71327	0.39428	0.44558	0.047895	6	6	6	6	6	6	6	6	6	6	6	6	6	6	6	6
1180	CLCN1	-0.41889	-0.52224	0.036044	0.27217	-0.38355	-0.4838	-0.11697	0.13257	-0.48955	-0.26638	0.43242	0.17373	0.17933	0.39055	-0.073778	-0.33081	0.56321	0.58759	0.35214	0.22011	0.5057	0.5799	0.69905	0.61486	0.6318	0.59594	0.068524	0.67048	0.29926	0.24015	0.39936	0.41158	6	6	6	6	6	6	6	6	6	6	6	6	6	6	6	6
1181	CLCN2	0.036466	0.10719	-0.29627	-0.19737	-0.14988	-0.075912	-0.22108	-0.10763	-0.47306	-0.41339	-0.89956	-0.9137	-0.040485	0.0074268	-0.082894	-0.097863	0.19815	0.11777	0.22754	0.12811	0.22619	0.27522	0.48289	0.51504	0.56488	0.67188	0.85277	0.88334	0.25799	0.44276	0.50554	0.61792	6	6	6	6	6	6	6	6	6	6	6	6	6	6	6	6
1182	CLCN3	0.43772	0.46876	-0.37675	-0.52548	0.13956	0.17357	-0.13276	-0.26895	-0.085226	-0.1652	0.057743	0.068189	-0.35578	-0.44747	-0.12024	-0.10802	0.018675	0.0010429	0.7848	0.88584	0.14638	0.15948	0.69095	0.72428	0.42193	0.61097	0.29288	0.27609	0.71046	0.80676	0.66639	0.70599	6	6	6	6	6	6	6	6	6	6	6	6	6	6	6	6
1183	CLCN4	-0.33241	-0.46008	-0.00019885	0.011598	-0.11476	-0.23953	0.016741	0.0415	-0.18506	-0.062261	-1.1149	-1.3306	0.21639	0.32759	-0.46349	-0.68184	0.58493	0.44187	0.58248	0.61333	0.91681	0.827	0.32705	0.44577	0.60181	0.78748	0.86654	0.95245	0.45469	0.21431	0.79687	0.93647	6	6	6	6	6	6	6	6	6	6	6	6	6	6	6	6
1184	CLCN5	-0.80573	-0.25836	-0.074813	0.11134	-0.77359	-0.92506	0.37339	0.57275	-0.12138	-0.66263	-0.95001	-0.41164	-0.057576	0.16369	-0.41979	-0.049622	0.77967	0.8789	0.54137	0.42384	0.48417	0.7871	0.43544	0.1572	0.43037	0.67927	0.61744	0.52175	0.59157	0.56353	0.12223	0.8077	6	5	4	4	5	5	4	4	5	6	6	4	5	6	6	4
1185	CLCN6	-0.36016	-0.19711	0.27769	0.19675	-0.24198	-0.075431	-0.4238	-0.49307	-0.32281	-0.31791	-0.38494	-0.37799	-0.73139	-0.73533	-0.22919	-0.2657	0.6243	0.56884	0.55562	0.63257	0.37907	0.20191	0.87472	0.89101	0.67698	0.47876	0.064451	0.19844	0.10028	0.36821	0.82728	0.82554	6	6	6	6	6	6	6	6	6	6	6	6	6	6	6	6
1186	CLCN7	-1.03	-0.068809	0.49919	0.53669	-0.10275	0.071368	-0.59262	-0.5427	0.35211	0.094585	-0.8964	-0.22948	-0.17006	-0.19212	-0.39977	-0.019891	0.83613	0.66581	0.155	0.19147	0.6155	0.47875	0.87071	0.95851	0.17933	0.37438	0.69934	0.53083	0.60699	0.46998	0.58498	0.21599	5	4	4	4	4	4	4	4	5	4	5	4	5	4	5	4
1187	CLCNKA	-0.075248	-0.20782	-0.28826	-0.41282	-0.23285	-0.36281	-0.058704	-0.17103	0.064526	0.11153	-0.23971	-0.19897	0.066554	0.1016	-0.0074891	0.034945	0.1838	0.73494	0.36865	0.58888	0.96309	0.96647	0.43302	0.45106	0.70697	0.74474	0.97966	0.97062	0.44783	0.37123	0.77857	0.64984	6	6	6	6	6	6	6	6	6	6	6	6	6	6	6	6
1188	CLCNKB	0.11317	0.0808	-2.1797	-2.1435	0.015095	-0.014196	-0.25947	-0.19393	0.2179	0.1458	0.19621	0.040052	0.10086	0.016628	0.1434	-0.012249	0.47066	0.71115	0.55106	0.5788	0.69913	0.5436	0.91826	0.92854	0.45354	0.29219	0.22562	0.51785	0.33041	0.70101	0.33324	0.48256	6	6	6	6	6	6	6	6	6	6	6	6	6	6	6	6
1191	CLU	-0.52565	-0.38799	0.021263	-0.77091	-0.020187	-0.0096939	0.028276	-0.82075	-0.37746	-0.26658	-0.88505	-0.85101	-0.30857	-0.21031	0.72883	0.75212	0.82815	0.41895	0.10466	0.24705	0.35386	0.60834	0.38558	0.6971	0.84282	0.90999	0.85806	0.81434	0.87175	0.85374	0.023123	0.077203	6	5	5	6	5	5	5	6	6	6	6	6	6	6	6	6
1192	CLIC1	-0.22287	-0.38331	-0.6561	-0.70245	-0.28803	-0.44625	-0.61911	-0.64524	0.5733	0.45525	0.43787	0.51906	0.51843	0.38868	-0.43861	-0.3535	0.43239	0.63375	0.32058	0.31914	0.71105	0.88077	0.78374	0.91586	0.1284	0.2291	0.18266	0.18641	0.07696	0.29825	0.70483	0.81661	6	6	6	6	6	6	6	6	6	6	6	6	6	6	6	6
1193	CLIC2	0.13101	0.059864	0.14303	0.21222	-0.086707	-0.1551	-0.49588	-0.41412	-0.13057	-0.19563	0.48697	0.55769	0.021264	-0.055583	0.022978	0.095883	0.55184	0.59275	0.36093	0.36339	0.71095	0.67822	0.93821	0.96287	0.94866	0.93042	0.13435	0.12298	0.70094	0.82729	0.7724	0.48843	6	6	6	6	6	6	6	6	6	6	6	6	6	6	6	6
1195	CLK1	0.38032	0.38061	0.63556	0.83348	-0.15067	-0.14757	-0.38537	-0.17448	0.31624	0.33078	-0.04554	-0.077169	0.37785	0.38049	-0.36139	-0.3921	0.068619	0.18932	0.018038	0.0034757	0.88219	0.92465	0.51979	0.73368	0.151	0.19166	0.0574	0.03983	0.036794	0.203	0.87158	0.90705	6	6	6	6	6	6	6	6	6	6	6	6	6	6	6	6
1196	CLK2	0.16247	0.018668	-0.23796	-0.58225	0.39735	0.25559	0.091655	0.10311	-0.38511	0.030196	-0.74415	-0.17706	-0.83531	-0.42904	-0.93738	-0.36415	0.70617	0.68521	0.41115	0.76972	0.10125	0.37177	0.64761	0.64058	0.70645	0.37988	0.93595	0.90475	0.93096	0.29052	0.97502	0.80201	5	5	5	4	5	5	5	4	5	5	5	5	5	5	5	5
1198	CLK3	-0.9788	-1.1332	-0.090409	0.10302	0.22768	0.086218	0.91121	1.1181	0.22299	0.37517	0.67787	0.60673	-0.092827	0.048161	0.085116	0.016963	0.48517	0.74329	0.53988	0.55478	0.36605	0.32946	0.00092943	0.00029659	0.19986	0.091034	0.078961	0.16934	0.74253	0.7722	0.22516	0.17897	6	6	6	6	6	6	6	6	6	6	6	6	6	6	6	6
1200	TPP1	0.31094	0.27514	0.40409	0.37461	-0.018806	-0.052259	0.14279	0.12642	-0.52152	-0.90347	0.015121	0.11729	0.38579	-0.012418	-0.16195	-0.061086	0.58011	0.55046	0.12808	0.14851	0.29569	0.49821	0.57979	0.71618	0.59647	0.88844	0.057487	0.064126	0.14658	0.38694	0.51919	0.57891	6	6	6	6	6	6	6	6	6	6	6	6	6	6	6	6
1201	CLN3	-0.048545	-0.013813	0.31132	0.60478	0.20612	0.24417	-0.68252	-0.37604	-1.1762	-1.1725	-1.0453	-0.9648	0.78316	0.77319	0.38175	0.46082	0.46997	0.48099	0.15558	0.10298	0.10101	0.54982	0.85049	0.57427	0.99685	0.9981	0.88441	0.82639	0.0023445	0.0039745	0.0086775	0.037295	6	6	6	6	6	6	6	6	6	6	6	6	6	6	6	6
1203	CLN5	-0.15427	-0.36639	-0.45896	-0.6867	-0.17985	-0.38961	-0.099957	-0.31546	-0.57269	-0.4578	-2.765	-2.7738	-0.12743	-0.028384	-0.34425	-0.44805	0.74242	0.87858	0.76287	0.9018	0.62644	0.83171	0.22556	0.47231	0.35169	0.14495	0.99774	0.99865	0.49655	0.4709	0.66618	0.80468	6	6	6	6	6	6	6	6	6	6	6	6	6	6	6	6
1207	CLNS1A	0.12453	0.037475	-0.17318	0.039673	0.087682	0.0038827	-0.33312	-0.10676	0.32143	0.44289	-0.38645	-0.69544	-0.48511	-0.37398	0.35279	0.033511	0.14326	0.15478	0.51176	0.30348	0.21146	0.60403	0.95308	0.88378	0.55202	0.10359	0.16254	0.40868	0.99564	0.78533	0.075703	0.3452	6	6	6	6	6	6	6	6	6	6	6	6	6	6	6	6
1208	CLPS	0.22569	0.15902	-0.45738	-0.42862	-0.023416	-0.087245	-0.12134	-0.07973	0.19643	0.18124	0.28851	0.32219	0.21863	0.19179	0.22055	0.25572	0.22957	0.38313	0.92282	0.89291	0.69592	0.9292	0.82748	0.92479	0.11627	0.19276	0.13412	0.32227	0.081357	0.2932	0.18422	0.051949	6	6	6	6	6	6	6	6	6	6	6	6	6	6	6	6
1209	CLPTM1	-0.34115	-0.15008	-1.097	0.10839	0.24048	0.43742	-0.74063	-0.66503	-0.011351	-0.35726	-1.3534	-1.2715	-1.0227	-0.36728	-0.51665	-0.48727	0.45498	0.62147	0.35305	0.32171	0.16358	0.19573	0.85852	0.54698	0.28145	0.47632	0.86863	0.96597	0.61755	0.8605	0.48957	0.71397	6	6	5	4	6	6	5	4	6	5	5	5	6	5	5	5
1211	CLTA	-0.93267	-0.55353	-0.43067	-0.3018	1.4368	1.8237	1.3833	1.5264	-0.29299	-0.54766	0.45741	0.63151	-0.37926	-0.6454	0.14411	0.32197	0.92024	0.85405	0.95435	0.98507	1.3639e-06	2.7278e-07	2.9788e-05	7.3533e-05	0.44951	0.89731	0.12788	0.12054	0.79036	0.82146	0.49484	0.49138	6	6	6	6	6	6	6	6	6	6	6	6	6	6	6	6
1212	CLTB	0.10194	0.026327	-0.035912	0.06407	0.55346	0.4803	-0.090029	0.022962	-0.174	-0.15565	-0.20581	-0.34081	-0.32756	-0.3184	-0.007683	-0.14276	0.58595	0.52927	0.67296	0.54752	0.15601	0.11213	0.95551	0.90897	0.35397	0.34407	0.63011	0.49064	0.062793	0.17353	0.59609	0.56067	6	6	5	5	6	6	5	5	6	6	5	5	6	6	5	5
1213	CLTC	-0.61608	-0.67817	-1.0234	-0.71494	0.13508	0.07651	-0.30866	0.016344	-0.84215	-0.87615	-0.057814	0.43871	-0.12062	-0.17067	-0.28241	0.21903	0.75501	0.66853	0.80441	0.85796	0.29644	0.55899	0.74858	0.43905	0.92143	0.74341	0.80519	0.3842	0.53964	0.71252	0.76547	0.51425	6	6	6	6	6	6	6	6	6	6	6	6	6	6	6	6
1215	CMA1	-0.26066	-0.20928	-0.13725	-0.23648	-0.90295	-0.84912	-0.16652	-0.25252	-0.48236	-0.43714	-0.94125	-1.2106	0.015191	0.045443	0.16788	0.13902	0.90922	0.91908	0.41828	0.69641	0.99768	0.90226	0.98109	0.9706	0.90774	0.73252	0.739	0.90647	0.29084	0.18249	0.46428	0.46802	6	6	6	6	6	6	6	6	6	6	6	5	6	6	6	5
1230	CCR1	0.0041159	-0.13964	0.60059	0.58968	-0.20245	-0.34417	-0.18649	-0.18501	-0.072086	-0.11098	0.093839	0.051763	0.10164	0.050328	-1.1767	-1.2118	0.36041	0.34571	0.12438	0.16556	0.93142	0.92657	0.91737	0.93364	0.28911	0.1766	0.31999	0.36816	0.44822	0.42253	0.97792	0.87902	6	6	6	6	6	6	6	6	6	6	6	6	6	6	6	6
1232	CCR3	0.19562	0.08881	-0.1534	-0.10914	-0.19394	-0.29799	-0.025888	0.031375	0.30138	0.17538	-0.73689	-0.68217	0.062784	-0.074968	-0.43406	-0.37902	0.35151	0.21448	0.66594	0.56883	0.64271	0.62231	0.53945	0.42529	0.11903	0.17019	0.83998	0.81795	0.43869	0.6507	0.97575	0.96031	5	5	5	5	5	5	5	5	5	5	5	5	5	5	5	5
1233	CCR4	-0.13336	-0.16922	0.26766	0.26025	-0.72161	-0.75627	-0.30058	-0.29643	0.28206	0.18544	-0.40182	-0.27164	-0.84163	-0.94823	-0.050168	0.080835	0.94097	0.79665	0.1067	0.069238	0.8685	0.567	0.24283	0.25189	0.26588	0.32886	0.57089	0.68123	0.99567	0.99279	0.22138	0.39163	6	6	6	6	6	6	6	6	6	6	6	6	6	6	6	6
1234	CCR5	0.1148	0.10773	-0.24758	-0.35917	0.14209	0.13801	0.039167	-0.059523	-0.2298	-0.17714	0.098611	0.25464	-0.42	-0.37899	-0.20368	-0.045878	0.39931	0.37797	0.81579	0.89088	0.71667	0.59787	0.91298	0.8031	0.052189	0.032531	0.28798	0.20972	0.73674	0.91804	0.58357	0.37554	6	6	6	6	6	6	6	6	6	6	6	6	6	6	6	6
1235	CCR6	0.92565	0.77834	-0.68182	-1.1403	-0.24625	-0.3923	-0.25292	-0.2721	-0.74671	-0.58518	-0.083002	-0.080159	-0.94621	-0.79585	-0.11928	0.18963	0.029562	0.075287	0.62098	0.8202	0.56057	0.69124	0.95887	0.90473	0.98214	0.93043	0.76696	0.30135	0.99791	0.98072	0.58372	0.30218	5	5	5	4	5	5	5	4	5	5	5	4	5	5	5	4
1236	CCR7	-0.46123	-0.31275	-0.15214	-0.44556	-0.17483	-0.022379	0.037395	-0.24406	0.53899	0.52414	0.53195	0.66985	0.25159	0.22546	-0.033777	0.10726	0.73088	0.54947	0.77722	0.88351	0.95017	0.63579	0.57991	0.74013	0.1428	0.26639	0.22983	0.0018197	0.14438	0.39132	0.58456	0.16118	6	6	6	6	6	6	6	6	6	6	6	6	6	6	6	6
1237	CCR8	-0.82665	-0.81477	-2.4249	-2.2867	-0.13087	-0.1132	-0.042052	0.12058	-0.28692	-0.17774	-0.75721	-1.0399	-0.22643	-0.13149	-0.022714	-0.3526	0.54591	0.51989	0.82575	0.80849	0.48653	0.61484	0.41659	0.4404	0.041923	0.18708	0.67042	0.72678	0.27437	0.18354	0.57065	0.68458	6	6	6	6	6	6	6	6	6	6	6	6	6	6	6	6
1238	CCBP2	0.49319	0.48136	0.12981	0.066707	0.096718	0.087475	-0.18413	-0.23462	0.023272	-0.038271	-0.1649	-0.46582	-0.27625	-0.34947	-0.34535	-0.64571	0.13083	0.30267	0.50949	0.52074	0.34028	0.30404	0.55591	0.70107	0.4833	0.47928	0.43411	0.54497	0.87466	0.96853	0.47464	0.7963	6	6	6	6	6	6	6	6	6	6	6	6	6	6	6	6
1240	CMKLR1	0.13233	0.32622	-0.46912	-0.75599	-0.11689	0.081602	-0.85448	-0.11096	-0.61629	-0.39317	0.1995	0.49681	0.16246	0.37296	0.26573	0.56724	0.56771	0.1255	0.53246	0.62004	0.10736	0.28544	0.41697	0.7019	0.94608	0.96278	0.14101	0.074886	0.33932	0.14458	0.1406	0.021144	6	6	6	5	6	6	6	5	6	6	6	6	6	6	6	6
1241	LTB4R	-0.47049	-0.53456	-0.35637	-0.15506	-0.76011	-0.82104	0.30648	0.52151	-0.54221	-0.47065	-0.14101	0.26929	-0.69779	-0.64153	0.3042	0.71729	0.84699	0.63043	0.76471	0.68139	0.99262	0.99047	0.37423	0.082188	0.51198	0.28545	0.72775	0.45328	0.97169	0.98174	0.38255	0.0043924	5	5	5	5	5	5	5	5	5	5	5	5	5	5	5	5
1244	ABCC2	-0.20357	-0.15656	0.10053	0.13661	-0.067706	-0.017471	0.012967	0.061739	-0.19681	-0.21762	-0.24748	-0.28783	0.28257	0.24968	0.055421	0.016076	0.58169	0.59738	0.40961	0.50869	0.43074	0.46949	0.58304	0.46768	0.35853	0.1677	0.8911	0.76888	0.44123	0.26748	0.091278	0.17969	6	6	6	6	6	6	6	6	6	6	6	6	6	6	6	6
1258	CNGB1	-0.21283	-0.24552	0.19768	0.16168	0.030437	0.00067154	-0.11951	-0.14292	-0.073841	-0.16782	0.080245	0.27823	0.28906	0.18284	-0.20484	-0.0031419	0.87281	0.76268	0.496	0.73324	0.59352	0.65108	0.69306	0.84396	0.63642	0.58243	0.18398	0.17542	0.1702	0.27658	0.76375	0.81878	6	6	6	6	6	6	6	6	6	6	6	6	6	6	6	6
1259	CNGA1	-0.67606	-0.55318	-0.23891	0.16807	-0.01628	0.11131	-0.0024526	0.42686	0.67336	0.74097	-0.030512	0.022684	0.036921	0.071264	-0.56202	-0.50633	0.59023	0.48628	0.036165	0.032975	0.84175	0.85074	0.35452	0.14689	0.042405	0.040738	0.39581	0.51623	0.3471	0.46052	0.83603	0.96556	6	6	6	6	6	6	6	6	6	5	6	6	6	5	6	6
1260	CNGA2	-0.42275	-0.2109	-0.39088	-0.41029	0.0036521	0.22006	-0.083894	-0.090443	-0.60196	-0.78604	-0.52939	-0.56559	0.012867	-0.1841	0.23003	0.19331	0.68141	0.42924	0.82654	0.68433	0.60306	0.21989	0.9102	0.84249	0.93398	0.97625	0.37319	0.36692	0.58074	0.81163	0.19236	0.20946	6	6	6	6	6	6	6	6	6	6	6	6	6	6	6	6
1261	CNGA3	0.23339	0.13659	0.086592	-0.04383	0.12075	0.028255	0.33443	0.21672	-1.3172	-1.3077	-1.4012	-0.82748	-0.40377	-0.3502	-0.15582	-0.32716	0.11874	0.14671	0.60612	0.60191	0.20324	0.46024	0.20009	0.31752	0.97869	0.90759	0.82685	0.83746	0.655	0.47417	0.41751	0.56507	6	6	6	6	6	6	6	6	6	5	6	5	6	5	6	5
1262	CNGA4	-1.2553	-1.1215	-0.44576	-0.3724	0.045089	0.18376	0.61289	0.69939	-0.47007	-0.42213	0.15415	0.10661	0.27168	0.30763	-0.38687	-0.43236	0.43173	0.31962	0.3912	0.26359	0.5424	0.2532	0.067359	0.044288	0.87966	0.89581	0.51232	0.31821	0.044129	0.033594	0.84503	0.73703	6	6	6	6	6	6	6	6	6	6	6	6	6	6	6	6
1263	PLK3	0.18253	0.17565	0.25248	0.21885	-0.10769	-0.11154	-0.33149	-0.35272	-0.2393	-0.26026	-0.3645	-0.36377	0.43088	0.39796	-0.042745	-0.041204	0.5039	0.5797	0.43527	0.24569	0.74447	0.87841	0.70466	0.91241	0.891	0.90891	0.57747	0.65309	0.10787	0.18349	0.54289	0.67585	5	5	5	5	5	5	5	5	5	5	5	5	5	5	5	5
1264	CNN1	-0.47034	-0.21393	-0.01163	0.01872	0.37926	0.65079	0.37839	0.42142	0.10345	0.030329	0.26812	0.38936	0.38407	0.29873	0.36978	0.49248	0.12354	0.061215	0.76478	0.6994	0.17169	0.0041286	0.064449	0.045894	0.38903	0.4062	0.57855	0.28847	0.2114	0.47707	0.096131	0.094064	6	6	6	6	6	6	6	6	6	6	6	6	6	6	6	6
1265	CNN2	-0.70484	-0.48671	-0.16364	-0.18165	0.57149	0.75205	0.91923	0.98626	-0.53604	-0.30033	0.8204	0.71317	-1.1545	-0.9245	-0.24654	-0.35193	0.079138	0.27325	0.66485	0.55507	0.026968	0.032842	0.0067951	0.025611	0.082251	0.11783	0.011521	0.053134	0.98704	0.85299	0.67786	0.82585	6	5	5	5	6	6	6	6	6	6	6	6	6	6	5	6
1266	CNN3	-0.4933	-0.50405	-1.4634	-1.2859	0.16038	0.15317	0.096482	0.2899	-0.23506	-0.087672	-0.65986	-0.74745	-0.37835	-0.24206	-0.60134	-0.68365	0.7058	0.6309	0.99279	0.91155	0.49792	0.46062	0.36346	0.12462	0.61325	0.50425	0.74954	0.91134	0.89099	0.76067	0.64126	0.39863	6	6	6	6	6	6	6	6	6	6	6	6	6	6	6	6
1267	CNP	-0.81281	-0.54447	-0.80688	-0.92399	-0.5305	-0.24765	-0.5509	-0.64866	0.5581	0.56102	0.33302	0.21406	-0.1864	-0.19435	-0.17283	0.0012394	0.6065	0.46873	0.49129	0.37242	0.97213	0.92645	0.83976	0.82008	0.11757	0.051535	0.319	0.40904	0.65803	0.88911	0.50042	0.66478	6	6	6	6	6	6	6	6	6	6	6	5	6	6	6	5
1268	CNR1	0.019575	0.10767	-0.58602	-0.48993	-0.16023	-0.068869	-0.088831	0.020979	-1.249	-1.1913	0.29588	0.24162	0.0059833	0.030281	-0.0093859	-0.061942	0.5656	0.50261	0.69439	0.70897	0.81448	0.70623	0.3942	0.27758	0.60059	0.55536	0.35956	0.50669	0.70323	0.57645	0.49598	0.71647	6	6	6	6	6	6	6	6	6	6	6	6	6	6	6	6
1269	CNR2	-0.42824	-0.48569	-0.54906	-0.518	0.21559	0.16125	-0.51586	-0.47184	-0.85043	-0.6558	-0.80544	-0.80131	-0.16338	0.019141	0.034956	0.039646	0.972	0.97564	0.80219	0.83204	0.50113	0.54512	0.6466	0.68349	0.87358	0.63157	0.99874	0.99624	0.72832	0.77102	0.62277	0.52868	6	6	6	6	6	6	6	6	6	6	6	6	6	6	6	6
1270	CNTF	0.019054	-0.31511	0.17072	0.062205	-0.25388	-0.58598	-0.10619	-0.20237	-0.11999	-0.28747	-0.10801	-0.38059	0.5907	0.4107	0.13044	-0.14201	0.27171	0.50241	0.23745	0.23541	0.67995	0.9946	0.54059	0.95883	0.77009	0.84756	0.46203	0.84828	0.019576	0.22429	0.56637	0.88174	6	6	6	6	6	6	6	6	6	6	6	6	6	6	6	6
1271	CNTFR	0.2761	0.47852	-0.073979	-0.10025	1.4894	1.6959	1.5683	1.555	0.4572	0.57916	-0.99198	-0.95898	-1.0279	-0.91439	0.098087	0.083773	0.15686	0.10238	0.51325	0.49343	8.1835e-07	2.7278e-07	3.5527e-06	0.00013203	0.029422	0.056759	0.44993	0.66052	0.6545	0.79063	0.012748	0.035348	6	6	6	6	6	6	6	6	6	6	6	6	6	6	6	6
1272	CNTN1	-0.4576	-0.25495	-0.0045964	-0.069444	-0.88316	-0.67633	-0.67892	-0.93152	-0.74005	-0.79282	-1.2716	-1.3571	-0.0084628	-0.07454	0.14494	0.054494	0.72693	0.23426	0.64833	0.52418	0.9884	0.87304	0.96846	0.99737	0.95008	0.92894	0.9515	0.94869	0.53536	0.39173	0.55016	0.78933	5	5	5	4	5	5	5	4	5	5	5	5	5	5	5	5
1277	COL1A1	-0.19806	-0.25269	-0.4737	-0.84649	-0.012129	-0.063752	-0.069678	-0.42984	-0.072164	-0.047682	-0.24688	-0.26411	-0.19229	-0.17956	-0.59793	-0.61431	0.6931	0.31798	0.67396	0.93501	0.24913	0.3315	0.69064	0.92123	0.21568	0.22084	0.62695	0.55616	0.96112	0.96422	0.98653	0.98046	6	6	6	6	6	6	6	6	6	6	6	6	6	6	6	6
1278	COL1A2	-0.61928	-0.80054	0.029252	-0.002651	0.041549	-0.1367	0.12032	0.10105	-0.42203	-0.59848	-0.24558	-0.15885	0.19811	0.0091884	0.49067	0.57808	0.91547	0.89638	0.43894	0.49325	0.18887	0.29944	0.17694	0.16965	0.98559	0.98538	0.19512	0.3949	0.38416	0.36404	0.0094084	0.0055119	6	6	6	6	6	6	6	6	6	6	6	6	6	6	6	6
1280	COL2A1	-0.27531	0.073944	0.032342	0.035614	0.072531	0.42639	-0.20481	-0.18856	0.30761	0.3818	0.51905	0.69626	-0.83214	-0.76804	-0.19455	-0.013814	0.7641	0.59659	0.2167	0.12143	0.2775	0.029325	0.96002	0.91373	0.2715	0.23236	0.035642	0.0089762	0.82529	0.71256	0.95692	0.78809	6	6	6	6	6	6	6	6	6	6	6	6	6	6	6	6
1281	COL3A1	0.031503	-0.003213	0.51495	0.68264	0.09709	0.065439	-0.38172	-0.20128	-0.18381	-0.16732	-0.36675	-0.41746	-0.0067223	-0.0019757	-0.0476	-0.098894	0.3683	0.18247	0.14673	0.048158	0.34427	0.49611	0.57495	0.57317	0.64343	0.6062	0.5539	0.72613	0.50213	0.4729	0.36211	0.42618	6	6	6	6	6	6	6	6	6	6	6	6	6	6	6	6
1282	COL4A1	-0.40545	-0.41628	0.11709	0.11884	-0.30889	-0.31588	-0.97558	-0.96151	0.28343	0.32677	-0.24994	-0.15441	0.23084	0.26332	0.15068	0.24674	0.80715	0.87428	0.41691	0.6837	0.8974	0.97989	0.99564	0.9995	0.1519	0.039784	0.5568	0.47247	0.0945	0.038128	0.495	0.24999	6	6	6	6	6	6	6	6	6	6	6	6	6	6	6	6
1284	COL4A2	-0.28249	-0.16158	-0.35204	-0.28429	-0.21916	-0.094402	0.083809	0.16472	-0.29039	-0.24452	-1.4508	-1.5553	0.28646	0.31983	-0.22026	-0.37182	0.31152	0.21488	0.85565	0.69053	0.63473	0.70723	0.50061	0.33447	0.69591	0.5514	0.7253	0.8551	0.19857	0.2114	0.92556	0.95138	6	6	6	6	6	6	6	6	6	6	6	6	6	6	6	6
1285	COL4A3	-0.91969	-1.0615	-0.41765	-0.35577	-0.88204	-1.0139	-0.52052	-0.44582	-0.38882	0.0032921	0.76625	0.63792	-0.83051	0.14974	0.020776	-0.1055	0.62519	0.47896	0.21844	0.30351	0.92797	0.73719	0.70309	0.47474	0.6948	0.58558	0.053342	0.084461	0.72875	0.58147	0.75475	0.47584	6	6	5	5	6	6	5	5	6	5	6	6	6	5	6	6
1286	COL4A4	0.65285	0.58799	-0.034471	0.10868	-0.36009	-0.42247	-0.11417	0.043539	-0.91262	-0.84521	-0.44616	-0.24167	0.29884	0.35267	-0.055709	0.14565	0.049292	0.098193	0.53057	0.40615	0.92594	0.96517	0.71745	0.69996	0.98636	0.87221	0.35371	0.18959	0.38314	0.37075	0.71568	0.44387	6	6	6	6	6	6	6	6	6	6	6	6	6	6	6	6
1287	COL4A5	0.40205	0.36647	0.6684	0.38433	-0.12158	-0.154	0.38966	0.22813	0.58709	0.50721	-1.1388	-1.2473	0.28473	0.19321	-0.20327	-0.35813	0.21683	0.25188	0.15413	0.17968	0.72434	0.78519	0.13695	0.31528	0.075905	0.14146	0.84795	0.96491	0.14098	0.26136	0.2982	0.29961	6	6	6	5	6	6	6	5	6	6	6	6	6	6	6	6
1288	COL4A6	-0.23894	-0.37298	-1.2685	-1.2273	-0.37033	-0.50181	-0.85988	-0.79786	0.011957	0.079934	-1.1158	-1.2497	0.10314	0.16006	0.31133	0.17361	0.82097	0.75229	0.59306	0.81378	0.66987	0.78239	0.88084	0.93081	0.76165	0.65936	0.7757	0.95983	0.18357	0.26873	0.18955	0.74759	6	6	6	6	6	6	6	6	6	6	6	6	6	6	6	6
1289	COL5A1	0.1065	0.23406	0.12029	0.28509	0.31946	0.45057	0.091959	0.27006	-0.57878	-0.36662	-0.10521	0.0079521	0.10367	0.30316	-0.24702	-0.13184	0.54433	0.24228	0.22726	0.29719	0.071369	0.037731	0.21325	0.097959	0.64724	0.61189	0.81165	0.44168	0.45336	0.14188	0.91178	0.88699	6	6	6	6	6	6	6	6	6	6	6	6	6	6	6	6
1290	COL5A2	-0.37047	-0.23828	0.36489	0.34464	-0.07311	0.064292	-0.32779	-0.33537	-0.48772	-0.68967	-0.081284	-0.40793	-0.48984	-0.70494	0.27995	-0.047483	0.22364	0.1222	0.23778	0.28564	0.32902	0.45441	0.84064	0.7504	0.57594	0.76536	0.29766	0.81228	0.39238	0.54006	0.081876	0.46414	6	6	6	6	6	6	6	6	6	6	6	6	6	6	6	6
1291	COL6A1	0.45686	0.43938	-0.45935	-0.56388	0.25156	0.23621	0.34405	0.25163	-0.31196	-0.11787	-0.33721	-0.36537	0.096709	0.27904	-0.67487	-0.69859	0.31871	0.13861	0.91066	0.8996	0.25318	0.35525	0.52516	0.30885	0.84191	0.6643	0.7381	0.67669	0.64169	0.45545	0.93	0.96224	5	5	5	5	5	5	5	5	5	5	5	5	5	5	5	5
1292	COL6A2	0.21505	0.22563	-0.1882	-0.37679	-0.0029617	0.010645	0.34909	0.17305	0.10888	0.14857	0.10401	0.08434	0.13008	0.15824	-0.34356	-0.36136	0.16556	0.32013	0.5164	0.44968	0.37092	0.45551	0.17449	0.43691	0.13	0.14776	0.47318	0.61907	0.32782	0.39522	0.809	0.58668	6	6	6	6	6	6	6	6	6	6	6	6	6	6	6	6
1293	COL6A3	-0.37962	-0.42888	-0.84455	-0.79185	-0.072094	-0.11796	-0.26633	-0.19918	0.22883	0.10934	0.18446	0.34183	-0.09243	-0.22355	0.095912	0.25616	0.93841	0.88625	0.9788	0.96097	0.57716	0.85294	0.70932	0.8313	0.22006	0.72715	0.41752	0.22861	0.52574	0.72891	0.36213	0.38529	6	6	6	6	6	6	6	6	6	6	6	6	6	6	6	6
1294	COL7A1	-0.7676	-0.97833	-0.076798	-0.20818	0.098044	-0.10156	-0.8046	-0.92642	-0.018809	-0.057188	-0.14302	-0.29155	-0.072362	-0.12194	-0.1109	-0.42328	0.33388	0.13929	0.93222	0.7561	0.46247	0.90352	0.73655	0.79469	0.66949	0.75602	0.82095	0.69917	0.32738	0.39422	0.71765	0.9808	6	6	6	6	6	6	6	6	6	6	6	5	6	6	6	5
1295	COL8A1	-0.46995	-0.43953	-0.0041979	-0.013561	0.12869	0.1625	0.0895	0.092781	-0.042497	0.01951	-0.26102	-0.22851	-0.32483	-0.27415	0.1092	0.14064	0.6437	0.53397	0.41138	0.29991	0.49267	0.27126	0.76724	0.66938	0.33462	0.40173	0.37339	0.11955	0.65911	0.58487	0.33845	0.17777	6	6	6	6	6	6	6	6	6	6	6	6	6	6	6	6
1296	COL8A2	0.15524	-0.038795	-0.066245	-0.26388	-0.15527	-0.34673	0.35924	0.17452	-0.77277	-0.56736	-0.53771	-0.52893	0.24636	0.43999	-0.28222	-0.27254	0.35545	0.53521	0.45447	0.54151	0.58104	0.66523	0.38526	0.49351	0.91241	0.67786	0.70083	0.70729	0.27801	0.17857	0.32913	0.23802	6	6	6	6	6	6	6	6	6	6	6	6	6	6	6	6
1297	COL9A1	0.019947	0.074379	0.12711	0.075532	0.21638	0.27378	-0.34634	-0.38647	-0.95443	-0.98988	-0.096146	0.17405	-0.26163	-0.31091	-0.23157	0.03799	0.50867	0.39598	0.47711	0.37386	0.3627	0.32741	0.35022	0.66379	0.46486	0.60045	0.17911	0.090262	0.83675	0.80992	0.74963	0.47592	6	6	6	6	6	6	6	6	6	6	6	6	6	6	6	6
1298	COL9A2	0.86323	0.79772	-0.48739	-0.62808	-0.41926	-0.4825	0.1605	0.033243	0.44385	0.3595	0.48998	0.6588	0.056064	-0.039444	-0.31539	-0.14355	0.0034788	0.027819	0.30839	0.43684	0.76421	0.81145	0.41301	0.63332	0.23434	0.28023	0.080299	0.046002	0.41865	0.40572	0.9372	0.77895	6	6	6	6	6	6	6	6	6	6	6	6	6	6	6	6
1299	COL9A3	-0.087515	0.16892	0.95807	0.53317	-0.52005	-0.25949	0.12141	-0.29285	0.64762	0.69248	0.4964	1.1745	-0.316	-0.2812	0.016649	0.70088	0.75593	0.30045	0.05378	0.22768	0.92856	0.94752	0.345	0.63475	0.23849	0.046058	0.1276	0.015483	0.84703	0.79107	0.82863	0.077966	5	5	5	5	5	5	5	5	5	5	5	5	5	5	5	5
1300	COL10A1	-0.067464	0.072474	-0.46625	-0.55879	-0.59865	-0.45551	-0.71441	-0.79414	-0.043588	-0.16415	0.14393	0.22937	0.11264	-0.019863	0.28259	0.3693	0.93399	0.79391	0.42956	0.68753	0.99529	0.98789	0.84834	0.95947	0.33134	0.62732	0.19997	0.14873	0.37767	0.73237	0.29583	0.046526	6	6	6	6	6	6	6	6	6	6	6	6	6	6	6	6
1301	COL11A1	-0.049795	-0.14314	-0.2157	-0.31274	-0.20013	-0.29105	-0.11226	-0.19713	-0.101	-0.13256	0.13687	-0.063005	0.23417	0.19045	0.35174	0.15242	0.24283	0.31288	0.62393	0.62658	0.54548	0.81454	0.28292	0.5338	0.37843	0.61873	0.49907	0.83569	0.1172	0.1242	0.19536	0.24493	6	6	6	6	6	6	6	6	6	6	6	6	6	6	6	6
1302	COL11A2	-0.1057	0.25642	-1.5166	-1.3322	-1.0483	-0.68252	-0.95436	-0.74855	-0.97019	-0.76215	0.36144	0.35077	-0.20138	-0.0091882	0.14519	0.13678	0.65217	0.45526	0.64303	0.69077	0.95503	0.84063	0.93417	0.94823	0.9059	0.74386	0.33957	0.25755	0.77009	0.4439	0.30956	0.11723	6	6	6	6	6	6	6	6	6	6	6	6	6	6	6	6
1303	COL12A1	-0.30327	-0.27148	-0.17286	-0.1972	0.13994	0.17638	0.59366	0.086209	-0.45497	-0.32725	0.71389	0.90695	-0.041176	0.072856	0.41532	0.61198	0.29185	0.81194	0.77335	0.85975	0.23671	0.076783	0.10592	0.48928	0.65636	0.61562	0.044306	0.024628	0.67635	0.59233	0.13769	0.060466	5	5	5	6	5	5	5	6	5	5	5	5	5	5	5	5
1305	COL13A1	-1.4428	-1.3359	-0.92809	-0.72086	-0.32203	-0.21023	-0.15857	0.062487	-1.1557	-1.0706	0.17215	0.098227	-0.66755	-0.5961	-0.25186	-0.32329	0.99471	0.88334	0.99534	0.98759	0.83961	0.86583	0.70005	0.39491	0.71027	0.41676	0.13228	0.20272	0.81612	0.87057	0.94286	0.62926	5	5	5	5	5	5	5	5	5	5	5	5	5	5	5	5
1306	COL15A1	-0.088947	-0.21641	-0.4565	-1.0234	-0.42118	-0.54605	0.35426	-0.40328	-0.55389	0.21931	0.22979	0.12846	-0.32871	-0.25848	-0.05138	-0.15136	0.24854	0.27995	0.46545	0.45516	0.83439	0.8667	0.35976	0.20438	0.55015	0.64399	0.12165	0.13564	0.95145	0.95493	0.43876	0.55758	5	5	5	6	5	5	5	6	6	5	5	5	6	5	5	5
1307	COL16A1	0.39123	0.20169	-0.29055	-0.56807	-0.33049	-0.51796	0.052187	-0.21296	0.51015	0.63353	-0.42863	-0.47797	0.0097817	0.12252	-0.18059	-0.23141	0.1348	0.45748	0.92804	0.93668	0.995	0.98671	0.49074	0.64104	0.090539	0.042121	0.21148	0.42362	0.4391	0.48738	0.89695	0.68101	6	6	6	6	6	6	6	6	6	6	6	6	6	6	6	6
1308	COL17A1	-1.0591	-0.85489	-0.48402	-0.48906	-0.83821	-0.63665	-0.43269	-0.42499	0.60564	0.69714	-0.076097	-0.082021	-0.31498	-0.23253	0.18309	0.18003	0.48444	0.6589	0.86149	0.96025	0.25789	0.20005	0.92972	0.91302	0.063367	0.13341	0.46397	0.56755	0.83355	0.90017	0.051903	0.069784	6	6	5	5	6	6	5	5	6	6	5	5	6	6	5	5
1310	COL19A1	-0.38067	-0.00025976	-0.60369	0.19505	0.005264	0.39069	-0.033702	-0.23589	-0.11539	0.18295	-0.17326	0.019542	-0.16859	0.12378	-0.36399	0.48514	0.75672	0.2081	0.31781	0.18378	0.59472	0.17594	0.64498	0.59231	0.79081	0.49685	0.40089	0.36127	0.072019	0.039336	0.33748	0.055971	6	6	6	5	6	6	6	5	6	6	6	5	6	6	6	5
1311	COMP	-0.082594	-0.060525	-0.43213	-0.23071	0.51473	0.53994	-0.070101	0.1451	-0.18831	-0.18819	-0.3874	-0.33439	0.11639	0.10438	-0.073602	-0.019384	0.60986	0.53676	0.55204	0.5229	0.023952	0.062363	0.81992	0.54529	0.48398	0.60036	0.82559	0.71116	0.72115	0.71104	0.5512	0.60257	6	6	6	6	6	6	6	6	6	6	6	6	6	6	6	6
1312	COMT	0.11298	0.06822	0.40317	0.19693	-0.21055	-0.25247	-0.16061	-0.35467	0.065823	0.086873	0.2267	0.15584	0.33959	0.34915	0.53632	0.46663	0.25225	0.5626	0.27532	0.39655	0.71555	0.79653	0.45173	0.87711	0.47943	0.53246	0.27944	0.3173	0.17092	0.22491	0.0075727	0.030463	6	6	6	6	6	6	6	6	6	6	6	6	6	6	6	6
1314	COPA	-0.4985	0.80169	-1.185	0.16426	-0.82618	-0.46085	-0.38595	-0.47834	0.45155	0.21712	-1.8807	-0.81717	-0.41701	-1.0027	-1.0516	-0.71775	0.046479	0.092796	0.57961	0.77536	0.98296	0.89627	0.86314	0.83418	0.12274	0.12164	0.77042	0.68886	0.95022	0.9866	0.80303	0.93041	5	4	3	2	4	4	3	2	4	5	4	3	4	5	4	3
1315	COPB1	-0.10875	0.088496	-0.92847	-0.81861	-0.73678	-0.37566	0.34311	0.48228	0.41225	0.53208	-1.6568	-2.8488	-0.85682	-0.74379	-0.39317	0.31116	0.87592	0.60542	0.28158	0.22614	0.99236	0.71237	0.3716	0.28482	0.33084	0.30372	0.66085	0.94491	0.45728	0.82303	0.75617	0.59511	6	5	3	3	5	5	3	3	6	6	5	2	6	6	5	2
1316	KLF6	-0.017438	-0.1471	-0.12334	1.0663	-0.1579	-0.28495	-0.29637	0.28025	-0.66463	-0.25122	-0.18355	-0.12597	-0.16248	-0.043067	0.15354	0.21066	0.66071	0.79704	0.0955	0.0086611	0.48005	0.49056	0.61824	0.47886	0.52728	0.44456	0.37798	0.32074	0.64732	0.46926	0.40106	0.21801	6	6	6	5	6	6	6	5	5	6	6	6	5	6	6	6
1317	SLC31A1	0.059301	-0.0069057	-2.0296	-1.9362	0.55036	0.48711	0.28685	0.40223	-0.48492	-0.50572	0.81633	0.71758	-0.1545	-0.18769	-0.089685	-0.18547	0.3481	0.36195	0.98902	0.93405	0.027925	0.1952	0.10105	0.079675	0.77398	0.69609	0.047459	0.092063	0.71109	0.80644	0.42128	0.36249	6	6	6	6	6	6	6	6	6	6	6	6	6	6	6	6
1318	SLC31A2	0.24982	0.022319	0.17873	-0.63863	0.11545	-0.11038	0.27212	-0.19269	0.4227	0.39372	-0.43755	-0.47088	-0.43366	0.04101	-1.1462	-1.1413	0.3612	0.47048	0.42579	0.43374	0.17714	0.43726	0.49023	0.42828	0.28338	0.26059	0.71799	0.49423	0.72987	0.34219	0.83723	0.88409	6	6	5	6	6	6	5	6	6	5	6	6	6	5	6	6
1325	CORT	-0.2307	-0.18363	0.17433	0.18822	-0.09924	-0.048616	0.29011	0.31688	0.082803	0.048718	0.055013	0.27329	-0.14271	-0.18787	-0.19032	0.030187	0.48111	0.14842	0.52297	0.51977	0.48344	0.40839	0.34688	0.28562	0.74951	0.80389	0.19217	0.093924	0.55625	0.51558	0.7497	0.45279	6	6	6	6	6	6	6	6	6	6	6	6	6	6	6	6
1326	MAP3K8	-0.21109	-0.31496	-0.5409	-0.28267	0.15249	0.051704	-0.71471	-0.44328	-0.34589	-0.3478	-0.13307	-0.41624	-0.20454	-0.21816	-1.119	-1.3987	0.44597	0.78859	0.98376	0.92456	0.28667	0.40479	0.56375	0.64555	0.61	0.62348	0.21897	0.53191	0.41026	0.41903	0.97473	0.99721	4	4	4	4	4	4	4	4	4	4	4	4	4	4	4	4
1327	COX4I1	-0.16832	0.026272	-0.58941	-0.72039	-0.095567	0.10272	0.21961	0.19442	0.080833	0.42638	-0.020958	-0.1904	-0.009134	0.32673	-0.56808	-0.68906	0.98411	0.85513	0.8113	0.61567	0.43423	0.29447	0.52205	0.31594	0.21291	0.03145	0.42614	0.59802	0.6788	0.12557	0.16307	0.55478	6	6	6	5	6	6	6	5	6	6	6	6	6	6	6	6
1329	COX5B	-0.60691	-0.51629	-1.9237	-1.3563	-0.23626	-0.14008	-0.17138	0.29656	-2.0853	-1.2888	-1.5166	-1.4917	-0.97046	-0.25546	-0.53829	-0.51904	0.86147	0.90752	0.92342	0.91341	0.85304	0.82869	0.50351	0.28853	0.81686	0.61554	0.84461	0.94034	0.96024	0.82192	0.88672	0.89856	3	3	4	3	3	3	4	3	4	3	4	4	4	3	4	4
1337	COX6A1	-0.33967	-0.42036	0.12812	0.053432	-0.33593	-0.40428	0.77609	0.71464	0.060091	0.011368	-1.424	-1.5208	-0.1442	-0.20426	-0.29531	-0.44034	0.028029	0.10796	0.09489	0.21385	0.61619	0.81683	0.038693	0.090179	0.79615	0.74616	0.85447	0.48079	0.85694	0.82503	0.63199	0.92723	6	6	6	6	6	6	6	6	6	6	6	6	6	6	6	6
1339	COX6A2	-0.51018	-0.62756	0.047595	0.048393	-0.33619	-0.45002	0.28591	0.30002	-1.4051	-1.2428	-0.69415	-0.30076	0.46146	0.59039	0.47247	0.86597	0.51755	0.69635	0.46169	0.44522	0.82475	0.91718	0.15382	0.27488	0.76406	0.74773	0.95184	0.90857	0.013501	0.0042627	0.060073	0.0031899	6	6	6	6	6	6	6	6	6	6	6	6	6	6	6	6
1340	COX6B1	-1.0277	-0.97922	-2.5676	-2.0549	0.37269	0.42634	0.58078	0.47722	-0.23644	-0.16923	-0.63443	-0.37557	-0.41589	-0.35883	-0.079116	0.18213	0.99503	0.98943	0.99961	0.99606	0.091053	0.054771	0.10737	0.20411	0.85847	0.77571	0.96538	0.85665	0.46698	0.70573	0.59496	0.32159	6	6	6	5	6	6	6	5	6	6	6	6	6	6	6	6
1345	COX6C	0.40463	0.39249	-0.52163	-0.4755	-0.36065	-0.3708	0.12014	0.18005	-0.91935	-0.8763	-0.50007	-0.50253	0.88602	0.89566	0.37957	0.37323	0.21616	0.045191	0.62116	0.72207	0.93542	0.91942	0.5276	0.4135	0.62581	0.7253	0.91494	0.91191	0.00084149	0.00040517	0.070241	0.051701	6	6	6	6	6	6	6	6	6	6	6	6	6	6	6	6
1346	COX7A1	0.075987	-0.084131	-0.78643	-0.77204	-0.21775	-0.091208	-0.1696	-0.14213	-0.9506	-1.0628	-0.68127	-0.63458	-0.44433	-0.58855	0.14583	0.18452	0.53614	0.63517	0.5025	0.57819	0.798	0.1385	0.87368	0.88548	0.92473	0.88761	0.53549	0.4938	0.96586	0.92584	0.35986	0.51482	6	5	5	5	5	5	5	5	6	6	6	6	6	6	6	6
1347	COX7A2	0.12339	0.09902	-0.52572	-0.74619	0.25143	0.22995	-0.050642	-0.25183	-0.00046141	-0.086793	-0.35595	-0.063239	-0.28331	-0.37965	0.13219	0.42636	0.77896	0.76872	0.43013	0.46944	0.10511	0.22169	0.41075	0.73249	0.59818	0.72372	0.65049	0.5007	0.3098	0.23036	0.33083	0.06111	6	6	6	6	6	6	6	6	6	6	6	6	6	6	6	6
1349	COX7B	-0.42065	-0.191	-1.998	-1.7297	0.41833	0.65187	0.8067	1.0995	0.53604	0.89958	0.30644	0.18415	0.0057075	0.35921	0.19608	0.075114	0.8549	0.76107	0.99311	0.98223	0.072252	0.033182	0.0038749	0.0015464	0.045109	0.027733	0.5758	0.54602	0.59348	0.39312	0.65848	0.69123	5	5	5	5	5	5	5	5	5	5	5	5	5	5	5	5
1350	COX7C	-0.12525	-0.23843	-1.3341	-1.1665	0.27061	0.16023	0.42603	0.61509	0.49767	0.8273	0.26051	0.27408	-0.034479	0.28521	-0.44044	-0.42349	0.55893	0.59023	0.97361	0.9533	0.14965	0.26254	0.15293	0.066703	0.11073	0.084277	0.018174	0.042308	0.68877	0.19157	0.84092	0.78581	6	6	6	6	6	6	6	6	6	6	6	6	6	6	6	6
1351	COX8A	-0.47009	-0.64882	-0.4721	-0.81234	-0.070364	-0.24624	-0.1026	-0.4304	0.042312	0.057285	-0.079921	-0.34617	0.15173	0.15519	0.3497	0.084067	0.82262	0.85841	0.67344	0.8596	0.27869	0.35384	0.84777	0.85039	0.69107	0.65846	0.83119	0.86381	0.63469	0.5819	0.0087217	0.22933	5	5	5	5	5	5	5	5	5	5	5	5	5	5	5	5
1352	COX10	0.077417	-0.91409	-3.3195	-3.2736	-0.36999	-0.53158	0.1922	0.27615	-0.086562	-0.1226	-2.3203	-1.57	-0.52957	-0.57732	0.47306	0.43969	0.61248	0.54842	0.99772	0.98566	0.88612	0.88341	0.36611	0.62816	0.82275	0.88788	0.82755	0.84024	0.93115	0.86071	0.30276	0.45018	3	4	4	4	4	4	4	4	4	4	5	4	4	4	5	4
1353	COX11	0.001197	0.3639	-0.3114	-0.37609	0.32521	0.20982	0.056565	0.0062116	-0.027106	0.098873	0.10429	0.30057	0.26838	0.38263	-0.12961	0.2559	0.173	0.33023	0.6937	0.86532	0.18047	0.3999	0.57114	0.67671	0.39857	0.46696	0.21679	0.28558	0.31373	0.27775	0.69265	0.42269	5	4	4	4	4	4	4	4	4	4	5	4	4	4	5	4
1355	COX15	-0.6285	-0.76789	-0.70498	-0.68701	-0.23907	-0.37495	0.26615	0.30534	0.16904	0.40968	-0.67207	-0.58354	0.039622	0.27063	0.083973	0.16962	0.52965	0.96887	0.58294	0.68957	0.72917	0.81976	0.35022	0.22496	0.74275	0.2989	0.84393	0.70007	0.1826	0.07998	0.84816	0.6526	6	6	6	6	6	6	6	6	6	6	6	6	6	6	6	6
1356	CP	-0.16524	-0.22425	-0.16672	-0.30989	-0.033619	-0.090148	-0.030621	-0.16142	0.15212	0.36793	-0.16188	-0.10663	-0.12444	0.080651	-0.14634	-0.088773	0.93172	0.98131	0.61777	0.66031	0.93411	0.75776	0.74732	0.79105	0.47139	0.38963	0.62853	0.37487	0.76544	0.45069	0.32384	0.16053	6	6	6	6	6	6	6	6	6	6	6	6	6	6	6	6
1357	CPA1	0.12755	0.096066	-0.07092	-0.065387	-0.11057	-0.13915	-0.47735	-0.45917	-0.52732	-0.39101	0.057542	0.018048	0.16393	0.28857	0.17325	0.13505	0.31903	0.29227	0.57358	0.74948	0.69021	0.68772	0.77376	0.8034	0.98218	0.96328	0.62023	0.46438	0.31276	0.11099	0.31572	0.2622	6	6	6	6	6	6	6	6	6	6	6	6	6	6	6	6
1358	CPA2	-0.89074	-0.72955	-0.1565	-0.19103	-0.61375	-0.44886	-0.34948	-0.37118	-0.31866	-0.2949	-0.59977	-0.26447	-0.027144	-0.015035	0.17404	0.51034	0.94539	0.99743	0.19462	0.19178	0.96456	0.8787	0.92991	0.97868	0.73402	0.83835	0.9752	0.64953	0.47127	0.29731	0.3845	0.025361	6	6	6	6	6	6	6	6	6	6	6	6	6	6	6	6
1359	CPA3	0.65019	0.5369	-0.085821	0.12749	0.28633	0.17589	-0.32118	-0.30008	0.040626	0.029789	-1.2696	-0.78576	-0.051797	-0.072667	-0.17922	-0.00073455	0.12522	0.1738	0.63415	0.35696	0.14086	0.5375	0.84482	0.92933	0.88736	0.61025	0.91593	0.98657	0.30048	0.33532	0.45233	0.62202	6	6	6	5	6	6	6	5	6	6	6	5	6	6	6	5
1360	CPB1	0.23489	0.15249	0.13931	0.17689	-0.047707	-0.12733	0.15696	0.20745	-0.19418	-0.27609	-0.30128	-0.47859	-0.12739	-0.22023	0.17964	0.0026652	0.56408	0.61314	0.34933	0.58492	0.25983	0.54651	0.29513	0.19807	0.676	0.68907	0.76312	0.54811	0.12198	0.51501	0.21423	0.77478	6	6	6	6	6	6	6	6	6	6	6	6	6	6	6	6
1361	CPB2	-0.1018	-0.11864	-0.37498	-0.43175	-0.014658	-0.028412	-0.22483	-0.26839	0.11475	0.16137	0.39334	0.2208	0.067429	0.10242	0.17534	0.0040263	0.85015	0.81839	0.45905	0.55883	0.89126	0.69976	0.81503	0.89277	0.28542	0.20272	0.039282	0.10156	0.83548	0.45326	0.21554	0.79812	5	5	5	5	5	5	5	5	5	5	5	5	5	5	5	5
1362	CPD	0.37613	0.30427	0.29784	0.11379	-0.28871	-0.35775	-0.127	-0.29854	-0.069175	-0.096514	-0.21269	-0.34888	0.23396	0.19496	0.19857	0.063385	0.21944	0.18473	0.29284	0.80266	0.94623	0.82231	0.93793	0.98378	0.51192	0.47127	0.57783	0.68695	0.062976	0.12498	0.1885	0.32464	6	6	6	6	6	6	6	6	6	6	6	6	6	6	6	6
1363	CPE	-0.74484	-0.8329	-0.16049	-0.13799	0.52853	0.44381	-0.021946	0.013697	0.14513	0.44284	-0.12199	0.084525	-0.016018	0.27185	-0.25019	-0.042287	0.95723	0.9658	0.30492	0.19301	0.072856	0.07837	0.15441	0.19019	0.45119	0.2596	0.25283	0.24209	0.26613	0.068989	0.73844	0.57596	6	6	6	6	6	6	6	6	6	6	6	6	6	6	6	6
1364	CLDN4	-1.5576	-1.5626	-1.2699	-0.23496	-0.078302	-0.078045	-0.35509	-0.39224	-0.21931	0.13495	-0.35555	-0.2477	-0.002719	0.34141	-0.36089	-0.24816	0.85952	0.85391	0.97447	0.95422	0.85129	0.79916	0.71873	0.88871	0.72844	0.41046	0.89497	0.53829	0.18749	0.078308	0.75334	0.45781	6	6	6	5	6	6	6	5	6	6	6	6	6	6	6	6
1365	CLDN3	0.38465	0.25567	-0.21021	-0.37198	-0.23658	-0.36292	-0.17943	-0.32888	0.21025	0.23194	-0.22554	0.10293	0.33749	0.34762	0.064817	0.39508	0.48223	0.44118	0.82439	0.85347	0.93576	0.77665	0.79201	0.9673	0.60325	0.24944	0.53072	0.38882	0.12365	0.066446	0.42216	0.064148	5	5	5	5	5	5	5	5	5	5	5	5	5	5	5	5
1366	CLDN7	0.35781	0.40511	-1.6878	-1.8466	-0.12938	-0.078871	-0.54512	-0.67613	0.41428	0.60673	-0.52197	-0.26632	-0.1614	0.020685	0.21851	0.47509	0.092813	0.17866	0.30324	0.30968	0.21905	0.32117	0.68394	0.70893	0.23963	0.16254	0.86426	0.81047	0.95325	0.49258	0.1481	0.052461	6	6	6	6	6	6	6	6	6	6	6	6	6	6	6	6
1368	CPM	-0.47052	-0.28903	-1.2744	-1.4602	-0.37872	-0.18213	0.028874	-0.13686	-0.38099	-0.32142	-0.42477	-0.55852	-0.05352	-0.0058052	-0.29427	-0.42866	0.094402	0.21506	0.55043	0.59439	0.53097	0.72915	0.27808	0.33075	0.76549	0.57585	0.53155	0.65239	0.31951	0.53693	0.36387	0.49236	6	6	6	6	6	6	6	6	6	6	6	6	6	6	6	6
1369	CPN1	-0.34091	-0.37702	0.55546	0.47458	0.16895	0.13589	0.013941	-0.05444	-0.69781	-0.73387	0.013418	0.077275	-0.19691	-0.24548	0.092615	0.15791	0.82275	0.78852	0.049827	0.070447	0.38923	0.32013	0.37584	0.34134	0.65923	0.54867	0.45142	0.66901	0.85814	0.87826	0.74017	0.32269	6	6	6	6	6	6	6	6	6	6	6	6	6	6	6	6
1370	CPN2	0.58557	0.59646	0.13203	0.034939	-0.20379	-0.18994	-1.1415	-1.2277	0.081243	0.16517	0.17797	0.12229	0.18018	0.25335	-0.36601	-0.41979	0.061272	0.083056	0.15344	0.27015	0.38787	0.43658	0.84509	0.88383	0.40995	0.43362	0.16293	0.20222	0.13824	0.22014	0.87527	0.94658	6	6	6	6	6	6	6	6	6	6	6	6	6	6	6	6
1371	CPOX	0.19605	0.011289	-0.055668	0.13945	-0.16176	-0.34433	-0.40928	-0.20055	-0.094605	0.025513	-0.51201	-0.42332	-0.17375	-0.064617	0.17174	0.26054	0.3373	0.45512	0.45746	0.10137	0.65198	0.82907	0.91378	0.58757	0.77384	0.35422	0.4789	0.45097	0.80643	0.63153	0.51454	0.2878	6	6	6	6	6	6	6	6	6	6	6	6	6	6	6	6
1373	CPS1	-0.26306	-0.16317	0.042717	-0.068865	-0.066258	0.036951	0.092852	-0.0060182	-0.46469	-0.47689	0.33843	0.20912	0.063927	0.039739	-0.050767	-0.17842	0.75502	0.70539	0.30365	0.20673	0.73326	0.54209	0.36138	0.46104	0.75344	0.76696	0.13983	0.39796	0.57506	0.75112	0.41054	0.85187	6	6	6	6	6	6	6	6	6	6	6	6	6	6	6	6
1374	CPT1A	-1.048	-0.99538	0.019254	0.13199	-0.066076	-0.0087936	-0.58902	-0.46386	0.26287	0.26658	0.056207	0.091506	-0.11773	-0.12529	0.35613	0.39297	0.74404	0.78449	0.73665	0.47684	0.76175	0.59102	0.83897	0.7577	0.42864	0.26149	0.83225	0.57956	0.7767	0.66125	0.28108	0.097572	6	6	6	6	6	6	6	6	6	6	6	6	6	6	6	6
1375	CPT1B	0.30744	0.3114	0.46592	0.39562	-0.15149	-0.14452	-0.30046	-0.35819	-0.54124	-0.53892	-0.18601	-0.28232	0.33347	0.32351	0.25678	0.16155	0.14815	0.22027	0.080606	0.20948	0.58625	0.74179	0.95249	0.91723	0.91525	0.89096	0.75565	0.80339	0.014072	0.026164	0.085571	0.36856	6	6	6	6	6	6	6	6	6	6	6	6	6	6	6	6
1376	CPT2	0.034159	0.0021506	-0.23744	-0.25184	0.0298	0.00080514	0.056824	0.055188	-0.21336	-0.38921	-1.0387	-0.97879	-0.020153	-0.2085	-0.15143	-0.09646	0.17687	0.19851	0.92618	0.73014	0.25849	0.37415	0.77259	0.5343	0.41782	0.55928	0.51163	0.67087	0.71806	0.86849	0.79995	0.65027	6	6	6	6	6	6	6	6	6	6	6	6	6	6	6	6
1378	CR1	-0.31651	-0.26316	0.21026	0.41924	-0.050294	0.0072845	-1.2414	-1.0282	-0.11754	0.11848	-0.32624	-0.21972	-0.41023	-0.18428	-0.099436	0.0069964	0.14443	0.23085	0.37743	0.27242	0.54909	0.37916	0.62846	0.53772	0.42697	0.13366	0.46186	0.16896	0.98013	0.92325	0.51015	0.23914	6	6	6	6	6	6	6	6	6	6	6	6	6	6	6	6
1379	CR1L	0.31724	0.12452	-0.40412	-0.4798	0.15665	-0.033673	0.014751	-0.03232	0.33022	0.30071	0.15956	0.10192	-0.44235	-0.48272	-0.31421	-0.37879	0.16446	0.52045	0.58388	0.53917	0.040456	0.35441	0.66024	0.83345	0.19415	0.54177	0.0035588	0.019001	0.52618	0.59341	0.8389	0.82125	6	6	6	5	6	6	6	5	6	6	6	6	6	6	6	6
1380	CR2	-0.084532	-0.066885	0.61954	0.37866	0.015495	0.036326	-0.27714	-0.50607	0.34321	0.26965	-0.29041	-0.38172	-0.49102	-0.57551	-0.14349	-0.23391	0.63886	0.59689	0.024175	0.11418	0.40704	0.35305	0.63984	0.79299	0.45751	0.61965	0.91259	0.94093	0.67998	0.39123	0.76278	0.61141	6	6	6	6	6	6	6	6	6	6	6	6	6	6	6	6
1381	CRABP1	-0.84339	0.13694	-0.27681	0.099098	0.043599	0.17757	0.61451	1.0048	-0.044678	0.051872	-0.13051	-0.14469	0.096351	0.18128	0.10872	0.095405	0.88736	0.87915	0.50611	0.22476	0.29382	0.51266	0.12467	0.01849	0.12394	0.09987	0.13208	0.32504	0.49008	0.47945	0.58256	0.4492	6	5	5	5	5	5	5	5	6	6	5	5	6	6	5	5
1382	CRABP2	-0.051807	-0.060773	-0.4418	-0.69498	-0.32385	-0.32916	-0.039831	-0.27961	0.16653	0.04213	0.27497	0.17032	-0.33873	-0.47442	0.1834	0.078053	0.28909	0.44774	0.28383	0.47414	0.762	0.74582	0.14439	0.24927	0.23834	0.50781	0.1541	0.32661	0.69391	0.90572	0.38032	0.49236	6	6	6	6	6	6	6	6	6	6	6	6	6	6	6	6
1384	CRAT	-0.84549	-0.82969	0.51004	0.34326	0.23838	0.10844	0.50661	0.35198	-0.66908	-0.81383	-1.2957	-1.3911	-0.032342	-0.21378	-0.22772	-0.3695	0.89294	0.94121	0.1788	0.52631	0.42978	0.71981	0.13495	0.20777	0.53865	0.70276	0.87683	0.91738	0.52307	0.41576	0.12583	0.67781	5	4	4	4	4	4	4	4	5	5	5	5	5	5	5	5
1385	CREB1	-1.3581	-1.275	-0.60819	-0.54058	0.082384	0.17915	-0.27715	-0.19591	0.62355	0.57745	-1.0851	-1.1517	0.092328	0.035574	-0.89859	-0.96425	0.99185	0.98778	0.91308	0.92694	0.6013	0.45785	0.91696	0.7464	0.035338	0.099084	0.67062	0.7626	0.2507	0.43675	0.6729	0.9673	6	6	6	6	6	6	6	6	6	6	6	6	6	6	6	6
1386	ATF2	0.65586	0.34629	0.11168	0.046162	-0.24659	-0.55461	-1.095	-1.1573	0.30196	0.22006	-1.2241	-1.166	0.090545	-0.0028188	-0.17336	-0.16154	0.044613	0.17586	0.46884	0.27045	0.58821	0.81462	0.82477	0.83727	0.25741	0.43113	0.74363	0.73852	0.55809	0.56149	0.73212	0.71586	6	6	6	6	6	6	6	6	6	6	6	6	6	6	6	6
1387	CREBBP	-2.7042	-2.6069	-0.82592	-0.97897	0.47461	0.58713	0.039824	-0.10044	-1.2688	-0.94729	-2.0857	-1.6805	3.7195	4.6807	2.5505	2.9047	1	0.99998	0.98987	0.99052	0.064387	0.031793	0.75662	0.761	0.44524	0.80467	0.99822	0.8787	2.7277e-07	2.7284e-07	2.7292e-07	2.7318e-07	6	6	5	5	6	6	5	5	6	5	6	6	6	6	6	6
1388	ATF6B	-0.16042	-0.31322	-1.2719	-1.1468	0.26477	0.11495	-0.57291	-0.43331	0.035914	0.17083	-0.18116	-0.19766	-0.028643	0.095265	-0.021602	-0.037691	0.6168	0.81215	0.98213	0.99636	0.26157	0.45868	0.81813	0.91262	0.73386	0.44622	0.69007	0.37028	0.61337	0.42621	0.70305	0.69246	5	5	5	5	5	5	5	5	5	5	5	5	5	5	5	5
1389	CREBL2	0.26415	-0.026458	0.1259	-0.11305	0.020088	-0.26918	-0.25876	-0.48593	0.70174	0.46095	-1.5543	-1.3508	-0.1673	0.055569	-0.24134	-0.092433	0.10671	0.38948	0.28749	0.73491	0.63167	0.86913	0.65834	0.90649	0.16661	0.27864	0.98802	0.96978	0.30998	0.33883	0.52732	0.36264	5	5	5	5	5	5	5	5	5	4	5	5	5	4	5	5
1390	CREM	0.19255	0.3396	-0.591	-0.81328	-0.20186	-0.051449	0.19054	-0.019223	-0.24595	-0.10472	0.033213	0.14829	-0.072498	0.057446	-0.23755	-0.12043	0.48298	0.073397	0.9511	0.9713	0.60903	0.85725	0.27696	0.64362	0.73366	0.62631	0.2602	0.34907	0.49377	0.27464	0.381	0.28939	5	5	5	5	5	5	5	5	5	5	5	5	5	5	5	5
1392	CRH	-0.34117	-0.2373	0.38135	0.39675	-0.14153	-0.034421	0.21848	0.24658	0.17919	0.041121	-0.31429	-0.29501	0.48191	0.33205	0.21342	0.23174	0.93542	0.88228	0.076502	0.086355	0.52466	0.66471	0.13039	0.15519	0.14602	0.22139	0.75062	0.61362	0.011852	0.18978	0.17215	0.26976	6	6	6	6	6	6	6	6	6	6	6	6	6	6	6	6
1393	CRHBP	0.37124	0.33134	-0.46154	-0.35453	0.40402	0.36665	0.052604	0.17257	0.073781	0.21174	-0.66515	-0.61957	-0.32463	-0.19743	-0.057441	-0.012531	0.19632	0.24416	0.70546	0.61298	0.32688	0.12378	0.062937	0.068487	0.57586	0.26642	0.91117	0.8973	0.82602	0.77395	0.58907	0.42395	6	6	6	6	6	6	6	6	6	6	6	6	6	6	6	6
1394	CRHR1	-0.31216	-0.22305	-1.0252	-1.0852	-0.20462	-0.11148	-0.20846	-0.2486	-0.97117	-0.71902	0.0073967	-0.21166	0.027512	0.24865	0.091564	-0.12953	0.37492	0.51091	0.77368	0.66376	0.39912	0.4244	0.4888	0.57464	0.34041	0.54554	0.16744	0.19552	0.18357	0.15316	0.74208	0.64244	6	6	6	6	6	6	6	6	6	6	6	6	6	6	6	6
1395	CRHR2	0.25151	0.26448	-0.77979	-0.62866	-0.039051	-0.021636	0.19796	0.36321	-0.32283	-0.31562	-0.63745	-0.051629	-0.042847	0.1329	-0.28273	-0.76082	0.38669	0.29309	0.81974	0.64151	0.73212	0.3702	0.28403	0.15549	0.91909	0.87907	0.67851	0.44107	0.2912	0.28734	0.10098	0.57188	6	6	5	5	6	6	5	5	6	5	6	5	6	5	6	5
1396	CRIP1	-0.21066	-0.2273	-0.7001	-0.81557	-0.50984	-0.52371	-0.41865	-0.52172	-0.37404	-0.35749	-1.3749	-1.0893	-0.85035	-0.8235	0.1379	0.41009	0.97143	0.96332	0.78253	0.73541	0.90538	0.75397	0.73365	0.91483	0.63965	0.39858	0.23362	0.14219	0.34711	0.65357	0.3319	0.056939	6	6	6	6	6	6	6	6	6	6	6	6	6	6	6	6
1397	CRIP2	-0.12675	-0.055971	-0.54355	-0.46791	-0.25606	-0.18221	-0.16865	-0.079755	-0.10288	0.014842	0.29189	0.28384	-0.083839	0.022791	0.11485	0.10838	0.59281	0.50886	0.95592	0.934	0.8917	0.92155	0.49169	0.20469	0.4876	0.35528	0.23725	0.58042	0.34479	0.4198	0.45067	0.57502	6	6	6	6	6	6	6	6	6	6	6	6	6	6	6	6
1398	CRK	0.31978	0.36208	-0.31208	-0.10241	0.0027194	0.04807	0.053163	0.27605	-0.41653	-0.37639	0.22099	0.058934	-0.29642	-0.2678	0.28501	0.12425	0.3333	0.18615	0.91191	0.59829	0.79436	0.54818	0.6307	0.50252	0.766	0.70572	0.3022	0.37629	0.69917	0.60896	0.082218	0.26868	6	6	6	6	6	6	6	6	6	6	6	6	6	6	6	6
1399	CRKL	0.50232	0.44789	-1.3019	-0.78776	-0.0035142	-0.10623	-0.70958	-0.17174	-1.7649	-1.7671	-0.9648	-0.048277	0.28418	0.24334	0.38998	1.1562	0.20295	0.077056	0.98662	0.79994	0.51592	0.66844	0.87985	0.74296	0.98798	0.98101	0.79674	0.82508	0.047148	0.35166	0.0010101	0.014669	6	5	6	6	5	5	6	6	6	6	6	4	6	6	6	4
1400	CRMP1	-0.23705	-0.19057	-0.46581	-0.45121	-0.13893	-0.088897	0.040527	0.069611	0.045252	0.071747	0.16103	0.065721	-0.34748	-0.33196	-0.13128	-0.22496	0.13677	0.22792	0.47155	0.47048	0.37413	0.43309	0.46925	0.43294	0.55934	0.44156	0.27702	0.42986	0.93226	0.8942	0.8151	0.82851	6	6	6	6	6	6	6	6	6	6	6	6	6	6	6	6
1401	CRP	-0.35038	-0.17926	-1.2731	-0.35199	-0.019559	0.15558	-0.22782	-0.29091	-0.26905	-0.25512	0.12875	0.26922	-0.30092	-0.29816	-0.053089	0.089462	0.46817	0.37574	0.92088	0.86959	0.16218	0.21375	0.68783	0.78599	0.70699	0.7618	0.36373	0.39384	0.77904	0.91368	0.7977	0.8175	6	6	6	5	6	6	6	5	6	6	6	6	6	6	6	6
1404	HAPLN1	-0.49213	-0.37336	0.71537	0.46245	-0.023514	0.09921	-0.04763	-0.28891	-0.27375	-0.037325	0.34552	0.65746	0.051149	0.27674	-0.296	0.01956	0.79295	0.88001	0.084088	0.2762	0.052181	0.2289	0.59769	0.92612	0.6401	0.37211	0.31584	0.11332	0.41433	0.23362	0.92462	0.7119	5	5	5	5	5	5	5	5	5	5	5	5	5	5	5	5
1406	CRX	0.054729	-0.047961	0.044477	0.092554	0.098678	-0.0017733	0.019739	0.081072	-0.95995	-0.98763	-0.62992	0.045887	0.1289	0.085447	0.099571	0.73334	0.55539	0.71054	0.4384	0.38272	0.59631	0.54581	0.66701	0.57387	0.87043	0.89474	0.98499	0.71702	0.41245	0.55161	0.48215	0.03058	6	6	6	6	6	6	6	6	6	6	6	5	6	6	6	5
1407	CRY1	-0.085616	-0.093404	0.05007	0.0070953	-0.47237	-0.33383	-0.21055	-0.24045	-0.53404	-0.43181	-0.45485	-0.43727	-0.19246	-0.10239	-0.24449	-0.22532	0.6058	0.74608	0.18769	0.35438	0.98764	0.93026	0.84069	0.80983	0.70639	0.6217	0.86748	0.9101	0.85164	0.83482	0.076218	0.1627	6	5	5	5	5	5	5	5	5	5	5	5	5	5	5	5
1408	CRY2	-1.0458	-0.99627	-0.18307	-0.16808	-0.14276	-0.089079	-0.36785	-0.34018	-0.81163	-0.80681	-1.2516	-0.90908	-0.18211	-0.20646	0.0061622	-0.1158	0.99162	0.97579	0.66862	0.66135	0.77996	0.81193	0.98144	0.98021	0.72873	0.78071	0.78747	0.89566	0.28009	0.66798	0.2178	0.12872	4	4	4	4	4	4	4	4	6	6	6	5	6	6	6	5
1409	CRYAA	-0.48282	-0.89909	-0.52824	-0.93614	0.30438	-0.10988	-0.049681	-0.44581	-0.8199	-0.098945	-1.0139	-0.46281	-0.49181	0.024513	-0.67669	-0.20306	0.63258	0.88467	0.87165	0.98697	0.11951	0.61824	0.61913	0.83957	0.75722	0.86131	0.436	0.67665	0.23135	0.50335	0.84574	0.87335	5	5	5	5	5	5	5	5	6	5	6	5	6	5	6	5
1410	CRYAB	-2.2174	-1.4984	-0.51814	-0.38467	-0.49104	-0.42103	0.32558	0.47254	-0.30777	-0.77819	0.43792	0.087657	-1.2072	-0.098975	-0.50369	-0.85225	0.86931	0.84279	0.8429	0.49687	0.4595	0.45683	0.12567	0.13884	0.92628	0.92754	0.22633	0.44753	0.73938	0.83018	0.95647	0.99604	5	4	3	3	4	4	3	3	5	3	3	3	5	3	3	3
1411	CRYBA1	0.37618	0.5759	-0.42753	-0.1103	-0.2032	0.00024773	-0.24637	0.085313	-0.64871	-0.33073	0.16352	0.05671	-0.31791	-0.011258	-0.32316	-0.42983	0.10412	0.052106	0.91731	0.61237	0.32071	0.17361	0.42402	0.51854	0.90004	0.76984	0.091169	0.13885	0.87105	0.52678	0.99436	0.99596	6	6	6	6	6	6	6	6	6	6	6	6	6	6	6	6
1412	CRYBA2	-0.46942	-0.39875	-0.087979	-0.097083	-0.088793	-0.014552	-0.22073	-0.21668	0.35265	0.50849	-0.27415	-0.50015	-0.22991	-0.11966	-0.6422	-0.34275	0.58622	0.53093	0.49151	0.3378	0.36227	0.28646	0.63217	0.74841	0.085416	0.0955	0.5582	0.68076	0.16759	0.5149	0.78274	0.88991	5	5	5	5	5	5	5	5	5	6	6	5	5	6	6	5
1413	CRYBA4	-0.94744	-0.87444	-0.40974	-0.5302	-0.1053	-0.026025	0.14827	0.040475	-0.14298	-0.30564	-0.41398	-0.25626	0.35345	0.17842	-0.095221	0.064583	0.73231	0.83147	0.53896	0.50497	0.36932	0.32427	0.47941	0.47546	0.64816	0.83113	0.91175	0.83066	0.16984	0.60438	0.6364	0.73751	4	4	4	4	4	4	4	4	4	4	4	4	4	4	4	4
1414	CRYBB1	0.1581	0.14432	-0.13966	0.022828	-0.042565	-0.053389	-0.24924	-0.073811	0.22407	0.25666	0.23424	0.46665	-0.055552	-0.034212	-0.03661	0.1979	0.79561	0.52713	0.6535	0.61471	0.41164	0.40627	0.43523	0.44884	0.092519	0.12064	0.28714	0.22688	0.17508	0.13007	0.87999	0.37716	6	6	6	6	6	6	6	6	6	6	6	6	6	6	6	6
1415	CRYBB2	-0.41655	-0.28005	-0.32815	-0.42612	-0.14383	-0.0033847	0.20372	0.11916	-0.1961	-0.18441	0.11708	0.37492	0.26583	0.26588	-0.58314	-0.32191	0.75331	0.65421	0.56861	0.51798	0.60778	0.46406	0.21262	0.57243	0.87989	0.95609	0.31733	0.26847	0.058049	0.01932	0.85228	0.5302	6	6	6	6	6	6	6	6	6	6	6	6	6	6	6	6
1417	CRYBB3	0.51966	0.22678	-1.5794	-1.492	-0.15952	-0.36982	0.70463	0.8153	-0.25981	-0.33211	0.01335	-0.027903	0.25094	0.32492	-0.044962	-0.085158	0.090172	0.43052	0.61378	0.54026	0.62495	0.8304	0.047925	0.015393	0.63766	0.43937	0.48368	0.4789	0.17507	0.083029	0.77231	0.5641	6	5	5	5	5	5	5	5	6	5	5	5	6	5	5	5
1418	CRYGA	-0.54218	-0.48623	-0.13331	-0.0023426	-0.17106	-0.1021	0.035368	0.17995	0.65168	0.68808	-0.12876	0.068856	-0.1662	-0.14034	-0.62211	-0.42082	0.3156	0.15012	0.2798	0.073818	0.69368	0.42813	0.48136	0.40357	0.014034	0.054238	0.86556	0.62189	0.67444	0.65456	0.98815	0.98402	6	6	6	6	6	6	6	6	6	6	6	6	6	6	6	6
1419	CRYGB	-0.67745	-0.57292	-0.55557	-0.43887	0.061236	0.17135	-0.42142	-0.28392	0.016144	0.051179	0.012291	0.080637	0.044036	0.067546	-0.61214	-0.53937	0.75248	0.61826	0.15555	0.20749	0.17609	0.24619	0.52224	0.59093	0.13027	0.17326	0.26667	0.27366	0.63187	0.86429	0.74105	0.6775	6	6	6	6	6	6	6	6	6	6	6	6	6	6	6	6
1420	CRYGC	-0.29475	-0.2528	-0.41724	-0.53274	-0.38639	-0.34115	-0.51914	-0.62183	0.15327	0.23943	-0.42671	-0.49782	-0.18792	-0.11232	-0.55267	-0.62249	0.93309	0.94982	0.62095	0.5571	0.91358	0.93195	0.81502	0.97384	0.28962	0.23402	0.8694	0.81085	0.77825	0.71667	0.87159	0.6852	6	6	6	6	6	6	6	6	6	6	6	6	6	6	6	6
1421	CRYGD	-0.3699	-0.20929	-0.53162	-0.50213	-0.24294	-0.078325	-0.22038	-0.17744	0.1479	0.098905	0.23309	0.25566	-0.45194	-0.51222	0.038445	0.062641	0.74266	0.50704	0.43645	0.48606	0.70743	0.63747	0.93761	0.88438	0.39337	0.65114	0.47081	0.3143	0.89975	0.72234	0.48828	0.18123	6	6	6	6	6	6	6	6	6	6	6	6	6	6	6	6
1427	CRYGS	-0.27334	-0.54441	0.083644	0.12216	-0.25561	-0.52437	-0.1507	-0.099549	-0.84398	-0.86005	-0.11278	-0.10024	-0.13436	-0.16334	0.32994	0.34321	0.89538	0.84952	0.90159	0.84948	0.71226	0.69903	0.72109	0.78919	0.90254	0.87568	0.60563	0.56296	0.8967	0.86359	0.077409	0.1371	5	5	5	5	5	5	5	5	5	5	5	5	5	5	5	5
1428	CRYM	0.19842	0.16031	-0.28339	0.10021	0.38564	0.35047	0.089733	0.48677	-0.21026	-0.072063	0.089951	-0.075744	0.58086	0.70745	0.74291	0.57807	0.41557	0.20594	0.91406	0.63952	0.10045	0.10351	0.12173	0.085057	0.873	0.73929	0.83079	0.84675	0.0038043	0.00036752	0.00025027	0.0031587	5	5	5	5	5	5	5	5	5	5	5	5	5	5	5	5
1429	CRYZ	-0.30487	-0.25239	-0.15828	-0.11757	-0.32967	-0.274	0.2378	0.29133	-0.3625	-0.34526	-0.19464	-0.052244	-0.045802	-0.040295	0.16841	0.31217	0.72209	0.84152	0.48344	0.38152	0.99278	0.96513	0.16884	0.25646	0.85816	0.90294	0.93048	0.7997	0.59988	0.52904	0.36344	0.35357	6	6	6	6	6	6	6	6	6	6	6	6	6	6	6	6
1431	CS	0.51472	0.55236	0.43322	0.47346	0.084148	0.12473	0.22993	0.28287	-0.26165	-0.18461	0.029197	0.31631	-0.057985	0.0074692	-0.25954	0.029718	0.072128	0.078019	0.18914	0.14679	0.4052	0.31796	0.49082	0.27773	0.86193	0.62836	0.88972	0.38035	0.88159	0.85266	0.85884	0.43058	6	6	6	6	6	6	6	6	6	6	6	6	6	6	6	6
1432	MAPK14	-0.14007	-0.17898	-0.098892	-0.22131	-0.056083	-0.091687	-0.28836	-0.39821	-0.19274	-0.28104	-0.48218	-0.5162	0.10432	0.0043324	0.058969	0.025631	0.50255	0.76565	0.3122	0.44437	0.67939	0.76318	0.82521	0.92195	0.9452	0.99369	0.84463	0.77941	0.29662	0.34101	0.40294	0.55116	6	6	6	6	6	6	6	6	6	6	6	6	6	6	6	6
1434	CSE1L	-0.78841	-0.56143	-2.0208	-1.2248	0.78161	1.0131	2.3733	3.1982	1.2003	1.3042	0.72533	1.0751	-0.017259	0.07636	0.80635	1.1598	0.73247	0.62691	0.96086	0.72052	0.0011498	0.00012875	2.7328e-07	2.7336e-07	6.1373e-05	3.3012e-05	0.015442	0.004532	0.61005	0.53407	0.00073497	9.3699e-05	6	6	6	6	6	6	6	6	6	6	6	6	6	6	6	6
1435	CSF1	0.5041	0.19156	-0.53811	-0.38779	-0.063693	-0.3746	-0.19357	-0.029759	-0.44418	-0.61556	-0.17652	-0.02738	0.12637	-0.057361	-0.098764	0.051872	0.091188	0.22231	0.72036	0.52246	0.67582	0.74957	0.73784	0.75406	0.79853	0.99397	0.32386	0.48759	0.58403	0.81038	0.89156	0.70153	6	6	6	6	6	6	6	6	6	6	6	6	6	6	6	6
1436	CSF1R	0.29198	0.25945	0.074325	0.023806	0.13585	0.10623	-0.11422	-0.15208	0.19842	0.21526	0.27246	0.11902	0.087783	0.093092	0.15089	-0.0012638	0.27608	0.30516	0.3588	0.34804	0.56211	0.27384	0.70945	0.63933	0.48351	0.41437	0.51603	0.60395	0.14728	0.054602	0.42495	0.38068	6	6	6	6	6	6	6	6	6	6	6	6	6	6	6	6
1437	CSF2	0.04671	-0.26338	-0.17813	-0.18712	0.69326	0.38399	0.60239	0.60583	-0.1097	0.081348	-0.18598	-0.24191	-0.0080837	0.17173	-0.15263	-0.48998	0.67643	0.49878	0.77576	0.98174	0.0015388	0.02096	0.032288	0.13341	0.63068	0.57877	0.53946	0.67365	0.65658	0.39715	0.35448	0.78141	6	6	6	6	6	6	6	6	6	6	6	5	6	6	6	5
1438	CSF2RA	0.43767	0.38853	-0.26552	-0.27939	-0.061895	-0.10817	-0.085862	-0.086974	-0.064156	-0.13574	0.26376	0.15408	0.099194	0.015901	-0.053707	-0.16189	0.0537	0.11278	0.95619	0.8707	0.86229	0.77365	0.76327	0.87107	0.79692	0.90873	0.36666	0.52962	0.4916	0.78703	0.76448	0.88021	6	6	6	6	6	6	6	6	6	6	6	6	6	6	6	6
1439	CSF2RB	-0.093763	-0.22045	-0.2129	-0.16933	-0.53637	-0.65985	0.5159	0.57239	0.017924	-0.43027	-0.2481	-0.28086	-0.48857	-0.48255	0.074809	0.040479	0.54554	0.78993	0.64182	0.3597	0.97074	0.9953	0.27307	0.10465	0.32699	0.96106	0.27102	0.49269	0.88108	0.86769	0.64622	0.69763	6	6	5	5	6	6	5	5	6	5	5	5	6	5	5	5
1440	CSF3	-0.95788	-1.1184	0.31527	0.21455	0.0012879	-0.15479	-0.26166	-0.45671	-0.044269	0.032473	0.18932	0.23638	-0.21987	-0.15191	-0.12526	-0.074236	0.75363	0.83822	0.41698	0.4709	0.84066	0.89834	0.69486	0.8101	0.1582	0.15695	0.46924	0.20977	0.49742	0.6011	0.60041	0.90988	6	6	5	6	6	6	5	6	6	6	5	5	6	6	5	5
1441	CSF3R	-0.018484	-0.013333	0.39337	0.64058	0.25084	0.25956	-0.30893	-0.35695	0.058745	-0.13072	-0.0187	-0.013996	0.30118	0.098632	-0.24291	0.22299	0.31435	0.36376	0.018161	0.0039051	0.11948	0.31183	0.93588	0.86036	0.32252	0.4721	0.53066	0.47829	0.034341	0.71614	0.68788	0.23106	5	5	6	6	5	5	5	5	6	6	6	5	6	6	6	5
1442	CSH1	-0.43633	-0.32509	-0.54476	-0.56206	-0.42061	-0.30589	0.479	0.477	-0.20056	-0.17421	-0.34064	-0.33723	-0.066864	-0.051991	-0.35248	-0.35476	0.8942	0.89765	0.11882	0.29066	0.96412	0.89016	0.26579	0.42307	0.5814	0.42811	0.20973	0.22163	0.74811	0.74161	0.92822	0.80266	4	4	4	4	4	4	4	4	4	4	4	4	4	4	4	4
1444	CSHL1	-0.66451	-0.55713	-1.4991	-1.6505	-0.67758	-0.57357	-0.26169	-0.39383	-1.3398	-1.2269	-0.46628	-0.42177	-1.0251	-0.92252	-0.45796	-0.41108	0.70852	0.80023	0.74149	0.79651	0.64753	0.323	0.01923	0.05598	0.99129	0.96846	0.80172	0.87442	0.72654	0.50862	0.93877	0.9389	6	6	6	6	6	6	6	6	6	6	6	6	6	6	6	6
1445	CSK	-0.40942	-0.53296	-0.61231	-0.62461	-0.23375	-0.35434	0.65539	0.65595	-0.24257	-0.17613	-0.40137	-0.33537	0.01461	0.069427	0.15745	0.22461	0.89938	0.96244	0.89996	0.96737	0.75052	0.82969	0.0023144	0.023889	0.98835	0.93049	0.70198	0.66844	0.42277	0.56521	0.28451	0.29054	6	6	6	6	6	6	6	6	6	6	6	6	6	6	6	6
1446	CSN1S1	0.12602	0.20326	-0.016139	-0.25558	0.18796	0.26856	-0.50066	-0.72803	0.031722	-0.11327	0.56847	0.49961	0.014779	-0.14214	-0.033522	-0.10047	0.75915	0.79609	0.3211	0.51028	0.4962	0.29472	0.53294	0.83607	0.92495	0.9763	0.020046	0.019137	0.5829	0.89074	0.71865	0.94785	6	6	6	6	6	6	6	6	6	6	6	6	6	6	6	6
1447	CSN2	-0.83124	-0.81042	-0.86258	-0.69701	0.25436	0.27971	-0.18399	-0.0048383	0.32346	0.34267	0.017605	0.095639	-0.035293	-0.027424	-0.26975	-0.19147	0.40137	0.47387	0.98782	0.94133	0.12274	0.24281	0.41218	0.44144	0.1121	0.15446	0.32537	0.060413	0.26973	0.1908	0.64004	0.47856	6	6	6	6	6	6	6	6	6	6	6	6	6	6	6	6
1448	CSN3	-0.26895	-0.55808	-0.79492	-0.88052	0.36247	0.075741	-0.56089	-0.62624	0.34314	0.18841	0.89714	0.93212	0.20768	0.040944	0.012722	0.050297	0.49042	0.80116	0.59445	0.58483	0.097347	0.4586	0.73508	0.76196	0.56052	0.31377	0.014744	0.0088915	0.2301	0.82783	0.6711	0.4211	6	6	6	6	6	6	6	6	6	6	6	6	6	6	6	6
1452	CSNK1A1	1.7808	1.6982	1.2371	1.5205	-0.82612	-0.90824	-0.80005	-0.63497	-0.20326	-0.10833	-0.092996	0.11653	-0.76132	-0.6791	-0.62039	-0.409	2.7278e-07	1.3639e-06	0.0013432	0.00010202	0.69382	0.71554	0.8487	0.6365	0.10047	0.030856	0.67311	0.44355	0.79696	0.8708	0.8488	0.78176	6	6	6	5	6	6	6	5	6	6	6	6	6	6	6	6
1453	CSNK1D	-1.6916	-1.5935	-1.4504	-1.7274	-0.026607	0.087159	0.094673	0.012667	-0.40757	-0.29183	0.12222	0.40755	-0.11901	0.014845	-0.8587	-0.55314	0.96943	0.93337	0.81665	0.99243	0.53373	0.36422	0.3269	0.58088	0.49591	0.41937	0.57718	0.2842	0.33565	0.1871	0.98139	0.38691	5	5	6	5	5	5	6	5	6	5	6	5	6	5	6	5
1454	CSNK1E	0.1104	-0.014125	0.098233	0.044476	-0.11256	-0.23447	-0.14628	-0.18716	-0.2635	-0.37385	-0.1381	0.050157	-0.001104	-0.12344	-0.23086	-0.040479	0.43079	0.4289	0.27534	0.3294	0.98564	0.99143	0.32206	0.36174	0.71719	0.81657	0.60672	0.59238	0.62869	0.69008	0.57892	0.40006	6	6	6	6	6	6	6	6	6	6	6	6	6	6	6	6
1455	CSNK1G2	0.34928	0.34478	-0.045844	-0.10875	-0.26404	-0.26549	-0.046619	-0.096904	-0.0082535	0.022409	0.1381	0.07444	0.19323	0.21225	0.16643	0.10424	0.070631	0.081962	0.60212	0.67842	0.97401	0.96604	0.69348	0.71836	0.78514	0.69802	0.5921	0.66465	0.19329	0.1353	0.54978	0.77088	6	6	6	6	6	6	6	6	6	6	6	6	6	6	6	6
1456	CSNK1G3	-0.12396	-0.2292	0.04331	0.093065	0.3166	0.2143	0.084983	0.14752	0.27138	0.20292	0.038387	-0.025736	0.014863	-0.065203	-0.19133	-0.25399	0.66603	0.7149	0.15419	0.28558	0.28343	0.31178	0.74117	0.53729	0.16941	0.17322	0.66782	0.658	0.26197	0.41591	0.94769	0.8056	6	6	6	6	6	6	6	6	6	6	6	6	6	6	6	6
1457	CSNK2A1	0.29592	0.32904	0.71248	0.64138	0.15589	0.19202	0.073379	0.014961	0.50248	0.56011	0.94584	0.88253	-0.092368	-0.046223	-0.084491	-0.14612	0.11959	0.038471	0.00016151	0.00012774	0.52162	0.40326	0.21495	0.27093	0.04266	0.007394	3.0842e-05	0.00029969	0.60424	0.23634	0.47114	0.67513	6	6	6	6	6	6	6	6	6	6	6	6	6	6	6	6
1459	CSNK2A2	0.10589	0.21875	0.10097	0.040362	-0.027508	0.0885	-0.41455	-0.46251	0.11094	0.2012	-0.23999	-0.3755	0.37787	0.45661	0.29179	0.15736	0.12603	0.14822	0.4766	0.38934	0.88638	0.44111	0.94432	0.99825	0.52668	0.52495	0.75647	0.59436	0.01462	0.02061	0.003653	0.49023	6	6	6	6	6	6	6	6	6	6	6	6	6	6	6	6
1460	CSNK2B	0.22067	0.25454	-0.41139	-0.19842	0.39836	0.43529	0.40473	0.63078	0.77379	0.90738	1.0298	1.294	0.39487	0.51719	0.47882	0.74519	0.24006	0.25329	0.34965	0.38317	0.030613	0.043074	0.017748	0.0060272	0.0013041	0.0003986	9.5527e-06	7.3762e-06	0.061295	0.0043472	0.0085667	2.322e-05	6	6	6	6	6	6	6	6	6	6	6	6	6	6	6	6
1462	VCAN	0.37825	0.53379	-0.3803	-0.14051	0.30085	0.46067	0.2309	0.23105	-0.80273	-0.72218	0.38935	0.38528	0.089366	0.13781	-0.23759	-0.23891	0.2538	0.17335	0.7104	0.54954	0.10481	0.13446	0.13205	0.51093	0.4332	0.27245	0.17425	0.23822	0.33913	0.25671	0.69798	0.59109	6	6	5	6	6	6	5	6	6	6	6	6	6	6	6	6
1463	NCAN	-0.13407	-0.19765	0.11729	0.40468	0.4004	0.34012	-0.11449	0.18718	-0.19665	-0.20988	-0.94641	-0.88673	0.17626	0.15107	0.17296	0.22325	0.78071	0.82517	0.60169	0.27624	0.046746	0.2887	0.76906	0.61064	0.64503	0.85799	0.79539	0.73204	0.42314	0.32172	0.30244	0.43037	6	6	6	6	6	6	6	6	6	6	6	6	6	6	6	6
1464	CSPG4	0.7377	0.1506	-1.7009	-1.9347	-1.2005	-1.1247	0.67222	1.0969	-0.22442	-0.18245	1.0379	0.8335	-1.794	-1.7357	-0.47966	-0.61258	0.067489	0.023297	0.97601	0.9915	0.67957	0.80745	0.1085	0.0053083	0.84912	0.60487	0.080076	0.13507	0.99452	0.99747	0.10141	0.50919	5	6	4	5	6	6	4	5	5	5	5	5	5	5	5	5
1465	CSRP1	-0.24441	-0.35799	-0.59806	-0.58048	-0.14817	-0.25922	0.01326	0.053374	-1.4179	-1.3367	0.074369	-0.10502	-0.50501	-0.43815	0.34598	0.16628	0.77373	0.79611	0.43583	0.39762	0.35224	0.53529	0.45994	0.50282	0.69336	0.69903	0.78831	0.58033	0.16643	0.10926	0.45252	0.41741	5	5	5	5	5	5	5	5	6	6	6	6	6	6	6	6
1466	CSRP2	0.37793	0.48366	0.09585	-0.0011158	-0.19593	-0.087012	-0.094327	-0.17894	-0.10362	-0.14414	-0.48822	-0.53922	0.29027	0.23694	-0.58003	-0.6386	0.24003	0.25985	0.052652	0.16307	0.8629	0.54607	0.42119	0.2913	0.16909	0.33153	0.38118	0.37684	0.31337	0.26295	0.91414	0.88509	6	6	6	6	6	6	6	6	6	6	6	6	6	6	6	6
1468	SLC25A10	-0.36228	-0.33186	-0.59539	-0.66329	-0.12674	-0.093489	-0.015905	-0.070845	0.2594	0.27525	0.044963	0.23938	0.25014	0.25458	-0.14835	0.048189	0.74422	0.74559	0.91251	0.945	0.3785	0.093743	0.28607	0.51559	0.23988	0.19624	0.65872	0.55631	0.28626	0.15649	0.87999	0.84433	6	6	6	6	6	6	6	6	6	6	6	6	6	6	6	6
1469	CST1	-0.40315	-0.3809	-0.015893	0.13346	-0.19994	-0.17359	0.14433	0.30806	-0.84214	-0.9298	0.49969	0.37677	-0.50675	-0.22221	0.29801	0.051232	0.56193	0.64769	0.60604	0.46648	0.53546	0.74745	0.11494	0.74097	0.3202	0.39936	0.34769	0.14636	0.92713	0.90542	0.078342	0.35456	6	6	5	5	6	6	5	5	6	5	6	5	6	5	6	5
1470	CST2	0.23737	0.28153	-0.12126	-0.35812	-0.1149	-0.067662	0.1359	-0.088658	-0.47841	-0.40382	-0.25748	-0.40816	-0.32136	-0.25795	-0.10504	-0.25513	0.25271	0.22151	0.46856	0.80003	0.43973	0.41211	0.29843	0.87112	0.88431	0.89765	0.59896	0.83206	0.59483	0.67895	0.82007	0.75413	5	5	5	5	5	5	5	5	5	5	5	5	5	5	5	5
1471	CST3	-1.2314	-1.37	-0.43719	-0.54155	0.32837	0.20245	0.21827	0.01584	0.51998	0.49626	0.1744	0.80236	-0.5711	-0.60243	0.020339	0.17519	0.91547	0.9822	0.030198	0.094108	0.072524	0.23721	0.36776	0.47084	0.10423	0.24016	0.26202	0.10646	0.9569	0.96215	0.8965	0.44578	6	6	5	6	6	6	5	6	6	6	6	5	6	6	6	5
1472	CST4	0.38866	0.39119	-0.095863	0.027385	-0.11219	-0.10675	0.050328	0.18656	-0.33258	-0.32583	0.20151	0.19678	-0.48467	-0.49008	-0.10389	-0.10707	0.25545	0.25462	0.8062	0.39454	0.61171	0.7081	0.51792	0.65413	0.46446	0.23657	0.26291	0.18976	0.83068	0.63691	0.92388	0.71133	6	6	6	6	6	6	6	6	6	6	6	6	6	6	6	6
1473	CST5	0.32312	0.3163	-0.10314	-0.13326	-0.30027	-0.24754	-1.5139	-1.5416	0.80051	0.623	-0.60467	-0.49733	-0.66183	-0.84833	0.24409	0.35124	0.11887	0.26907	0.13579	0.36138	0.96179	0.88017	0.96555	0.9869	0.025197	0.10173	0.85558	0.91098	0.60482	0.59799	0.30942	0.37149	5	4	5	5	4	4	5	5	5	5	5	5	5	5	5	5
1474	CST6	0.54211	-0.2715	1.1436	0.2706	0.29586	0.16359	-1.1464	-1.6961	-0.60545	0.12737	-1.1781	-1.3764	-0.61667	0.19641	-0.23639	-0.35873	0.083064	0.53534	0.0011803	0.001561	0.27064	0.3582	0.90991	0.99342	0.55898	0.39674	0.87476	0.92814	0.36576	0.43308	0.82728	0.68315	5	5	5	6	5	5	5	6	6	5	5	5	6	5	5	5
1475	CSTA	-0.51083	-0.6458	-0.13881	0.063196	0.21513	0.082578	0.24604	0.46151	0.33959	0.55358	0.18792	-0.32035	-0.33486	-0.1303	0.49141	-0.017707	0.81934	0.93321	0.56069	0.51163	0.25655	0.56118	0.14528	0.21004	0.19741	0.12	0.48454	0.90365	0.85723	0.48083	0.10764	0.41366	4	4	4	4	4	4	4	4	4	4	4	4	4	4	4	4
1476	CSTB	0.59541	0.27667	-0.48626	-0.43081	0.029312	-0.22566	-0.013238	0.056905	-0.71299	-0.7299	-0.70857	-0.80668	-0.078771	-0.12783	-0.172	-0.27024	0.070636	0.30046	0.80307	0.68718	0.86537	0.91528	0.32399	0.32344	0.24055	0.42501	0.99359	0.98402	0.40966	0.26244	0.19921	0.14905	6	5	6	6	5	5	6	6	6	6	6	6	6	6	6	6
1477	CSTF1	0.38338	0.62118	-0.078208	-0.082745	-0.63621	-0.39486	0.35616	0.36417	-0.44823	-0.11404	-0.10258	-0.69963	0.015361	0.33903	-0.13288	-0.11407	0.18403	0.14764	0.12901	0.064837	0.88526	0.77872	0.1775	0.38957	0.77553	0.35077	0.07855	0.44901	0.5433	0.044524	0.78162	0.65491	6	6	6	6	6	6	6	6	6	6	6	5	6	6	6	5
1478	CSTF2	-0.054245	-0.19054	0.71922	0.88299	-0.28371	-0.4175	0.31622	0.49305	-0.31953	-0.13447	-0.84708	-0.86659	0.02372	0.1969	0.24657	0.22113	0.79916	0.62155	0.0083594	0.0093936	0.76334	0.7922	0.19374	0.14914	0.62896	0.36218	0.67573	0.82616	0.13896	0.4618	0.15384	0.427	5	5	5	5	5	5	5	5	5	5	5	5	5	5	5	5
1479	CSTF3	0.65244	0.39927	-0.57518	-0.64398	-0.15932	-0.41263	0.27773	0.22954	0.29777	0.028809	-1.1154	-2.0723	0.44135	0.15877	-0.14462	-0.96161	0.030168	0.56937	0.54354	0.72194	0.39788	0.73291	0.42649	0.48694	0.41849	0.72472	0.15551	0.5656	0.075308	0.20284	0.78909	0.95884	6	6	6	6	6	6	6	6	6	6	6	5	6	6	6	5
1482	NKX2-5	0.48189	0.30489	-1.0375	-1.1116	-1.6594	-1.849	-0.51113	-0.56178	0.34168	0.11344	-0.29112	-0.1667	-0.54108	0.43094	-0.65172	-0.52412	0.21775	0.22466	0.23971	0.42781	0.9639	0.98829	0.79858	0.85461	0.67858	0.51689	0.18507	0.16514	0.16813	0.31244	0.97531	0.84665	5	5	4	4	5	5	4	4	5	4	4	4	5	4	4	4
1486	CTBS	-0.68433	-0.64148	-0.41962	-0.30785	-0.29954	-0.25328	-0.1516	-0.026649	-0.56562	-0.50084	-0.34738	-0.060737	0.010339	0.062877	0.29376	0.58104	0.81432	0.7581	0.62132	0.46514	0.79223	0.83582	0.76188	0.77001	0.79343	0.7022	0.8726	0.44635	0.47277	0.43955	0.12649	0.070285	5	5	5	5	5	5	5	5	5	5	5	5	5	5	5	5
1487	CTBP1	-0.2115	-0.1287	0.10098	0.15234	-0.072018	0.014282	-0.1143	-0.050135	0.727	0.73128	0.86939	0.84777	-0.42535	-0.43193	0.014571	-0.0048445	0.66648	0.76632	0.36566	0.35627	0.17488	0.21615	0.79748	0.77783	0.001662	0.028161	0.0020931	0.0030245	0.79729	0.80881	0.65776	0.53759	6	6	6	6	6	6	6	6	6	6	6	6	6	6	6	6
1488	CTBP2	-2.0003	-2.409	0.80801	0.97496	-0.6059	-0.99472	-0.66675	-1.4877	-0.11885	0.36348	-0.080349	0.29988	-1.3567	-0.85403	-1.159	-0.86293	0.70634	0.65681	0.12397	0.21322	0.3737	0.35269	0.3498	0.97598	0.17871	0.1853	0.73571	0.33578	0.16501	0.16848	0.96392	0.85598	3	3	3	2	3	3	3	2	4	3	4	3	4	3	4	3
1489	CTF1	-0.37878	-0.37619	-0.14774	-0.27781	-0.31126	-0.30574	-0.47456	-0.59253	-0.35367	-0.38091	0.23734	0.094352	1.0815	1.0415	0.36578	0.22316	0.63682	0.71445	0.58315	0.66947	0.61801	0.75828	0.87817	0.93657	0.67698	0.6724	0.014962	0.084002	0.0002845	0.00061526	0.25362	0.31062	6	6	6	6	6	6	6	6	6	6	6	6	6	6	6	6
1490	CTGF	0.18653	0.023287	-0.19665	-0.45594	0.1827	0.022049	0.38027	0.13316	0.059891	-0.058389	0.027211	-0.19707	-0.14724	-0.27733	0.27979	0.055641	0.28037	0.36412	0.94404	0.96455	0.4498	0.81637	0.26476	0.48202	0.62593	0.76245	0.63655	0.81408	0.85855	0.78231	0.11854	0.53484	6	6	6	6	6	6	6	6	6	6	6	6	6	6	6	6
1491	CTH	-0.49302	-0.39311	0.32042	0.32628	0.10388	0.20807	0.21246	0.23079	-0.47368	-0.53505	-0.85313	-0.93606	-0.17178	-0.24849	0.11385	-0.0152	0.88259	0.81734	0.15113	0.24307	0.30417	0.22225	0.47044	0.47137	0.59225	0.22893	0.24943	0.78767	0.9607	0.9534	0.2161	0.36996	6	6	6	6	6	6	6	6	6	6	6	6	6	6	6	6
1493	CTLA4	-0.021537	0.58745	0.054344	0.13399	0.22763	0.37827	0.43251	0.5261	-0.71075	-0.061623	-0.59693	-0.45302	0.13626	0.13646	0.86505	0.752	0.16606	0.19784	0.43574	0.52523	0.28452	0.18442	0.34557	0.35098	0.66808	0.68221	0.50539	0.82746	0.1719	0.16913	0.071811	0.020279	5	4	5	5	4	4	5	5	6	5	6	5	6	5	6	6
1495	CTNNA1	0.11856	-0.0089989	0.60321	0.7018	0.21077	0.085952	-0.32835	-0.2173	-0.064563	0.023027	0.26614	0.25232	-0.17932	-0.10309	0.093144	0.081304	0.54543	0.9052	0.050773	0.0063367	0.28262	0.49764	0.59332	0.51646	0.76653	0.25362	0.32672	0.28425	0.67863	0.76328	0.50031	0.47728	6	6	6	6	6	6	6	6	6	6	6	6	6	6	6	6
1496	CTNNA2	-0.22636	-0.42364	-0.60184	-0.49072	0.17364	-0.021416	-0.00073513	0.12527	-0.7547	-1.0308	0.51559	0.63565	-0.071894	-0.38353	0.1863	0.30831	0.57466	0.79126	0.48426	0.53157	0.25503	0.81522	0.54606	0.54288	0.31801	0.40844	0.16491	0.17905	0.74341	0.79834	0.58745	0.1291	6	6	6	6	6	6	6	6	6	6	6	6	6	6	6	6
1497	CTNS	-0.060579	-0.013667	-0.02305	-0.16957	-0.12278	-0.072808	-0.037338	-0.17119	-0.032511	-0.070588	-0.16815	-0.17357	0.22123	0.17151	-0.21586	-0.21982	0.63969	0.70471	0.3742	0.58685	0.91208	0.61522	0.79731	0.77019	0.62707	0.4818	0.90577	0.86822	0.07965	0.49617	0.99321	0.87221	6	6	6	6	6	6	6	6	6	6	6	6	6	6	6	6
1499	CTNNB1	-0.1332	-0.16155	-0.23976	-0.20431	-0.15575	-0.18116	-0.36294	-0.31478	0.031127	-0.079423	0.18009	0.18085	0.088952	-0.033758	0.2304	0.23261	0.84591	0.84064	0.80591	0.70525	0.91124	0.82506	0.74226	0.6647	0.61774	0.52473	0.34631	0.45588	0.56531	0.74289	0.22825	0.21887	6	6	6	6	6	6	6	6	6	6	6	6	6	6	6	6
1500	CTNND1	-0.067123	0.16989	0.43106	0.35916	0.039947	0.28086	0.39353	0.33414	-0.15967	-0.2207	-0.47901	-0.26047	-0.33097	-0.40495	-0.024228	0.19249	0.61785	0.49974	0.0084469	0.02643	0.19404	0.32953	0.35603	0.40764	0.58825	0.57954	0.62232	0.52775	0.61545	0.64248	0.71727	0.3895	6	6	6	6	6	6	6	6	6	6	6	6	6	6	6	6
1501	CTNND2	-0.2561	-0.21544	0.065371	0.16753	0.24175	0.29613	-0.058506	0.057658	-0.36167	-0.58999	-0.96539	-1.1101	0.10361	-0.15782	0.41928	0.22652	0.2351	0.19041	0.27154	0.27931	0.15908	0.054608	0.57186	0.58378	0.19916	0.48755	0.66464	0.73423	0.21801	0.66981	0.096731	0.061304	6	6	6	6	6	6	6	6	6	6	6	6	6	6	6	6
1503	CTPS1	-0.4065	-0.68274	0.23908	0.31027	0.45827	0.18621	-0.49389	-0.41023	-0.70219	-0.71938	-3.2436	-2.863	-0.19825	-0.22801	0.063492	0.348	0.091828	0.38154	0.46279	0.22662	0.084969	0.31426	0.9133	0.95739	0.94987	0.94646	0.99993	0.99858	0.71706	0.59636	0.45903	0.035197	6	6	6	6	6	6	6	6	6	6	6	6	6	6	6	6
1504	CTRB1	-0.8763	-0.85308	-2.3221	-1.9708	-0.10476	-0.066361	-0.88101	-0.47634	-0.60332	-0.58365	0.56153	0.33599	-0.16204	-0.15526	0.076753	-0.14958	0.12168	0.16542	0.7777	0.8256	0.82377	0.82608	0.8573	0.96698	0.69635	0.28719	0.13839	0.31526	0.78705	0.67446	0.43544	0.59874	5	5	5	4	5	5	5	4	5	5	5	5	5	5	5	5
1506	CTRL	0.97677	0.97745	0.24155	1.1564	0.2759	0.28043	0.31139	0.64794	-1.0751	-1.0064	-0.15049	-0.14222	-0.62104	-0.56807	-0.067654	-0.058826	0.0001203	0.011762	0.077781	0.010004	0.25481	0.1311	0.33651	0.097	0.88746	0.83321	0.28072	0.25735	0.84039	0.84402	0.33366	0.53468	5	5	5	4	5	5	5	4	5	5	5	5	5	5	5	5
1508	CTSB	-0.16237	-0.20685	0.26241	0.36942	-0.1675	-0.20901	-0.5308	-0.41111	0.086945	-0.026359	-0.57551	-0.5465	-0.082226	-0.20723	0.13552	0.16282	0.91016	0.88422	0.25655	0.12566	0.85985	0.94681	0.87481	0.72869	0.47971	0.55442	0.37502	0.59057	0.38607	0.72945	0.34669	0.23547	6	6	6	6	6	6	6	6	6	6	6	6	6	6	6	6
1509	CTSD	-0.41085	-0.26189	0.16642	-0.088328	-0.036132	0.11716	-0.92519	-0.24933	-0.29744	-0.30778	-0.77266	-0.1072	-0.25452	-0.071919	-0.023973	0.041728	0.76553	0.94026	0.3126	0.55909	0.46545	0.43653	0.69355	0.84243	0.65727	0.78488	0.90913	0.72748	0.45494	0.40209	0.55973	0.82434	6	6	6	5	6	6	6	5	6	5	6	5	6	5	6	5
1510	CTSE	-0.59419	-0.45564	0.1203	0.10055	-0.35539	-0.21267	-0.2765	-0.2846	0.021605	-0.31234	-0.07568	-0.079991	0.071199	-0.27566	-0.1886	-0.19205	0.89487	0.3364	0.48234	0.54468	0.77571	0.8216	0.62085	0.76696	0.325	0.73845	0.28021	0.55375	0.52252	0.97459	0.69157	0.70314	6	6	6	6	6	6	6	6	6	6	6	6	6	6	6	6
1511	CTSG	0.17308	7.8194e-05	0.39606	0.29691	0.029343	-0.14111	-0.092877	-0.17954	-0.40055	-0.52236	-1.0553	-1.0085	0.17318	0.038808	-0.020591	0.024651	0.49315	0.89243	0.0097504	0.022926	0.70498	0.74351	0.68658	0.57035	0.68029	0.91616	0.99762	0.9941	0.27356	0.33837	0.76189	0.54044	6	6	6	6	6	6	6	6	6	6	6	6	6	6	6	6
1512	CTSH	0.17517	0.055707	0.046862	0.0065691	0.18602	0.069361	0.3078	0.2802	-0.19228	-0.32955	-0.14796	-0.1444	0.42459	0.27528	-0.12123	-0.11632	0.51221	0.70389	0.77666	0.79237	0.20902	0.36367	0.17061	0.17366	0.72392	0.97357	0.6408	0.59462	0.044103	0.21676	0.7809	0.78723	6	6	6	6	6	6	6	6	6	6	6	6	6	6	6	6
1513	CTSK	0.044265	-0.047113	-0.1783	-0.25186	0.36602	0.27758	-0.33891	-0.39984	0.15443	0.11315	-0.06882	-0.045108	0.047113	-0.0057407	-0.14644	-0.12115	0.71586	0.7111	0.73675	0.77275	0.073082	0.17823	0.97597	0.99071	0.343	0.46119	0.67945	0.42462	0.66718	0.43574	0.78201	0.72578	6	6	6	6	6	6	6	6	6	6	6	6	6	6	6	6
1514	CTSL1	-1.139	-1.2808	-0.2261	-0.037193	0.074384	-0.064115	0.31806	0.52001	0.12741	0.49706	-0.31066	-0.21983	-0.18456	0.17427	-0.57286	-0.48026	0.93804	0.98434	0.85215	0.86471	0.80056	0.84678	0.53189	0.066119	0.81621	0.073258	0.86523	0.82939	0.79426	0.51639	0.97544	0.96003	3	3	3	3	3	3	3	3	3	3	3	3	3	3	3	3
1515	CTSL2	-0.15863	-0.14468	0.0050496	0.056044	0.37927	0.3963	0.31975	0.38353	-0.026453	-0.10331	-0.0094343	-0.10424	0.17113	0.082561	-0.11296	-0.20645	0.76637	0.76657	0.3735	0.3855	0.013627	0.13178	0.16513	0.14858	0.62729	0.65543	0.44796	0.61788	0.58236	0.62297	0.67675	0.91414	5	5	5	5	5	5	5	5	5	5	5	5	5	5	5	5
1519	CTSO	0.17091	0.32009	0.44248	0.49257	0.35843	0.51272	-0.34196	-0.27924	0.34839	0.018179	-0.55852	-0.48676	-0.50587	-0.84863	-0.16418	-0.090912	0.33449	0.22167	0.31664	0.30645	0.20509	0.10084	0.9384	0.87726	0.11108	0.31589	0.78291	0.66991	0.92628	0.97937	0.63596	0.56685	6	6	6	6	6	6	6	6	6	6	6	6	6	6	6	6
1520	CTSS	-0.1449	-0.15871	0.30829	0.24691	0.12675	0.11607	-0.13746	-0.18628	-0.32481	-0.30318	-0.11602	-0.14005	0.15315	0.16318	0.04551	0.022787	0.80261	0.77072	0.21013	0.2006	0.63353	0.40734	0.65219	0.56912	0.98127	0.84112	0.7595	0.59618	0.098682	0.12152	0.39539	0.44288	6	6	6	6	6	6	6	6	6	6	6	6	6	6	6	6
1521	CTSW	0.093108	1.2456	0.73629	0.54124	0.11288	0.44814	0.043139	-0.14072	-0.2745	-0.31508	-0.011577	0.29682	-0.62587	-0.66178	-0.21655	0.10062	0.0026108	4.119e-05	0.047517	0.30376	0.62	0.27877	0.15788	0.50674	0.74552	0.65348	0.66942	0.45748	0.15087	0.1039	0.25739	0.049322	6	5	6	6	5	5	6	6	6	6	6	6	6	6	6	6
1522	CTSZ	-0.19895	-0.32608	0.67077	0.61681	0.32901	0.20473	0.15244	0.11111	-0.061803	-0.045601	-0.36211	-0.32491	-0.064171	-0.059364	0.040437	0.078461	0.61982	0.63386	0.087028	0.13881	0.19392	0.29073	0.83695	0.61813	0.60492	0.48407	0.6612	0.66096	0.49275	0.53319	0.85884	0.56473	4	4	4	4	4	4	4	4	4	4	4	4	4	4	4	4
1523	CUX1	0.2667	0.21156	-0.41632	0.3779	-0.11013	-0.16239	-0.50667	0.36312	0.18745	0.6875	-0.2066	0.12682	-0.33562	0.15662	-0.30483	-0.023351	0.056312	0.186	0.16894	0.11776	0.90417	0.95074	0.24133	0.14064	0.30561	0.079381	0.25037	0.61893	0.50534	0.53196	0.24297	0.36278	6	6	6	5	6	6	6	5	6	6	6	5	6	6	6	5
1524	CX3CR1	-1.6613	-1.4424	-0.22375	-0.15165	0.2606	0.49662	-0.19887	-0.11172	-0.62227	-0.88504	0.55727	0.5544	-0.49566	-0.79514	-0.26618	-0.26435	0.89453	0.85856	0.070511	0.15507	0.21036	0.019693	0.93749	0.83276	0.031852	0.33041	0.1135	0.16107	0.40389	0.633	0.64205	0.67424	5	5	5	5	5	5	5	5	5	5	5	5	5	5	5	5
1525	CXADR	0.32546	0.18458	0.30418	0.43754	0.16332	0.024907	0.6026	0.74939	0.26753	0.48434	0.605	0.76834	-0.32802	-0.12178	-0.38815	-0.22101	0.13302	0.29295	0.49435	0.28409	0.44604	0.69529	0.028922	0.013665	0.16337	0.12914	0.010121	0.0038736	0.52469	0.45416	0.82313	0.72172	6	6	6	6	6	6	6	6	6	6	6	6	6	6	6	6
1527	TEX28	-0.10853	0.025515	-0.3255	-0.26445	-0.38799	-0.42687	-0.90574	-0.83384	-0.70423	-0.31012	0.65444	0.59692	0.35553	0.21545	-0.0013783	-0.055663	0.80203	0.86446	0.17035	0.18594	0.60183	0.38145	0.84252	0.79688	0.56407	0.59462	0.14588	0.17475	0.16978	0.29908	0.51253	0.60629	5	6	6	6	6	6	6	6	6	5	6	6	6	5	6	6
1528	CYB5A	0.14819	0.0062614	0.17305	0.027175	-0.040534	-0.17976	0.11981	-0.013435	0.1815	0.063345	-0.60026	-0.53321	-0.34393	-0.47365	-0.032854	0.034569	0.70927	0.84616	0.2277	0.64241	0.6306	0.81478	0.23455	0.51795	0.21607	0.41645	0.97592	0.97951	0.54308	0.73037	0.40446	0.28258	6	6	6	6	6	6	6	6	6	6	6	6	6	6	6	6
1534	CYB561	-0.53631	-0.6076	0.013754	-0.32549	0.0015987	-0.066539	-0.019654	-0.34684	0.25514	0.25799	-0.80925	-0.74144	-0.32552	-0.33384	-0.12448	-0.057133	0.95501	0.97551	0.81557	0.8889	0.88564	0.95599	0.92433	0.99001	0.38638	0.46948	0.87683	0.82558	0.89477	0.91051	0.74545	0.63741	6	6	6	6	6	6	6	6	6	6	6	6	6	6	6	6
1535	CYBA	-0.4079	-0.20889	-1.1916	-1.0135	-0.32173	-0.11883	-0.18449	0.0095301	-0.30617	-0.24917	-1.067	-1.1005	-0.57594	-0.52959	0.041563	-0.0019508	0.75967	0.60466	0.79603	0.50913	0.64599	0.69818	0.17504	0.22323	0.58235	0.76382	0.85822	0.92348	0.90603	0.7866	0.4804	0.76188	6	6	6	6	6	6	6	6	6	6	6	6	6	6	6	6
1536	CYBB	-0.8873	-0.84818	-0.62832	-0.76808	0.12223	0.16507	-0.096478	-0.12534	0.23676	0.13034	0.23199	0.44783	-0.42746	-0.54447	0.15614	0.37509	0.95535	0.96741	0.84605	0.87589	0.59218	0.43977	0.88924	0.81575	0.59773	0.69799	0.33061	0.21424	0.3649	0.60865	0.4621	0.06496	4	4	4	5	4	4	4	5	4	4	4	4	4	4	4	4
1537	CYC1	-0.4503	-0.20204	-1.5818	-1.5239	-0.17591	0.077725	0.52319	0.60236	-0.078048	0.036528	-0.057898	-0.12585	0.1691	0.2725	0.005202	-0.061289	0.39548	0.43728	0.83633	0.91549	0.42648	0.1877	0.10564	0.085049	0.60633	0.6503	0.53865	0.57811	0.10113	0.17161	0.51877	0.62722	6	6	6	6	6	6	6	6	6	6	6	6	6	6	6	6
1538	CYLC1	-0.19659	0.10321	0.03164	0.27423	-0.27661	0.027183	-0.07762	0.1782	-0.33605	-0.25476	0.0065562	-0.08543	-0.29597	-0.22555	-0.44768	-0.53806	0.2462	0.14994	0.32538	0.074566	0.79305	0.56485	0.73573	0.41726	0.65478	0.62555	0.26331	0.77532	0.21164	0.33243	0.98481	0.97305	6	6	6	6	6	6	6	6	6	6	6	6	6	6	6	6
1539	CYLC2	0.47155	0.78292	0.25579	0.23173	-0.24629	0.069295	0.11728	0.10564	-0.90116	-0.96047	-0.090954	-0.23794	0.17	0.095043	-0.35586	-0.50126	0.03531	0.0046878	0.33032	0.50632	0.7588	0.25251	0.12742	0.20245	0.75069	0.77147	0.55121	0.80123	0.37962	0.47548	0.39223	0.67497	6	6	6	6	6	6	6	6	6	6	6	6	6	6	6	6
1540	CYLD	0.45006	0.087093	-0.21151	-0.30986	-0.015255	-0.37677	-0.3683	-0.26953	0.35713	-0.54997	-0.0055939	-0.040099	0.14471	-0.41169	0.27562	0.24194	0.10817	0.37034	0.24873	0.41566	0.82083	0.85665	0.9256	0.88388	0.33496	0.62051	0.62849	0.6215	0.0055211	0.13019	0.24998	0.35235	5	5	5	6	5	5	5	6	5	6	5	5	5	6	5	5
1543	CYP1A1	-0.10397	-0.24696	-0.30164	-0.2371	-0.039995	-0.18134	0.87707	0.95586	0.48254	0.63358	0.66354	0.50141	-0.24838	-0.10781	-0.26291	-0.42163	0.66094	0.81642	0.35827	0.43042	0.52806	0.19696	0.0066847	0.0082332	0.068164	0.076683	0.072263	0.28088	0.73375	0.74928	0.22604	0.13532	6	6	6	6	6	6	6	6	6	6	6	6	6	6	6	6
1544	CYP1A2	-0.06253	-0.094974	0.058423	0.090457	0.081351	0.051897	0.30327	0.34821	-0.13707	-0.1121	0.6647	0.87684	-0.10642	-0.09298	-0.33556	-0.12023	0.64397	0.8741	0.78744	0.72629	0.48836	0.40263	0.336	0.31771	0.74879	0.94146	0.021362	0.058967	0.64734	0.91453	0.87675	0.58208	6	6	6	6	6	6	6	6	6	6	6	6	6	6	6	6
1545	CYP1B1	-0.093368	-0.19387	-0.12367	-0.39821	-0.1453	-0.24307	0.34953	0.08753	-0.00030005	-0.16262	-0.37868	-0.37392	0.2013	0.027006	0.071822	0.077369	0.45891	0.51149	0.37383	0.73443	0.76168	0.72423	0.18888	0.72053	0.78617	0.85611	0.96797	0.94106	0.33452	0.3614	0.52565	0.54401	6	6	6	6	6	6	6	6	6	6	6	6	6	6	6	6
1548	CYP2A6	-0.012946	-0.0938	-0.0085037	-0.047002	0.014339	-0.063615	-0.40041	-0.42632	-0.1252	-0.26077	0.1792	0.12067	-0.10162	-0.24898	0.13542	0.078346	0.50202	0.89479	0.49772	0.74918	0.6423	0.58441	0.74118	0.81602	0.70948	0.95722	0.55824	0.36839	0.74591	0.82172	0.19487	0.18091	6	6	6	6	6	6	6	6	6	6	6	6	6	6	6	6
1549	CYP2A7	-0.078925	0.064493	-0.17918	-0.070077	0.30049	0.44726	-0.085465	0.036641	0.031061	0.13585	-0.6013	-0.53633	-0.0073251	0.086082	-0.096012	-0.030844	0.76554	0.46924	0.32876	0.31369	0.32517	0.15602	0.92692	0.41815	0.59789	0.58642	0.83088	0.87662	0.57802	0.66109	0.34542	0.13463	6	6	6	6	6	6	6	6	6	6	6	6	6	6	6	6
1551	CYP3A7	0.066588	0.22684	0.4248	0.29942	-0.14855	0.016596	-0.43761	-0.54988	-0.077037	-0.10806	-1.192	-1.1501	0.37223	0.32868	0.50013	0.53117	0.17487	0.36641	0.040008	0.11024	0.57518	0.32009	0.92342	0.96038	0.6122	0.75706	0.95832	0.94354	0.34145	0.41445	0.091844	0.053617	6	6	6	6	6	6	6	6	6	6	6	6	6	6	6	6
1553	CYP2A13	-0.89695	-1.0908	-0.44365	-0.56718	0.59074	0.40963	-0.020383	-0.13134	-0.82816	-0.65865	-1.0074	-1.0404	0.28318	0.44148	-0.17623	-0.25243	0.48412	0.79015	0.85023	0.87322	0.055876	0.17312	0.51898	0.75117	0.86863	0.68633	0.88385	0.93657	0.063636	0.10317	0.2682	0.35188	6	6	6	6	6	6	6	6	6	6	6	6	6	6	6	6
1555	CYP2B6	-1.2086	-1.2219	-0.32568	-0.40983	0.74528	0.7389	0.31561	0.24546	0.64782	0.74537	-1.0324	-0.62194	0.028364	0.11517	-0.9515	-0.34387	0.90375	0.77668	0.74751	0.95597	0.003822	0.08372	0.28346	0.6429	0.09917	0.08282	0.95998	0.90113	0.51256	0.5536	0.87585	0.9029	5	5	5	5	5	5	5	5	5	5	6	5	5	5	6	5
1557	CYP2C19	0.1302	0.17042	-0.10639	0.10298	0.14575	0.18922	0.039625	0.2622	0.10023	0.015154	-0.47186	-0.48185	-0.16842	-0.26513	-0.24353	-0.25286	0.41167	0.26259	0.89584	0.73152	0.16764	0.33582	0.43895	0.30427	0.3391	0.52602	0.93332	0.87039	0.96657	0.8521	0.71057	0.66189	6	6	6	6	6	6	6	6	6	6	6	6	6	6	6	6
1558	CYP2C8	0.55015	0.45248	-0.21479	0.011368	-0.10251	-0.19765	-0.24457	-0.0044459	-1.2368	-1.2114	-0.18364	0.037188	0.47128	0.46316	0.11517	0.33795	0.011087	0.0084893	0.83669	0.57031	0.69721	0.69351	0.9587	0.78044	0.95772	0.9743	0.94993	0.79247	0.0072041	0.037779	0.44949	0.24251	6	6	6	6	6	6	6	6	6	6	6	6	6	6	6	6
1559	CYP2C9	-0.031319	0.072392	-0.31107	-0.33263	-0.22605	-0.11909	0.11531	0.10684	0.071351	0.060083	0.51449	0.63583	0.3053	0.28242	0.18665	0.31049	0.66414	0.55929	0.40931	0.38473	0.90138	0.69707	0.33565	0.32314	0.27485	0.37911	0.10127	0.22109	0.36019	0.46274	0.09741	0.070343	5	5	5	5	5	5	5	5	5	5	5	5	5	5	5	5
1562	CYP2C18	-0.28644	-0.11127	-0.16723	-0.12497	-0.012911	0.16584	-0.97184	-0.92544	0.19588	0.10865	-0.072909	-0.02792	-0.85116	-0.94837	-0.11056	-0.065249	0.78069	0.56751	0.50915	0.56887	0.55046	0.6027	0.61948	0.47565	0.49024	0.36232	0.199	0.13173	0.97043	0.97953	0.74911	0.66109	6	6	6	6	6	6	6	6	6	6	6	6	6	6	6	6
1565	CYP2D6	-0.51596	-0.70702	-0.47036	-0.37909	0.32046	0.13252	-0.023513	0.081645	-0.11323	-0.34305	0.54888	0.52495	0.086261	-0.1557	0.15594	0.13421	0.39105	0.62736	0.90413	0.76327	0.1658	0.67025	0.66338	0.64353	0.8686	0.90937	0.088627	0.10941	0.41446	0.70355	0.020588	0.074479	6	6	6	6	6	6	6	6	6	6	6	6	6	6	6	6
1571	CYP2E1	0.41461	0.36001	0.34569	0.493	-0.6832	-0.7358	0.060444	0.22078	0.23807	0.40428	0.20113	0.36541	-0.063382	0.091988	0.015886	0.18264	0.038606	0.14881	0.48932	0.21315	0.95581	0.91593	0.54281	0.25407	0.4808	0.22144	0.31372	0.17574	0.66506	0.50935	0.24556	0.071907	6	6	6	6	6	6	6	6	6	6	6	6	6	6	6	6
1572	CYP2F1	-0.63819	-0.60117	-0.62617	-0.49603	0.39262	0.43357	0.24342	0.38729	-0.55558	-0.615	-0.036532	0.19088	0.39376	0.32164	0.46123	0.68736	0.51677	0.68086	0.75858	0.47779	0.056709	0.12062	0.25299	0.25586	0.98094	0.97016	0.24052	0.050344	0.0068741	0.033721	0.025587	0.0074432	6	6	6	6	6	6	6	6	6	6	6	6	6	6	6	6
1573	CYP2J2	0.14964	0.13827	-0.34569	-0.47639	0.057645	0.049231	0.013645	-0.1045	0.36053	0.22306	0.35646	0.21282	0.087723	-0.061418	0.083125	-0.058979	0.70104	0.67202	0.98129	0.97696	0.67679	0.79125	0.57971	0.54459	0.13205	0.048694	0.15111	0.39226	0.20252	0.18204	0.15029	0.3263	6	6	6	6	6	6	6	6	6	6	6	6	6	6	6	6
1576	CYP3A4	0.24135	0.43534	0.074269	0.010459	-0.55594	-0.35873	0.18121	0.13007	-0.56136	-0.64843	-0.18502	-0.21268	0.058988	-0.040706	0.59139	0.56443	0.10129	0.05824	0.44206	0.31533	0.97923	0.94428	0.32526	0.49135	0.9811	0.99512	0.75717	0.84401	0.35032	0.50362	0.00529	0.0083015	6	6	6	6	6	6	6	6	6	6	6	6	6	6	6	6
1577	CYP3A5	-0.55378	-0.55821	-0.55028	-0.64283	-0.27906	-0.28026	0.45922	0.37977	-0.0038644	-0.07895	-0.86149	-1.0184	-0.016131	-0.10323	0.55783	0.39046	0.84519	0.83189	0.79306	0.65714	0.66096	0.84642	0.2026	0.40822	0.50296	0.44651	0.69064	0.67801	0.75425	0.70543	0.015778	0.051493	6	6	6	6	6	6	6	6	6	6	6	6	6	6	6	6
1579	CYP4A11	-0.92988	-0.88633	-0.10534	-0.14819	-0.04952	0.0070031	0.024089	-0.0058778	-0.7504	-0.76408	0.28676	0.16033	-0.11951	-0.14926	0.18179	0.056245	0.26939	0.33527	0.94011	0.86682	0.30568	0.10324	0.54155	0.58916	0.84591	0.6503	0.53895	0.2865	0.28646	0.37314	0.11491	0.15646	6	6	6	6	6	6	6	6	6	6	6	6	6	6	6	6
1580	CYP4B1	-0.55138	-0.62841	-0.0047716	-0.10341	0.15714	0.083274	0.15594	0.070025	-0.13803	-0.080908	0.091553	-0.052212	-0.018932	0.026533	0.40151	0.25879	0.97417	0.95399	0.26911	0.23934	0.34213	0.25627	0.28916	0.31862	0.66269	0.61275	0.71028	0.72253	0.84019	0.90807	0.19947	0.21889	6	6	6	6	6	6	6	6	6	6	6	6	6	6	6	6
1581	CYP7A1	-0.65728	-0.80305	0.14046	-0.12685	-0.18131	-0.32398	0.20006	0.19179	-0.45367	-0.42513	0.38158	-0.059854	-0.051118	-0.50401	-0.025584	-0.24794	0.90235	0.95809	0.38494	0.76626	0.92374	0.89131	0.37464	0.53852	0.95897	0.94241	0.43249	0.92493	0.78273	0.8941	0.5263	0.6221	5	5	5	6	5	5	5	6	5	6	6	5	5	6	6	5
1582	CYP8B1	-0.48859	-0.14182	-0.1121	0.043832	-0.033816	0.14396	0.36073	0.53074	0.0033889	-0.10098	-0.019484	-0.26088	-0.02747	-0.14188	0.28515	0.041805	0.60372	0.63117	0.61032	0.50433	0.68777	0.43626	0.071522	0.065641	0.94891	0.96515	0.12031	0.40755	0.30757	0.27836	0.16025	0.3446	6	5	6	6	5	5	6	6	6	6	6	6	6	6	6	6
1583	CYP11A1	0.23554	0.21968	-0.51001	-0.45218	-0.18394	-0.19687	0.55651	0.62725	-0.022638	0.064603	0.70577	0.8937	-0.079674	-0.0038316	-0.25197	-0.061745	0.099711	0.05744	0.99287	0.98933	0.83167	0.89154	0.0052601	0.0054652	0.50941	0.43835	0.0033361	0.00174	0.88284	0.65722	0.86745	0.6526	6	6	6	6	6	6	6	6	6	6	6	6	6	6	6	6
1584	CYP11B1	-2.1837	-1.7851	-0.75401	-1.1756	-0.26229	0.17192	0.18074	-0.21453	-1.384	-1.587	-2.0832	-0.32559	-0.40055	-0.45358	-0.26898	-0.046079	0.68943	0.56705	0.32731	0.43329	0.8201	0.18397	0.24675	0.44032	0.90997	0.70728	0.94136	0.82382	0.85611	0.82367	0.39059	0.31042	4	4	3	3	4	4	3	3	4	3	3	2	4	3	3	2
1585	CYP11B2	0.13977	0.23517	0.72314	0.89944	-0.19721	-0.098685	0.049212	0.23834	-0.049656	0.14561	0.19147	0.24016	-0.052166	0.13166	0.037617	0.08794	0.24538	0.14498	0.012408	0.0045254	0.77504	0.59956	0.18661	0.18892	0.30362	0.09536	0.31964	0.30909	0.48951	0.16759	0.62099	0.28021	6	6	6	6	6	6	6	6	6	6	6	6	6	6	6	6
1586	CYP17A1	-0.29576	-0.04361	-0.007405	0.076396	0.67135	0.92863	0.40128	0.23473	-0.031532	-0.179	0.22791	0.12735	-0.12709	0.12779	0.22934	0.12988	0.74224	0.43427	0.82599	0.76874	0.024635	0.0074364	0.14181	0.20636	0.59944	0.53775	0.37696	0.54273	0.42446	0.34657	0.20013	0.50076	6	6	6	5	6	6	6	5	6	5	6	6	6	5	6	6
1588	CYP19A1	0.24771	0.076234	-0.22771	-0.095918	-0.30994	-0.47984	0.4537	0.59888	-0.26017	-0.27975	-0.47341	-0.70088	0.13457	0.10358	-0.1286	-0.3655	0.25132	0.61499	0.75678	0.76214	0.85649	0.8381	0.18224	0.13531	0.87895	0.88586	0.62738	0.76918	0.41799	0.58463	0.27216	0.35647	6	6	6	6	6	6	6	6	6	6	6	6	6	6	6	6
1589	CYP21A2	-0.6703	-0.50313	0.13211	0.27851	-0.45785	-0.28704	-0.060862	0.098477	-0.10538	0.051735	0.19546	0.18926	-0.51269	-0.36653	-0.002639	-0.0073508	0.98931	0.92236	0.53362	0.34798	0.98837	0.9343	0.66598	0.48128	0.40401	0.22636	0.15715	0.14969	0.93606	0.98199	0.45369	0.40624	6	6	6	6	6	6	6	6	6	6	6	6	6	6	6	6
1591	CYP24A1	-0.20812	-0.23742	-0.17511	-0.12835	-0.17606	-0.20247	0.02789	0.087529	-0.027062	0.13663	0.11891	0.16298	-0.23901	-0.086542	0.06502	0.11055	0.31845	0.32667	0.63228	0.51404	0.33512	0.41601	0.54483	0.50819	0.4427	0.30737	0.57762	0.49957	0.75932	0.49777	0.50176	0.5242	6	6	6	6	6	6	6	6	6	6	6	6	6	6	6	6
1592	CYP26A1	-0.086185	0.071513	-1.1092	-0.87371	-0.1908	-0.029758	-0.040855	0.20867	-0.66365	-0.65825	-0.35233	-0.23219	-0.2601	-0.2669	-0.52475	-0.40263	0.91075	0.77667	0.94424	0.90604	0.75601	0.6044	0.67102	0.43705	0.91959	0.97698	0.92164	0.92465	0.30832	0.54962	0.92668	0.83764	6	6	6	6	6	6	6	6	6	6	6	6	6	6	6	6
1593	CYP27A1	0.43152	0.18895	-1.8581	-1.7017	0.10635	-0.13474	0.003342	0.18286	0.27659	0.1361	-1.4387	-1.3272	0.07499	0.17384	-0.11241	-0.046759	0.14387	0.42556	0.94441	0.9297	0.61228	0.88206	0.36536	0.21068	0.21618	0.62693	0.9244	0.90218	0.27559	0.19891	0.77367	0.46223	6	6	6	6	6	6	6	6	6	5	6	6	6	5	6	6
1594	CYP27B1	-0.31621	-0.19528	0.24072	0.13701	-0.48546	-0.36138	-0.37224	-0.46338	-0.36589	-0.43827	-0.12598	-0.20076	0.087459	0.0031892	0.013201	-0.060255	0.69441	0.61325	0.60145	0.61884	0.95796	0.86824	0.9916	0.9617	0.85691	0.92906	0.86683	0.82652	0.48869	0.72794	0.79946	0.92872	5	5	5	5	5	5	5	5	5	5	5	5	5	5	5	5
1595	CYP51A1	0.079149	0.1486	-0.82451	-0.74637	-0.095638	-0.02305	0.0040541	0.095541	-0.063021	-0.07682	-0.3297	-0.23088	-0.14694	-0.17232	-0.2227	-0.12277	0.43719	0.41809	0.96049	0.9253	0.51285	0.32292	0.59398	0.6366	0.58624	0.65582	0.46359	0.53899	0.76569	0.94011	0.8023	0.52637	6	6	6	6	6	6	6	6	6	6	6	6	6	6	6	6
1600	DAB1	-0.31443	-0.15948	-0.67776	-0.72025	-0.097372	0.061323	0.3347	0.30521	-0.026847	-0.10422	0.084266	0.20698	-0.04514	-0.1342	-0.20163	-0.076663	0.59769	0.49475	0.90054	0.84834	0.69934	0.55967	0.29825	0.40752	0.3825	0.56041	0.65609	0.3893	0.88067	0.78493	0.75377	0.57462	5	5	5	5	5	5	5	5	5	5	5	5	5	5	5	5
1601	DAB2	-0.32255	-0.58938	0.40994	0.6584	-0.32605	-0.59036	-0.30434	-0.042838	0.14833	0.10748	0.25383	0.17843	0.15157	0.099405	0.51726	0.44347	0.82941	0.87678	0.15498	0.22527	0.75605	0.89131	0.9519	0.68215	0.53557	0.53517	0.51286	0.42187	0.72447	0.76195	0.00037035	0.0020256	6	6	6	6	6	6	6	6	6	6	6	6	6	6	6	6
1602	DACH1	0.39038	0.27674	0.16248	0.029912	-0.21771	-0.3287	-0.0040409	-0.12415	0.51953	0.45211	-0.50434	-0.50893	-0.42834	-0.50684	-0.29768	-0.30139	0.29632	0.25713	0.48372	0.77471	0.85178	0.98546	0.63836	0.77625	0.041802	0.20094	0.78626	0.83732	0.77476	0.95794	0.75403	0.61495	6	6	6	6	6	6	6	6	6	6	6	6	6	6	6	6
1603	DAD1	0.47335	0.2929	-0.52058	-0.37018	0.044565	-0.13362	-0.48904	-0.32497	0.177	0.39654	-1.8311	-1.5069	-0.24411	-0.034536	0.30279	0.61161	0.097012	0.14936	0.67893	0.75451	0.85071	0.796	0.55345	0.45046	0.41677	0.17807	0.90369	0.75002	0.41856	0.51113	0.19096	0.065965	6	6	6	6	6	6	6	6	6	6	6	6	6	6	6	6
1604	CD55	0.24824	0.27672	0.42051	0.64441	-0.11925	-0.087436	-0.019167	0.21788	0.55593	0.57586	-0.31973	-0.22418	0.32775	0.33626	-0.34858	-0.25174	0.21855	0.15358	0.1797	0.083617	0.94039	0.95661	0.80879	0.42422	0.014113	0.015854	0.60777	0.52988	0.29619	0.37611	0.91633	0.704	6	6	6	6	6	6	6	6	6	6	6	6	6	6	6	6
1605	DAG1	0.50129	0.25584	0.21095	0.20536	0.31793	0.073918	-0.36282	-0.35551	-0.18025	-0.33179	-0.39783	-0.24106	0.29979	0.13662	-0.023829	0.13426	0.052458	0.45384	0.3148	0.41362	0.12954	0.63814	0.90176	0.81033	0.57775	0.69455	0.81438	0.64905	0.062967	0.01774	0.66059	0.15041	6	6	6	6	6	6	6	6	6	6	6	6	6	6	6	6
1606	DGKA	-0.054757	-0.1662	-0.17527	-0.27674	0.0026719	-0.10584	-0.20713	-0.29598	-0.29747	-0.25835	0.069049	-0.01705	0.090294	0.11772	0.0048228	-0.079915	0.55584	0.49639	0.52213	0.57734	0.49031	0.62952	0.86614	0.94857	0.91231	0.95154	0.4567	0.58406	0.21681	0.048103	0.55097	0.79177	6	6	6	6	6	6	6	6	6	6	6	6	6	6	6	6
1607	DGKB	-0.32978	-0.37018	0.23467	0.25271	-0.15499	-0.19232	-0.64474	-0.61432	-0.44285	-0.33556	-0.0020231	0.14412	-0.31362	-0.21795	0.016773	0.16471	0.27038	0.31906	0.51969	0.46176	0.49625	0.66008	0.74247	0.83332	0.52808	0.51982	0.50344	0.60669	0.66384	0.5954	0.39295	0.17111	6	6	6	6	6	6	6	6	6	6	6	6	6	6	6	6
1608	DGKG	-0.18075	-0.079119	0.28255	0.32541	-0.28231	-0.17752	0.081539	0.13726	0.22716	0.37554	0.51698	0.62162	0.096084	0.23322	-0.10791	-0.0011643	0.61827	0.38525	0.15195	0.15943	0.92132	0.87321	0.37416	0.43003	0.17611	0.041784	0.038373	0.026175	0.68314	0.51188	0.56489	0.28208	6	6	6	6	6	6	6	6	6	6	6	6	6	6	6	6
1609	DGKQ	-0.42713	-0.16107	-0.80948	-0.90392	-0.42026	-0.15067	-0.22337	-0.29743	-0.52834	-0.49041	-0.44847	-0.42558	0.098488	0.12196	-0.10355	-0.081388	0.76678	0.3207	0.40279	0.38216	0.41544	0.27716	0.73945	0.89518	0.6011	0.53148	0.97773	0.84319	0.45579	0.20351	0.50541	0.16505	6	6	6	6	6	6	6	6	6	6	6	6	6	6	6	6
1610	DAO	-0.13846	-0.074681	0.18306	0.45379	-0.31682	-0.24997	-0.29333	-0.0095733	0.10739	0.16202	0.23077	0.33944	0.077877	0.12115	0.089311	0.19987	0.43948	0.29931	0.34791	0.091964	0.96755	0.93214	0.92822	0.77317	0.23697	0.43487	0.23507	0.36011	0.85499	0.29153	0.51176	0.39846	6	6	6	6	6	6	6	6	6	6	6	6	6	6	6	6
1611	DAP	0.034889	-0.075365	-0.026509	-0.082719	-0.06318	-0.17069	-0.38135	-0.42504	-0.35416	-0.36739	-0.64313	-0.70179	-0.49348	-0.51655	-0.12056	-0.1789	0.73155	0.82469	0.65933	0.6918	0.86285	0.93511	0.81163	0.87545	0.6064	0.45832	0.85438	0.84601	0.30951	0.13383	0.47504	0.2749	5	5	5	5	5	5	5	5	5	5	5	5	5	5	5	5
1612	DAPK1	-0.46452	-0.64739	-0.12081	-0.47054	0.18736	0.0075795	0.40802	0.31364	-0.20824	-0.12398	-0.44216	0.19881	-0.20988	-0.13701	-0.19141	-0.2854	0.74067	0.85807	0.67916	0.7284	0.52653	0.91733	0.020814	0.18897	0.90734	0.94679	0.51897	0.49189	0.98141	0.9027	0.7415	0.47373	5	5	5	6	5	5	5	6	5	5	6	5	5	5	6	5
1613	DAPK3	-0.14985	-0.14123	0.45883	0.4196	0.19328	0.20491	0.32961	0.30305	0.23076	0.24855	0.21681	0.30457	-0.046533	-0.040279	0.071388	0.16071	0.86335	0.67897	0.0082528	0.082678	0.15528	0.15652	0.17387	0.11532	0.28938	0.47987	0.37111	0.34002	0.39817	0.5235	0.48792	0.22154	6	6	6	6	6	6	6	6	6	6	6	6	6	6	6	6
1615	DARS	-0.3766	-0.14328	-0.052133	0.032633	0.4463	0.68335	-0.13189	-0.03405	1.0384	0.9495	2.6672	2.8009	-0.17361	-0.27378	-1.2355	-1.091	0.95263	0.93511	0.93858	0.80483	0.059603	0.0036736	0.67995	0.53403	8.4559e-06	2.6464e-05	2.7294e-07	2.7319e-07	0.91584	0.98217	0.99998	0.99991	6	6	6	6	6	6	6	6	6	6	6	6	6	6	6	6
1616	DAXX	-0.33597	-0.51072	-0.15374	-0.77567	-0.14998	-0.2301	0.18949	-0.54437	-1.4414	-1.2764	-0.56701	-0.42572	-0.21119	-0.0836	0.4251	0.56572	0.93417	0.93857	0.64667	0.57286	0.65646	0.58437	0.40947	0.43559	0.82415	0.60615	0.8093	0.66009	0.84481	0.5871	0.17931	0.1588	6	5	5	6	5	5	5	6	5	5	5	5	5	5	5	5
1618	DAZL	-0.37187	-0.60382	0.24274	0.33048	0.10542	-0.12342	-0.079712	0.020946	-0.51527	-0.62711	0.22221	0.17267	0.15059	0.024678	-0.0088945	-0.056461	0.35312	0.63955	0.28251	0.10911	0.43736	0.79448	0.59089	0.84037	0.52231	0.65725	0.14351	0.20076	0.29827	0.54754	0.091277	0.094769	6	6	6	6	6	6	6	6	6	6	6	6	6	6	6	6
1620	DBC1	-0.11247	-0.27027	-1.141	-1.1713	0.20811	0.052932	0.08665	0.07831	-0.27024	-0.32217	0.17243	0.028769	-0.22552	-0.28935	-0.8897	-1.0288	0.49678	0.79782	0.05374	0.10146	0.25198	0.3841	0.52139	0.43308	0.51199	0.61675	0.21488	0.16776	0.44269	0.36479	0.98772	0.91966	6	6	6	6	6	6	6	6	6	6	6	6	6	6	6	6
1621	DBH	-0.00056719	-0.056129	-0.15156	-0.20419	-0.17264	-0.22554	0.027055	-0.012855	-0.68043	-0.46772	-0.20459	-0.11999	-0.99602	-0.79278	0.22126	0.3063	0.14566	0.31618	0.63532	0.57576	0.78683	0.80296	0.55796	0.50585	0.81432	0.64463	0.61162	0.41257	0.93649	0.81058	0.30544	0.15867	5	5	5	5	5	5	5	5	5	5	5	5	5	5	5	5
1622	DBI	0.037262	-0.084609	0.58376	0.49122	0.17866	0.05942	-0.17054	-0.25082	0.19056	0.13801	-0.20092	-0.42883	0.047744	-0.016478	0.040262	-0.18708	0.68332	0.5926	0.036265	0.030808	0.3226	0.30159	0.77095	0.61092	0.40379	0.4421	0.58282	0.97744	0.20489	0.21009	0.4558	0.59367	6	6	6	6	6	6	6	6	6	6	6	6	6	6	6	6
1627	DBN1	0.31456	0.60835	-0.71019	-0.67578	-0.029597	0.26808	-0.05468	0.0007617	-0.93703	-0.83027	0.10353	0.026398	-0.0053421	0.068864	-0.12917	-0.20479	0.21088	0.055697	0.60107	0.69334	0.53309	0.37119	0.88338	0.85698	0.34306	0.48039	0.38712	0.55195	0.32234	0.43269	0.75919	0.60714	6	6	6	6	6	6	6	6	6	6	6	6	6	6	6	6
1628	DBP	0.15217	0.30493	0.48835	0.21205	0.3429	0.15781	-0.29836	-0.56362	-0.97493	-0.40123	-1.1495	-1.1616	-0.66146	0.094035	0.30968	0.24302	0.52999	0.1922	0.08859	0.10225	0.27795	0.36397	0.55178	0.73176	0.16519	0.43192	0.91347	0.93014	0.094427	0.23148	0.091889	0.21979	5	6	5	5	6	6	5	5	5	4	5	5	5	4	5	5
1629	DBT	0.18186	0.11411	0.19128	0.19412	0.23689	0.17202	-0.087681	-0.072228	-0.49232	-0.35086	-0.88673	-0.89577	-0.32497	-0.19469	-0.37702	-0.3863	0.08877	0.14284	0.60241	0.31414	0.045545	0.16917	0.73635	0.69725	0.97947	0.97514	0.97654	0.99013	0.82367	0.8194	0.87621	0.6709	6	6	6	6	6	6	6	6	6	6	6	6	6	6	6	6
1630	DCC	0.13457	0.17631	-0.55424	-0.66843	-0.42422	-0.3793	-0.27668	-0.37771	-0.02824	0.11428	-0.68702	-0.58851	0.025233	0.15701	0.10861	0.20594	0.45671	0.74067	0.60872	0.84221	0.83079	0.97232	0.96166	0.93097	0.66521	0.56888	0.69348	0.82828	0.3454	0.06733	0.20414	0.49079	6	6	6	6	6	6	6	6	6	6	6	6	6	6	6	6
1632	ECI1	-0.25284	-0.072266	-0.51713	-0.60483	0.4367	0.62238	-0.35482	-0.42994	-0.19231	-0.041953	-0.097416	-0.091065	0.16013	0.29888	0.34821	0.35489	0.55831	0.25773	0.96967	0.94892	0.085917	0.11252	0.9782	0.97166	0.82226	0.74462	0.17894	0.36065	0.51741	0.51086	0.088552	0.073282	6	6	6	6	6	6	6	6	6	6	6	6	6	6	6	6
1633	DCK	0.0072665	-0.0077095	-0.24893	-0.25767	-0.048506	-0.060477	-0.085348	-0.081352	-0.014699	-0.090949	0.51294	0.51031	0.14332	0.055272	0.15975	0.15877	0.40055	0.25241	0.93775	0.98448	0.75263	0.8314	0.32804	0.40815	0.80242	0.42991	0.047174	0.028823	0.53362	0.23001	0.52345	0.28842	6	6	6	6	6	6	6	6	6	6	6	6	6	6	6	6
1634	DCN	0.31538	0.3593	-0.14625	-0.10147	-0.33575	-0.28873	-0.19086	-0.13288	-0.14764	-0.13006	-0.17947	-0.19074	-0.066117	-0.060009	-0.14997	-0.16097	0.31582	0.47431	0.51672	0.39657	0.95973	0.80595	0.92315	0.9193	0.70809	0.6773	0.56176	0.46967	0.56728	0.6216	0.48301	0.79598	5	5	5	5	5	5	5	5	5	5	5	5	5	5	5	5
1635	DCTD	0.23202	0.35157	-0.13183	0.078907	0.042465	0.16511	0.17174	0.39561	-0.16012	-0.069636	0.071869	-0.070612	0.14987	0.22862	0.27554	0.1343	0.17087	0.16531	0.70611	0.65336	0.62422	0.40975	0.51352	0.089713	0.68264	0.3797	0.23495	0.23477	0.38833	0.1166	0.080114	0.13182	5	5	5	5	5	5	5	5	5	5	5	5	5	5	5	5
1636	ACE	0.15641	0.056923	-0.33893	-0.22303	0.026722	-0.070015	-0.24742	-0.11851	-0.20183	-0.24621	-0.13346	-0.12385	-0.2915	0.012655	0.082506	-0.16267	0.60372	0.71161	0.70575	0.70674	0.62403	0.89983	0.90644	0.91668	0.82937	0.78353	0.78534	0.85767	0.89923	0.65626	0.66499	0.88142	5	5	5	5	5	5	5	5	6	5	6	5	6	5	6	5
1638	DCT	0.18176	0.37819	-0.94931	-0.95052	-1.0632	-0.87533	-0.26212	-0.2408	0.17798	0.18638	-0.15666	0.43885	0.018847	0.01573	-0.15544	0.298	0.25365	0.14231	0.15004	0.27097	0.2837	0.31093	0.56456	0.40259	0.41475	0.67595	0.12283	0.059907	0.85391	0.84302	0.51671	0.16039	5	5	5	5	5	5	5	5	5	5	6	5	5	5	6	5
1639	DCTN1	0.20831	-0.022119	-1.2383	-1.3565	0.25203	0.023515	-0.61246	-0.71903	0.073451	0.25792	0.065208	0.13918	-0.6038	-0.42733	-1.3793	-1.7621	0.25961	0.86134	0.82864	0.76172	0.31472	0.70913	0.35734	0.35932	0.20749	0.11296	0.26474	0.15726	0.13418	0.21036	0.79849	0.99488	6	6	5	5	6	6	5	5	6	6	6	5	6	6	6	5
1641	DCX	0.002042	0.19261	-0.15965	-0.26658	0.65249	0.84824	-0.6928	-0.78739	-0.23618	-0.28872	-0.0084742	0.37497	-0.4762	-0.5393	-0.70041	-0.31259	0.28017	0.21807	0.25459	0.58651	0.069788	0.043264	0.93873	0.99754	0.75119	0.54529	0.5403	0.45519	0.70445	0.841	0.99066	0.95462	6	6	6	6	6	6	6	6	6	6	6	6	6	6	6	6
1642	DDB1	-0.20101	-0.44259	-2.74	-2.1737	-0.3074	-0.54677	0.29234	0.88423	-0.51986	-0.30969	-0.7214	-0.10703	-0.0091917	0.18941	0.823	1.4395	0.9533	0.98187	0.99976	0.99791	0.9848	0.99459	0.24492	0.0042269	0.9894	0.95114	0.99383	0.90073	0.32192	0.16625	0.00069513	1.3659e-06	6	6	6	6	6	6	6	6	6	6	6	6	6	6	6	6
1643	DDB2	-0.97036	-0.98831	-0.45783	-0.55752	-0.088641	-0.093697	-0.044055	-0.13153	-1.5818	-1.4939	-1.0336	-1.0497	-1.1158	-1.0428	-0.097093	-0.15998	0.092455	0.080689	0.93867	0.98445	0.60932	0.84617	0.53016	0.75335	0.82863	0.79974	0.74118	0.79129	0.83049	0.67067	0.88734	0.93261	6	6	6	6	6	6	6	6	6	6	6	6	6	6	6	6
1644	DDC	-1.1415	-1.1072	-2.1779	-2.2789	-0.3534	-0.31518	-0.60329	-0.68159	0.64189	0.47745	0.055784	0.26333	-0.5794	-0.75478	-0.0032189	0.20683	0.99816	0.9969	0.95405	0.94134	0.99011	0.97843	0.79454	0.90101	0.042749	0.37968	0.86678	0.75137	0.9918	0.98856	0.4757	0.20599	5	5	5	5	5	5	5	5	5	5	5	5	5	5	5	5
1645	AKR1C1	-0.051958	-0.17021	-0.011187	-0.024157	-0.23056	-0.346	0.081083	0.080949	-0.36974	-0.22053	-0.10255	-0.17784	-0.2327	-0.094929	0.24557	0.17124	0.91254	0.96156	0.67473	0.77013	0.72109	0.93173	0.35796	0.41272	0.87653	0.89897	0.67911	0.60174	0.80923	0.93017	0.10437	0.20863	6	6	6	6	6	6	6	6	6	6	6	6	6	6	6	6
1646	AKR1C2	0.039849	-0.074577	-0.17845	-0.13202	0.2504	0.13898	-0.045896	0.01316	0.38116	0.20311	-0.28594	-0.2032	-0.044575	-0.234	0.12254	0.20387	0.16665	0.20466	0.46018	0.46944	0.31037	0.26749	0.46866	0.48244	0.26213	0.46244	0.52325	0.38602	0.16643	0.36228	0.12304	0.1973	6	6	6	6	6	6	6	6	6	6	6	6	6	6	6	6
1647	GADD45A	-0.5816	-0.77728	0.77655	0.87378	-0.48939	-0.68213	-0.25774	-0.14787	-0.4154	-0.14165	-2.944	-2.9513	0.18117	0.44377	0.30314	0.1981	0.76807	0.84318	0.16949	0.1304	0.91528	0.96806	0.79368	0.66927	0.78705	0.60171	0.88888	0.87533	0.38844	0.26069	0.23911	0.26972	3	3	3	3	3	3	3	3	3	3	3	3	3	3	3	3
1649	DDIT3	-0.58221	-0.34734	-0.17695	0.17167	-0.022159	0.21901	-0.4213	-0.057554	-0.54422	-0.64175	0.31609	0.60096	-0.89255	-1.0017	-0.083427	0.20643	0.4725	0.29314	0.44957	0.33785	0.18097	0.17743	0.31093	0.25158	0.98461	0.94224	0.59907	0.080312	0.99497	0.99322	0.57137	0.34461	6	6	6	6	6	6	6	6	6	6	6	6	6	6	6	6
1650	DDOST	-0.31859	-0.2082	-0.6636	-0.50805	-0.022473	0.093449	-0.1866	-0.0098337	-1.1653	-1.1482	-0.70387	-0.43463	0.057564	0.041744	0.28896	0.55813	0.25081	0.43025	0.23432	0.26477	0.77077	0.71356	0.82414	0.71316	0.72853	0.74321	0.97833	0.57787	0.12491	0.32083	0.042147	0.053047	6	6	6	6	6	6	6	6	6	6	6	6	6	6	6	6
1652	DDT	0.088601	0.23423	-0.24643	-0.46641	0.08279	0.23086	0.52332	0.31612	-0.89835	-0.87799	0.5755	0.76988	0.54741	0.55518	0.12893	0.32616	0.70788	0.50649	0.77206	0.77198	0.61294	0.3538	0.14912	0.32257	0.83423	0.81946	0.13289	0.12581	0.038858	0.049171	0.63876	0.44323	3	3	3	3	3	3	3	3	3	3	3	3	3	3	3	3
1653	DDX1	0.17224	0.057314	0.16001	-0.04565	0.21966	0.1076	0.13875	-0.054343	0.12589	0.2342	0.5259	0.44386	0.28518	0.38199	0.30363	0.22307	0.19708	0.53186	0.1763	0.46056	0.40538	0.57418	0.44629	0.46515	0.52301	0.52666	0.031115	0.044805	0.090855	0.049719	0.02472	0.023442	6	6	6	6	6	6	6	6	6	6	6	6	6	6	6	6
1654	DDX3X	-2.5339	-2.6286	-1.069	0.27	0.050772	-0.02948	0.33625	1.1069	-2.1413	-2.1385	0.17245	0.048499	-0.57677	-0.59275	-0.69107	-0.811	0.85192	0.90734	0.92752	0.60011	0.74271	0.70749	0.074837	0.0022309	0.99999	1	0.010415	0.12632	0.85919	0.83735	0.90756	0.95429	6	6	6	5	6	6	6	5	6	6	6	6	6	6	6	6
1655	DDX5	0.4315	0.19576	0.082799	0.24731	-0.31082	-0.54433	-0.39316	-0.21606	0.52471	0.57906	1.0091	1.0922	-0.29768	-0.25471	-0.78395	-0.69315	0.21356	0.59466	0.54009	0.5632	0.92409	0.97511	0.66405	0.53333	0.011319	0.0026778	1.7195e-05	1.0654e-05	0.88183	0.95324	0.63543	0.59713	6	6	6	6	6	6	6	6	6	6	6	6	6	6	6	6
1656	DDX6	0.99453	1.1806	1.9215	2.2449	-0.57601	-0.38689	-0.25077	0.085503	1.4121	1.5452	2.0554	2.5344	-0.96409	-0.84143	-0.94712	-0.4644	1.5003e-05	8.1835e-07	2.7328e-07	2.7352e-07	0.99657	0.8781	0.98523	0.48781	8.1831e-07	2.7283e-07	2.7294e-07	2.7319e-07	0.94749	0.90788	1	0.99653	6	6	6	6	6	6	6	6	6	6	6	6	6	6	6	6
1657	DMXL1	0.39902	0.080791	-1.2108	-0.49712	0.18939	0.031808	0.39253	0.34177	-0.48889	-0.2219	0.16814	0.19962	0.10093	0.12915	0.045488	0.088371	0.39224	0.32264	0.46191	0.2906	0.22381	0.43978	0.44653	0.34895	0.82486	0.69379	0.79286	0.50404	0.18675	0.29825	0.56865	0.60874	5	6	6	5	6	6	6	5	6	5	6	5	6	5	6	5
1659	DHX8	1.9954	2.3122	0.077839	0.13126	1.56	1.8809	-0.44144	-0.3751	0.81749	0.88612	-1.3399	-1.1157	0.63932	0.6974	-0.035279	0.18168	8.1835e-07	1.3639e-06	0.69888	0.52011	8.1835e-07	1.3639e-06	0.81193	0.89069	0.020019	0.031209	0.95903	0.98133	0.021232	0.0070162	0.15553	0.04304	5	5	5	5	5	5	5	5	5	5	5	5	5	5	5	5
1660	DHX9	-0.52002	-0.55759	-1.0691	-0.74595	0.54795	0.5138	0.59349	0.93917	0.45831	0.56024	0.36232	0.38002	-0.12597	-0.034833	-0.82642	-0.80442	0.87981	0.82797	0.83573	0.56418	0.037389	0.090822	0.06991	0.00094445	0.10669	0.064944	0.38316	0.065561	0.74324	0.49702	0.86106	0.97462	6	6	6	6	6	6	6	6	6	6	6	6	6	6	6	6
1662	DDX10	-0.17175	-0.3681	-1.6687	-1.7624	0.21416	0.020095	1.0051	0.92577	0.356	0.30645	-0.23752	-0.29739	-0.65683	-0.7151	-1.0666	-1.12	0.27756	0.46462	0.90684	0.96161	0.20371	0.32683	0.0019231	0.002034	0.18299	0.36958	0.60061	0.38919	0.75703	0.92545	0.86934	0.99919	6	6	6	6	6	6	6	6	6	6	6	6	6	6	6	6
1663	DDX11	-0.72947	-0.8661	-0.8322	-0.77142	-0.45499	-0.58869	-0.91501	-0.84917	0.0078721	0.22389	-0.40363	-0.54789	-0.37979	-0.17466	-0.039013	-0.19073	0.27866	0.3513	0.97021	0.99099	0.5852	0.61205	0.20463	0.28977	0.24497	0.17532	0.39298	0.60082	0.96632	0.74081	0.60013	0.37086	6	6	6	6	6	6	6	6	6	6	6	6	6	6	6	6
1665	DHX15	-0.087652	0.86637	-0.0085972	0.834	-1.2056	-1.3374	0.60307	1.522	0.36074	0.7345	1.0864	1.0682	-1.6288	-0.3958	-0.94339	-0.94934	0.00056057	0.0032999	0.80243	0.090336	0.85648	0.96852	0.14091	0.0026026	0.4089	0.15134	0.0049551	0.010139	0.81991	0.82405	0.7692	0.92091	5	4	4	3	4	4	4	3	5	4	4	4	5	4	4	4
1666	DECR1	0.60279	0.61929	-0.1388	-0.042399	-0.24092	-0.22168	-0.41741	-0.30816	-0.029418	-0.047305	-0.12139	0.037352	0.39832	0.36848	0.077692	0.23766	0.13353	0.0079318	0.5476	0.50648	0.98309	0.82357	0.9855	0.97552	0.55989	0.70365	0.7204	0.54536	0.062176	0.083464	0.47888	0.22653	6	6	6	6	6	6	6	6	6	6	6	6	6	6	6	6
1669	DEFA4	0.51068	0.5965	-0.59939	-0.82047	-0.064166	0.024945	-0.081551	-0.28948	-0.81451	-0.77164	-0.16984	-0.054574	-0.061198	-0.03433	0.17692	0.2942	0.0873	0.11486	0.49918	0.9509	0.84042	0.71145	0.64592	0.8636	0.97064	0.96561	0.72904	0.70475	0.35091	0.70536	0.27343	0.21413	6	6	6	6	6	6	6	6	6	6	6	6	6	6	6	6
1670	DEFA5	-0.79023	-0.63137	-1.3201	-1.1547	-0.5233	-0.35762	-0.20863	-0.021339	-0.79537	-1.318	0.27851	0.25344	0.0070918	-0.11877	-1.0298	-1.0443	0.59888	0.4598	0.75079	0.83146	0.99813	0.98308	0.80287	0.68241	0.53587	0.63337	0.29407	0.44543	0.26909	0.55898	0.83195	0.87908	6	6	6	6	6	6	6	6	6	5	6	6	6	5	6	6
1671	DEFA6	-0.47904	-0.52125	-0.95168	-0.91123	0.41828	0.37929	-0.52569	-0.47204	-1.2996	-1.3821	-0.39035	-0.35353	-0.11872	-0.21594	-0.017009	0.020172	0.98219	0.97054	0.97658	0.98143	0.1143	0.038817	0.71154	0.68145	0.99915	0.99791	0.32763	0.52725	0.79627	0.66349	0.59023	0.61219	5	5	5	5	5	5	5	5	5	5	5	5	5	5	5	5
1672	DEFB1	-0.18649	-0.46557	0.23786	0.1886	0.37051	0.09394	0.22225	0.18567	-0.080708	-0.074989	-0.54308	-0.59862	0.5624	0.55625	-0.41369	-0.46834	0.42965	0.86949	0.18581	0.18692	0.2953	0.55531	0.47931	0.51753	0.52528	0.60488	0.86188	0.88478	0.011292	0.031357	0.81559	0.70137	6	6	6	6	6	6	6	6	6	6	6	6	6	6	6	6
1674	DES	-0.11237	0.020844	0.20474	0.20218	-0.13518	0.0015014	-0.19283	-0.040517	-0.74399	-0.69074	-0.55158	-0.45162	0.10532	0.14128	-0.12811	-0.072576	0.77061	0.52511	0.41501	0.30085	0.7535	0.83976	0.31801	0.37081	0.79945	0.84329	0.20548	0.19891	0.19513	0.33264	0.50766	0.46714	6	6	6	5	6	6	6	5	6	6	6	6	6	6	6	6
1675	CFD	0.25863	-0.043033	-0.66639	-1.3414	-0.021923	-0.32153	0.0093651	-0.86944	0.65775	0.78109	0.54976	-0.38692	-0.5952	-0.48223	0.29195	-0.21585	0.1809	0.40356	0.8732	0.77086	0.68263	0.69217	0.62693	0.67911	0.082244	0.12183	0.1102	0.074867	0.92272	0.79486	0.21139	0.18189	4	4	4	5	4	4	4	5	4	4	4	5	4	4	4	5
1676	DFFA	0.022641	0.20591	-0.083822	-0.09306	-0.4288	-0.24135	-0.18886	-0.18481	-0.74558	-0.86464	-0.1743	-0.26849	0.5185	0.38593	0.03271	-0.060469	0.6288	0.27385	0.056268	0.067484	0.77271	0.55542	0.61637	0.67587	0.9453	0.96033	0.97381	0.84064	0.03483	0.14099	0.21031	0.1968	5	5	5	5	5	5	5	5	5	5	5	5	5	5	5	5
1677	DFFB	-0.37535	-0.20865	0.69632	0.43047	-0.2294	-0.05897	0.34052	0.08573	-0.39752	-0.39737	-1.4285	-1.2276	0.1154	0.10248	-0.51286	-0.35533	0.49809	0.42481	0.031323	0.091463	0.36293	0.17572	0.22098	0.52746	0.45726	0.66687	0.89501	0.71372	0.51909	0.1951	0.38509	0.50408	6	6	6	6	6	6	6	6	6	6	6	6	6	6	6	6
1678	TIMM8A	-1.2777	-1.5726	-0.80357	-1.191	-0.54505	-0.82973	-0.021261	-0.047536	-0.26694	-0.55794	-0.55126	0.031928	-0.4888	0.2385	-0.53281	0.099083	0.31191	0.67453	0.28388	0.47576	0.17172	0.41097	0.34244	0.68396	0.53279	0.8536	0.55787	0.41193	0.61003	0.26926	0.44427	0.4515	6	6	4	5	6	6	4	5	6	4	5	4	6	4	5	4
1687	DFNA5	0.057209	0.077006	-0.96231	-0.83962	-0.1453	-0.12249	-0.36388	-0.22627	-0.16293	-0.1353	-1.4301	-1.5725	-0.62264	-0.60586	-0.031123	-0.17939	0.44369	0.31696	0.91992	0.77697	0.31829	0.46539	0.63499	0.49242	0.29776	0.51163	0.68124	0.80271	0.81808	0.82955	0.14943	0.58894	6	6	6	6	6	6	6	6	6	6	6	6	6	6	6	6
1690	COCH	0.049898	0.063635	0.25119	0.42572	0.20197	0.21929	-0.11433	0.073266	-0.89458	-0.70567	-0.059523	-0.31427	0.29037	0.44826	-0.70863	-0.3731	0.45243	0.8887	0.25691	0.29811	0.23784	0.21436	0.61465	0.34324	0.85329	0.79361	0.61881	0.61331	0.14358	0.035952	0.80355	0.87723	6	6	6	6	6	6	6	6	6	6	6	5	6	6	6	5
1716	DGUOK	-1.2769	-1.2889	0.40071	0.4198	-0.31715	-0.3164	0.096697	0.12841	-0.71759	-0.70872	-0.092993	-0.19989	-0.005425	-0.0090032	0.038939	-0.068076	0.75273	0.57022	0.063716	0.032955	0.7296	0.63778	0.34875	0.40058	0.67747	0.77402	0.30945	0.49107	0.44607	0.46982	0.56809	0.35908	6	6	6	6	6	6	6	6	6	6	6	6	6	6	6	6
1717	DHCR7	-0.061016	-0.1228	0.23742	0.15323	-0.15175	-0.21065	-0.26075	-0.33237	-0.13708	-0.18015	-0.032482	0.019433	-0.0001955	-0.054938	0.15016	0.20324	0.55069	0.86353	0.46062	0.75987	0.68194	0.88972	0.93337	0.93913	0.791	0.70486	0.20809	0.049289	0.43472	0.50176	0.21988	0.019231	6	6	6	6	6	6	6	6	6	6	6	6	6	6	6	6
1718	DHCR24	0.38383	0.12834	-0.15862	-0.27096	0.20582	-0.04712	0.33773	0.23846	-0.028003	-0.28327	-0.16038	-0.0053145	-0.081059	-0.34858	-0.4077	-0.24981	0.13987	0.36023	0.467	0.54857	0.28985	0.90775	0.29984	0.20214	0.50087	0.53417	0.47061	0.63224	0.88685	0.65324	0.9422	0.78378	6	6	6	6	6	6	6	6	6	6	6	6	6	6	6	6
1719	DHFR	-1.6728	-1.5322	-4.8603	-4.0889	1.539	1.8208	1.5746	2.377	1.1108	1.3716	0.35022	1.4692	-0.35821	-0.10592	-1.7767	-1.4883	0.99969	0.99811	0.99976	0.96321	2.7278e-07	2.7278e-07	3.744e-05	8.2007e-07	0.00050326	4.4471e-05	0.005697	0.0010204	0.86978	0.81073	0.99992	0.97805	6	5	5	5	5	5	5	6	6	6	6	5	6	6	6	5
1723	DHODH	-0.16367	0.16328	-0.17982	-0.93958	0.086047	0.41717	-0.16294	-0.096527	0.57773	0.51397	-2.458	-1.8129	-0.36206	-0.43427	0.55244	0.77968	0.34347	0.10064	0.68144	0.85735	0.6911	0.14379	0.77315	0.80147	0.16459	0.15358	0.94236	0.91849	0.77135	0.51933	0.0027862	0.0030194	5	5	5	6	5	5	5	6	6	6	6	5	6	6	6	5
1725	DHPS	0.39807	0.20978	-1.5114	-1.4587	0.37167	0.18508	-0.37306	-0.29857	-0.057763	-0.26716	-0.98656	-1.059	-0.7571	-0.97477	0.17026	0.087542	0.082722	0.26882	0.89452	0.94425	0.15345	0.32641	0.82017	0.60645	0.87982	0.9671	0.60516	0.65133	0.62431	0.74559	0.29069	0.56747	6	6	6	6	6	6	6	6	6	6	6	6	6	6	6	6
1727	CYB5R3	-0.12027	-0.20706	0.18398	0.1389	-0.061081	-0.14491	0.158	0.1256	-0.049204	-0.080998	-0.009621	-0.17272	0.1935	0.15001	0.099174	-0.062712	0.82048	0.84446	0.24742	0.4329	0.51421	0.90369	0.65883	0.5161	0.42349	0.34164	0.45296	0.88549	0.34174	0.38513	0.54869	0.76735	5	5	5	5	5	5	5	5	5	5	5	5	5	5	5	5
1728	NQO1	-0.8224	-0.44199	-0.87732	-0.53635	-0.88347	-0.48994	0.47696	0.25674	0.040822	0.1544	0.44707	0.49881	-0.41676	-0.3113	-0.082154	-0.028086	0.30083	0.21198	0.75377	0.83143	0.67855	0.64301	0.1103	0.30506	0.77638	0.67246	0.14481	0.13762	0.53973	0.45612	0.90633	0.66608	6	6	6	5	6	6	6	5	6	6	5	5	6	6	5	5
1729	DIAPH1	-0.52621	-0.50934	0.35212	0.77051	0.28201	0.30408	-0.16535	0.24809	-0.85496	-1.3734	-1.6171	-1.4935	-0.20216	0.081967	-0.19101	-0.11913	0.38389	0.35556	0.21061	0.090791	0.32192	0.23193	0.53366	0.4641	0.75391	0.9808	0.77799	0.8851	0.23809	0.45252	0.52116	0.74566	6	6	5	6	6	6	5	6	6	5	6	6	6	5	6	6
1730	DIAPH2	0.36566	0.41842	-0.07927	-0.19077	0.27012	0.32601	0.1029	0.0039949	-0.31895	-0.41139	0.074792	0.032519	0.033621	-0.071019	-0.20342	-0.244	0.11454	0.086131	0.67086	0.72434	0.13167	0.39853	0.38905	0.55789	0.94642	0.90183	0.94527	0.86268	0.41375	0.63538	0.80485	0.63246	6	6	6	6	6	6	6	6	6	6	6	6	6	6	6	6
1731	37135	0.1294	0.28358	-1.0104	-1.078	-0.27325	-0.11587	-0.16011	-0.20737	-1.9915	-1.8218	-0.39367	-0.42225	0.62973	0.76423	0.57865	0.54989	0.78809	0.63546	0.50325	0.64567	0.58695	0.55777	0.67963	0.75677	0.85424	0.70458	0.83941	0.88681	0.0026325	0.0012996	0.0084242	0.026016	6	6	6	6	6	6	6	6	6	6	6	6	6	6	6	6
1733	DIO1	0.38221	0.49346	-0.43608	-0.43392	-0.050688	0.063728	0.090856	0.10602	-0.40489	-0.37138	0.39942	0.29913	-0.15673	-0.13543	0.1395	0.040907	0.071419	0.067866	0.33166	0.40784	0.92587	0.46473	0.69722	0.51786	0.36784	0.37857	0.4413	0.48494	0.55373	0.61745	0.066817	0.12903	6	6	6	6	6	6	6	6	6	6	6	6	6	6	6	6
1734	DIO2	-0.15952	-0.36063	0.44367	0.51568	-0.03311	-0.22928	-1.2382	-1.1649	-0.025982	0.51442	-1.3157	-1.2204	-0.3897	0.14389	0.087557	-0.12289	0.092909	0.4527	0.079509	0.068152	0.75002	0.90417	0.67019	0.88877	0.61797	0.14709	0.96192	0.98805	0.83169	0.29525	0.3971	0.89867	5	5	5	5	5	5	5	5	5	5	5	4	5	5	5	4
1735	DIO3	-0.28873	-0.0026167	0.53664	-0.34739	-0.67578	-0.73379	-0.31139	-1.1111	0.17683	-0.022845	-0.45682	0.28155	-0.80359	-1.015	0.4239	0.41676	0.63774	0.3287	0.14674	0.26261	0.62681	0.49471	0.53343	0.63419	0.55915	0.34433	0.54173	0.4523	0.8697	0.74967	0.18488	0.067228	5	6	5	6	6	6	5	6	5	5	6	5	5	5	6	5
1736	DKC1	-0.52892	0.4074	-3.1246	-3.4793	-0.71265	-0.5334	0.9861	0.94857	-0.027771	-0.54959	0.20164	0.1145	-0.96308	-0.1615	-1.4616	-1.4996	0.24936	0.12002	0.9934	0.98332	0.74089	0.72805	0.0099843	0.01728	0.027794	0.30991	0.47496	0.59194	0.87893	0.89008	0.99265	0.9974	6	5	5	6	5	5	5	6	6	5	6	6	6	5	6	6
1737	DLAT	0.29841	0.24955	0.1567	0.079245	0.013735	-0.032428	-0.030177	-0.09497	0.16978	0.23204	-0.16074	-0.23818	0.18996	0.24083	-0.06139	-0.13775	0.2055	0.43247	0.50152	0.53601	0.60081	0.26052	0.51349	0.72538	0.44414	0.21588	0.53094	0.69477	0.079819	0.033902	0.6464	0.49002	6	6	6	6	6	6	6	6	6	6	6	6	6	6	6	6
1738	DLD	0.25983	0.23709	-0.48901	-0.55761	-0.024331	-0.044187	-0.083019	-0.13872	-0.45328	-0.54244	-0.25536	-0.16625	0.3359	0.23464	0.23693	0.3274	0.22845	0.29665	0.96511	0.99087	0.90296	0.76495	0.72041	0.62857	0.87627	0.90463	0.90082	0.79044	0.1171	0.23409	0.054929	0.035347	6	6	6	6	6	6	6	6	6	6	6	6	6	6	6	6
1739	DLG1	-0.0054723	0.19408	0.085216	0.10212	0.070618	0.27375	-0.034566	-0.0049313	-0.37971	-0.45945	-0.01402	-0.047537	0.23812	0.14602	0.192	0.15962	0.38855	0.16224	0.8069	0.66914	0.73727	0.084082	0.51462	0.49362	0.76371	0.94447	0.92154	0.89817	0.056431	0.34145	0.55062	0.53901	6	6	6	6	6	6	6	6	6	6	6	6	6	6	6	6
1740	DLG2	-1.0159	-0.19715	-0.04812	-0.23349	0.23281	0.16584	-0.017877	-0.19079	0.049101	0.050543	-0.70878	-0.44393	-0.34947	-0.21948	-0.76398	-0.49696	0.76882	0.80494	0.65001	0.57475	0.54738	0.61114	0.91441	0.9174	0.73038	0.43271	0.95841	0.81952	0.95192	0.73342	0.96624	0.93275	5	4	4	4	4	4	4	4	5	4	4	4	5	4	4	4
1741	DLG3	-0.6305	-0.32694	-0.23108	-0.16833	0.40164	0.71062	-0.75487	-0.67964	-0.26529	-0.17005	0.31636	0.47339	-0.35877	-0.27417	0.15986	0.31979	0.98081	0.92773	0.70896	0.72405	0.1994	0.080124	0.97636	0.94359	0.59975	0.34785	0.59689	0.30266	0.89347	0.95245	0.61828	0.25141	6	6	6	6	6	6	6	6	6	6	6	6	6	6	6	6
1742	DLG4	0.25014	0.18632	-0.21362	-0.24812	0.23615	0.17525	0.053706	0.032046	0.10144	0.20212	-0.077286	-0.18131	-0.41799	-0.32846	0.045762	-0.057043	0.051587	0.1204	0.79706	0.81103	0.24175	0.39865	0.89228	0.88139	0.40546	0.26973	0.85634	0.83904	0.89324	0.90913	0.51783	0.79121	6	6	6	6	6	6	6	6	6	6	6	6	6	6	6	6
1743	DLST	-0.66076	-0.44704	-2.0525	-1.7717	0.15252	0.37044	0.55848	0.86352	0.75491	0.69953	1.9327	2.3277	-0.28431	-0.35058	-0.65682	-0.25486	0.98878	0.92764	0.8798	0.92733	0.32907	0.24145	0.13103	0.091634	0.056004	0.051662	2.7294e-07	2.7319e-07	0.98767	0.95764	0.86019	0.27164	5	5	5	5	5	5	5	5	5	5	5	5	5	5	5	5
1745	DLX1	0.6989	0.41971	-0.41316	-0.78463	0.49306	0.21527	-0.11363	-0.38343	0.45756	0.65575	-0.39873	-0.48421	-0.12486	-0.069347	-0.28923	-0.38251	0.11276	0.27323	0.29349	0.68266	0.13997	0.37263	0.28225	0.34414	0.034077	0.062191	0.76406	0.78972	0.46483	0.37709	0.71862	0.68726	6	6	5	6	6	6	5	6	6	5	6	6	6	5	6	6
1746	DLX2	-0.41612	-0.52245	-0.25477	-0.4147	-0.64498	-0.74173	0.34877	0.20825	-0.73383	0.121	-0.36389	-0.61197	-0.82661	-0.90628	-0.067676	-0.31807	0.45128	0.59419	0.5418	0.49683	0.81709	0.94579	0.25297	0.26589	0.53909	0.58643	0.51567	0.89414	0.88003	0.57564	0.03783	0.57341	6	6	6	6	6	6	6	6	6	5	6	6	6	5	6	6
1747	DLX3	-0.32951	-0.49449	-0.14309	-0.15832	-0.74317	-0.90636	0.76573	0.76362	0.53394	0.69171	0.31972	0.44849	-0.5269	-0.37938	-0.027587	0.10361	0.62042	0.86496	0.60204	0.66455	0.57875	0.38102	0.08213	0.12664	0.0061851	0.0073056	0.36192	0.14141	0.92561	0.93962	0.82623	0.62223	6	6	6	6	6	6	6	6	6	6	6	6	6	6	6	6
1748	DLX4	-0.10849	-0.48127	-0.082909	-0.44205	0.18659	-0.034192	0.18534	-0.16208	-0.77059	-1.2554	-0.18904	-0.41598	0.081691	-0.4193	-0.03336	-0.26108	0.6346	0.88328	0.46055	0.63146	0.63896	0.81694	0.57251	0.75516	0.79908	0.90321	0.22298	0.50106	0.61526	0.83358	0.36127	0.71913	3	4	3	3	4	4	3	3	3	3	3	3	3	3	3	3
1749	DLX5	0.018144	-0.038909	-0.79787	-0.99356	-0.1944	-0.24918	0.33805	0.15676	-0.7902	-1.0164	0.090163	-0.040716	0.23154	-0.0091334	0.20097	0.070222	0.65791	0.82306	0.82244	0.84985	0.60909	0.72844	0.31912	0.48914	0.96775	0.99623	0.28835	0.24347	0.59074	0.8739	0.49796	0.46999	5	5	5	5	5	5	5	5	5	5	5	5	5	5	5	5
1750	DLX6	-0.090698	-0.43339	-0.18034	-0.84967	0.14406	-0.19707	-0.24576	-0.26601	-1.4809	-1.0807	-1.0117	-1.4504	0.13249	-0.022659	-0.1272	0.34703	0.63169	0.91142	0.79688	0.91589	0.075398	0.22444	0.70423	0.90523	0.5982	0.7056	0.44943	0.47837	0.26204	0.65333	0.24394	0.096533	5	5	5	6	5	5	5	6	6	5	6	5	6	5	6	5
1755	DMBT1	0.19625	0.16194	-0.12746	-0.078614	-0.46554	-0.49716	-0.048265	0.013554	-0.43446	-0.61443	-0.73227	-0.75361	-0.27074	-0.46283	0.24623	0.22093	0.16052	0.061184	0.41165	0.66143	0.68182	0.88281	0.81684	0.71544	0.93141	0.95529	0.86315	0.87325	0.43602	0.77042	0.024135	0.050277	6	6	6	6	6	6	6	6	6	6	6	6	6	6	6	6
1756	DMD	0.20799	0.21458	-1.4204	-1.3299	0.0913	0.1009	-0.27222	-0.16058	-0.30922	-0.3678	0.042215	0.10082	-0.4109	-0.482	-0.026272	0.03403	0.19981	0.14908	0.60785	0.48346	0.5244	0.32749	0.79133	0.78407	0.37487	0.26345	0.78693	0.59274	0.87785	0.75802	0.58713	0.26567	6	6	6	6	6	6	6	6	6	6	6	6	6	6	6	6
1757	SARDH	-0.86138	-0.68743	-0.87812	-0.5923	-0.025534	0.162	0.23529	0.54285	0.084773	0.18308	0.69084	1.0387	-0.37192	-0.28584	0.25752	0.46812	0.98191	0.91349	0.18552	0.021215	0.78045	0.45899	0.37212	0.064095	0.12532	0.038932	0.027036	0.0015411	0.84716	0.88059	0.32733	0.04222	6	6	6	6	6	6	6	6	6	6	6	5	6	6	6	5
1758	DMP1	-0.19332	-0.025896	-0.81921	-0.56889	-0.83051	-0.65898	-0.14352	0.12121	0.50444	0.49968	0.18567	0.080202	-0.10932	-0.12495	-0.50361	-0.60765	0.3173	0.33147	0.92996	0.61751	0.99016	0.98409	0.60851	0.54558	0.20648	0.15379	0.3217	0.23697	0.41937	0.35821	0.97534	0.90606	6	6	6	6	6	6	6	6	6	6	6	6	6	6	6	6
1759	DNM1	-0.71986	-0.46602	0.073741	0.072667	0.47144	0.73003	0.034204	0.045798	0.88427	1.0453	0.66211	0.59766	-0.30181	-0.15062	-0.33788	-0.39985	0.8617	0.84662	0.38428	0.5504	0.12038	0.013266	0.24673	0.33171	0.0044202	0.00078111	0.01441	0.10901	0.58861	0.40352	0.90132	0.89304	5	5	5	5	5	5	5	5	5	5	5	5	5	5	5	5
1760	DMPK	-0.071222	0.082413	-0.25852	-0.24265	0.015527	0.17247	-0.62105	-0.59261	-0.071102	-0.12172	-0.86719	-0.80617	-0.27954	-0.34155	0.070957	0.1326	0.57724	0.42473	0.76716	0.73608	0.49031	0.21611	0.88687	0.78174	0.93726	0.94925	0.99854	0.99697	0.86024	0.82127	0.41253	0.28465	6	6	6	6	6	6	6	6	6	6	6	6	6	6	6	6
1761	DMRT1	-1.3352	-1.1487	-1.3773	-1.2577	0.57998	0.78265	0.40571	0.54861	-0.37385	-0.37716	0.35038	0.24175	-0.946	-0.93623	-1.5286	-1.576	0.85579	0.73007	0.78164	0.61938	0.10154	0.019626	0.097144	0.10939	0.67708	0.42806	0.25919	0.54626	0.38738	0.40047	0.8912	0.67479	5	5	5	5	5	5	5	5	5	5	5	5	5	5	5	5
1762	DMWD	-0.5537	-0.76542	-1.1268	-1.2821	0.17246	-0.036446	0.32042	0.17851	-0.82564	-0.32198	-0.013961	-0.19961	0.26133	0.1643	0.026816	-0.15679	0.62926	0.45744	0.86578	0.93337	0.092975	0.13201	0.17484	0.6422	0.41552	0.63982	0.61702	0.66989	0.23167	0.43617	0.097989	0.50887	5	5	6	6	5	5	6	6	6	5	6	6	6	5	6	6
1763	DNA2	-1.2065	-1.077	-2.348	-0.65386	-0.078335	0.055463	0.013722	1.2855	0.085459	0.78549	0.92286	1.4292	-0.85905	-0.16634	-1.9721	-1.7416	0.9658	0.98533	0.96409	0.82881	0.77721	0.50386	0.15783	0.0074498	0.27289	0.0016978	0.0029409	0.0040479	0.9373	0.52684	0.99089	0.85548	6	6	6	2	6	6	6	4	6	6	6	4	6	6	6	4
1767	DNAH5	-0.27267	-0.38111	0.13255	0.071234	-0.36568	-0.28836	-0.73863	-0.59463	-0.0871	-0.13473	-0.13926	-0.18583	0.23267	0.1244	-0.50393	-0.55199	0.22058	0.29902	0.4101	0.55182	0.61597	0.87027	0.99491	0.99088	0.93716	0.89039	0.34123	0.33877	0.36424	0.39561	0.93856	0.98928	6	5	5	6	5	5	5	6	6	5	6	6	6	5	6	6
1768	DNAH6	-0.60466	-0.68129	0.088938	0.083287	-0.30161	-0.37476	-0.040056	-0.033233	-0.2292	-0.35167	-0.59954	-0.46134	-0.15412	-0.2886	0.065434	0.20408	0.65489	0.72275	0.25828	0.25366	0.7565	0.63128	0.20413	0.68036	0.71345	0.90357	0.82867	0.59734	0.47191	0.48837	0.31131	0.17447	6	6	6	6	6	6	6	6	6	6	6	6	6	6	6	6
1769	DNAH8	-0.49122	-0.38108	-2.4094	-2.3986	0.1213	0.23507	0.16178	0.19561	0.020048	0.035731	-0.42373	-0.37016	0.27649	0.28075	0.07352	0.12751	0.9747	0.97252	0.98405	0.93427	0.45031	0.22553	0.51906	0.24111	0.78602	0.92983	0.79321	0.92395	0.21596	0.12078	0.33698	0.27128	6	6	6	6	6	6	6	6	6	6	6	6	6	6	6	6
1770	DNAH9	-0.0086501	-0.09661	-0.32429	-0.3669	0.049794	-0.035195	0.37613	0.3468	0.24641	0.24416	-0.18534	-0.48422	-0.10965	-0.1232	0.22938	-0.070362	0.12487	0.6272	0.50239	0.53893	0.39382	0.70959	0.17365	0.27487	0.10598	0.19933	0.749	0.915	0.51577	0.33846	0.30194	0.67526	6	6	6	6	6	6	6	6	6	6	6	6	6	6	6	6
1773	DNASE1	0.83558	0.60145	-0.16946	-0.29754	-0.12097	-0.35341	-0.40763	-0.52336	0.010024	0.06749	-0.30535	-0.44933	0.66597	0.71184	0.22804	0.084158	0.012052	0.021185	0.66551	0.74272	0.33301	0.67819	0.9801	0.92858	0.74927	0.94664	0.80599	0.66074	0.016549	0.045755	0.28385	0.23405	6	6	6	6	6	6	6	6	6	6	6	6	6	6	6	6
1774	DNASE1L1	-0.087584	-0.39112	-0.24304	-0.047493	-0.044397	-0.59549	-0.23382	-1.0609	-0.078398	-0.043051	-0.43141	0.63774	-0.43451	-0.41045	-0.26379	-0.20958	0.30903	0.4966	0.40051	0.70829	0.44275	0.8476	0.50494	0.78504	0.25716	0.2647	0.24321	0.20467	0.95096	0.85412	0.91997	0.77769	4	5	4	5	5	5	4	5	4	4	5	4	4	4	5	4
1775	DNASE1L2	-0.1453	0.0085832	0.013287	-4.3572e-05	0.069604	0.22709	-0.047049	-0.047694	0.28067	0.19619	-0.3459	-0.2855	0.022081	-0.07402	0.54658	0.60702	0.78668	0.67711	0.60435	0.61688	0.38505	0.29713	0.39481	0.40809	0.25376	0.38481	0.71567	0.45044	0.7273	0.82718	0.0018654	0.013823	6	6	6	6	6	6	6	6	6	6	6	6	6	6	6	6
1776	DNASE1L3	-0.011842	-0.02158	-0.6371	-0.64923	0.16041	0.15374	0.12365	0.12441	0.16801	0.11471	0.025636	-0.050319	-0.19964	-0.26442	-0.04079	-0.11557	0.22565	0.22216	0.9871	0.9974	0.3837	0.48426	0.50737	0.76865	0.20333	0.26713	0.72702	0.77005	0.48656	0.69737	0.69679	0.77269	6	6	6	6	6	6	6	6	6	6	6	6	6	6	6	6
1777	DNASE2	-1.0803	-1.1001	-0.51703	-0.42819	-0.21671	-0.23255	-0.44964	-0.34775	0.2476	0.32053	-0.19045	-0.25886	0.19227	0.25392	0.21265	0.14447	0.9439	0.92625	0.71302	0.59592	0.83712	0.82787	0.48703	0.66877	0.17504	0.26095	0.41889	0.45614	0.026615	0.028258	0.034884	0.15499	6	6	6	6	6	6	6	6	6	6	6	6	6	6	6	6
1778	DYNC1H1	0.023548	0.21554	-0.71246	-0.53071	-0.014431	0.18135	0.44999	0.87719	-0.014352	0.29188	-1.3944	0.39929	0.097704	0.39382	-0.4142	0.15501	0.37593	0.4125	0.41467	0.25647	0.57722	0.36915	0.1761	0.13552	0.8247	0.68052	0.34865	0.0066323	0.51851	0.25579	0.26925	0.12104	5	5	5	3	5	5	5	3	5	5	5	4	5	5	5	4
1780	DYNC1I1	-0.91454	-0.80174	-0.82092	-0.709	-0.10666	0.021633	-0.61673	-0.48172	0.26356	0.13725	-0.1508	-0.070505	-0.41453	-0.55174	-0.31413	-0.21809	0.14313	0.055623	0.43325	0.4102	0.84504	0.29626	0.80202	0.55687	0.3426	0.54966	0.56417	0.35283	0.98409	0.92889	0.090958	0.018957	5	5	5	5	5	5	5	5	5	5	5	5	5	5	5	5
1781	DYNC1I2	-1.0014	-0.97724	-0.50376	-1.2064	0.25532	0.29259	0.54118	0.80212	0.21874	0.32677	-0.40598	-0.31523	-0.48011	-0.38261	-0.30924	-0.23118	0.58267	0.77393	0.32496	0.41568	0.30184	0.29547	0.082162	0.042273	0.39356	0.30709	0.043742	0.064833	0.84104	0.79826	0.51117	0.70878	6	6	6	4	6	6	6	4	6	6	6	6	6	6	6	6
1783	DYNC1LI2	0.35634	-0.31566	0.47497	0.54745	-0.22165	-0.18894	-0.021412	0.064108	-1.1404	-1.0533	-0.69	-0.85844	-0.21161	-0.13823	-0.18018	-0.35015	0.26585	0.42453	0.39997	0.20002	0.18185	0.26712	0.72753	0.70455	0.995	0.97998	0.71497	0.82198	0.83202	0.53751	0.89168	0.95258	5	6	5	5	6	6	5	5	5	5	5	5	5	5	5	5
1785	DNM2	-0.32193	-0.40329	-3.9351	-3.2414	0.6007	0.52239	1.1588	1.902	0.15939	0.33841	-0.50689	-0.51396	-0.29436	-0.12599	0.081438	0.073905	0.33718	0.55138	0.99775	0.86159	0.013291	0.043179	0.00071682	2.4602e-06	0.25505	0.19447	0.88725	0.84861	0.87033	0.75406	0.52092	0.45213	6	6	6	6	6	6	6	6	6	6	6	6	6	6	6	6
1786	DNMT1	-0.281	-0.26707	-0.8032	-0.72389	0.37027	0.3873	0.39112	0.48331	0.074401	0.10397	0.042739	-0.030873	-0.058661	-0.040567	0.1699	0.097563	0.78395	0.83626	0.76991	0.91088	0.019519	0.012288	0.24274	0.073017	0.66113	0.54628	0.60862	0.52092	0.52542	0.445	0.23541	0.34591	6	6	6	6	6	6	6	6	6	6	6	6	6	6	6	6
1787	TRDMT1	0.31904	0.27242	-0.78647	-0.77401	-0.064202	-0.10782	0.10795	0.13346	-0.30689	-0.30887	-0.69223	-0.6032	0.024509	0.009843	-0.14952	-0.1063	0.32419	0.28574	0.97977	0.97585	0.48343	0.756	0.44164	0.32191	0.58746	0.62737	0.18729	0.20912	0.57952	0.74928	0.52576	0.58332	6	6	6	6	6	6	6	6	6	6	6	6	6	6	6	6
1788	DNMT3A	-0.062716	-0.166	0.13705	0.16869	0.045811	-0.054611	0.25899	0.30409	-0.070477	0.026135	0.11171	0.10054	0.0175	0.10276	0.23242	0.22283	0.66921	0.57814	0.035597	0.044991	0.2895	0.64623	0.47985	0.27871	0.61122	0.58054	0.39528	0.54562	0.52741	0.424	0.26085	0.18011	6	6	6	6	6	6	6	6	6	6	6	6	6	6	6	6
1789	DNMT3B	-0.29637	-0.478	0.3062	0.26446	0.001623	-0.17718	-0.24669	-0.27599	0.1069	0.27625	0.48752	0.33176	0.057138	0.2153	0.14042	-0.013781	0.74155	0.94806	0.37787	0.54796	0.40079	0.52249	0.7176	0.45747	0.48413	0.18228	0.012597	0.076516	0.27147	0.12147	0.27061	0.40165	6	6	6	6	6	6	6	6	6	6	6	6	6	6	6	6
1791	DNTT	-0.10045	-0.042306	0.33386	0.33814	0.070457	0.13167	-0.056605	-0.039625	0.41062	0.3326	-0.20445	-0.32457	0.17608	0.086458	-0.025834	-0.14466	0.87915	0.78654	0.28365	0.26674	0.69155	0.25042	0.86129	0.81548	0.12115	0.021291	0.86504	0.94865	0.073241	0.64758	0.57982	0.33636	6	6	6	6	6	6	6	6	6	6	6	6	6	6	6	6
1793	DOCK1	0.23511	0.14461	-0.6419	-0.95823	-0.02485	-0.11273	-0.1738	-0.472	0.27524	0.38654	-1.1167	-0.6819	-1.0323	-0.92411	-0.28655	0.10703	0.38003	0.14954	0.53845	0.54642	0.64405	0.90588	0.83722	0.84356	0.35163	0.17655	0.47715	0.43576	0.30992	0.25759	0.74262	0.46932	6	6	6	6	6	6	6	6	6	6	6	6	6	6	6	6
1794	DOCK2	0.2722	0.25462	-0.26693	-0.23752	-0.084835	-0.10046	-0.13553	-0.093337	0.06046	0.58872	-0.55556	0.30948	-0.3539	-0.26338	-0.71109	0.22772	0.3377	0.20373	0.68688	0.37375	0.48528	0.796	0.28232	0.38883	0.070078	0.11444	0.6427	0.52343	0.61027	0.47592	0.72865	0.33048	6	6	5	5	6	6	5	5	6	5	6	5	6	5	6	5
1795	DOCK3	-0.49193	-0.46302	0.1089	0.045098	-0.43126	-0.39782	-0.23701	-0.28848	-0.13101	-0.07278	-0.021802	0.010445	-0.12496	-0.078537	-0.04157	-0.008177	0.6386	0.41876	0.2986	0.33531	0.71066	0.58929	0.84326	0.74948	0.24656	0.027201	0.61753	0.62229	0.50015	0.31799	0.52067	0.6192	5	5	5	5	5	5	5	5	5	5	5	5	5	5	5	5
1796	DOK1	-0.38545	-0.39425	-0.0032691	0.03691	-0.12223	-0.12762	0.33195	0.38592	-0.70604	0.65608	-0.64755	-0.49429	-0.41799	-0.072018	-0.12275	0.026811	0.69794	0.58384	0.57026	0.4431	0.70486	0.47068	0.41929	0.54218	0.53379	0.29923	0.92544	0.79576	0.94196	0.70942	0.46153	0.63944	6	6	6	6	6	6	6	6	6	5	6	6	6	5	6	6
1797	DOM3Z	-0.01732	-0.072466	-0.33315	-0.34174	0.0821	0.030003	-0.46873	-0.46444	0.22365	0.19016	0.22469	0.26236	0.071143	0.026199	0.55871	0.59724	0.53072	0.55996	0.73319	0.76799	0.60205	0.68705	0.96209	0.99099	0.35097	0.35687	0.29062	0.28479	0.42774	0.43514	0.014085	0.12199	5	5	5	5	5	5	5	5	5	5	5	5	5	5	5	5
1798	DPAGT1	0.0077799	0.4464	0.26724	0.58073	-0.17825	0.2653	0.028631	0.35639	0.21781	0.17175	-0.096962	0.11894	0.015832	-0.041954	0.00098121	0.21718	0.19168	0.049123	0.13396	0.029498	0.95097	0.58958	0.68735	0.13578	0.53932	0.59746	0.21214	0.24485	0.72801	0.23983	0.26004	0.094894	6	6	6	6	6	6	6	6	6	6	6	6	6	6	6	6
1800	DPEP1	0.39262	0.5614	0.50246	0.67676	0.11774	0.29087	-0.054098	0.13361	0.30142	0.37832	0.28005	0.46668	-0.52021	-0.45352	0.21967	0.40969	0.06655	0.019204	0.11427	0.076721	0.41919	0.37729	0.75898	0.48398	0.20196	0.18883	0.24129	0.24464	0.99171	0.84016	0.27437	0.17703	6	6	6	6	6	6	6	6	6	6	6	6	6	6	6	6
1801	DPH1	-0.84424	-0.93296	-2.6284	-2.6376	-0.1739	-0.25897	-1.1525	-1.1334	0.010633	0.093388	-0.11179	-0.090121	-0.24212	-0.17055	0.2821	0.30516	0.98352	0.965	0.99876	0.99978	0.91925	0.79633	0.98197	0.85672	0.34245	0.42366	0.13104	0.1222	0.93395	0.72808	0.12387	0.20331	6	6	6	6	6	6	6	6	6	6	6	6	6	6	6	6
1802	DPH2	-0.38247	-0.073439	0.13496	-0.11939	-0.25514	0.058231	0.073138	-0.16922	0.15314	0.091685	-0.7739	-0.81157	-0.27534	-0.3485	0.21467	0.17243	0.80578	0.56376	0.49835	0.71215	0.79873	0.36536	0.10891	0.40447	0.16521	0.27018	0.24726	0.38285	0.56247	0.68632	0.37188	0.31937	6	6	6	6	6	6	6	6	6	6	6	6	6	6	6	6
1803	DPP4	0.53953	0.57289	0.19955	0.084778	-0.27071	-0.23444	-0.14763	-0.24992	-0.40828	-0.44061	-0.21877	-0.14114	0.049338	0.0051116	-0.33199	-0.253	0.047382	0.091914	0.31102	0.35558	0.73912	0.64617	0.64429	0.75948	0.85327	0.84673	0.92808	0.8904	0.48951	0.83108	0.91278	0.98245	6	6	6	6	6	6	6	6	6	6	6	6	6	6	6	6
1804	DPP6	-0.011214	0.71628	-0.43826	-0.36249	0.011231	0.43321	-0.078792	0.01161	-0.71367	-0.61133	-0.5713	-0.37348	-0.087877	0.0013582	0.41156	0.6057	0.20059	0.11954	0.56274	0.2737	0.84419	0.37718	0.93281	0.78572	0.97506	0.96853	0.37251	0.33173	0.79518	0.58883	0.073447	0.052415	6	5	6	6	5	5	6	6	6	6	6	6	6	6	6	6
1805	DPT	0.19298	0.20102	-1.0417	-0.99871	0.093091	0.10407	0.19056	0.25464	0.10821	0.08102	0.088063	0.17941	-0.60115	-0.63924	-0.21583	-0.12217	0.34983	0.25868	0.29596	0.35378	0.41716	0.31967	0.27933	0.25205	0.47488	0.50183	0.5943	0.74818	0.64124	0.79252	0.95814	0.96043	6	6	6	6	6	6	6	6	6	6	6	6	6	6	6	6
1806	DPYD	0.40355	0.40016	0.2062	0.038614	0.42392	0.42357	0.31548	0.16047	-0.046045	-0.17242	-0.17489	-0.080796	-0.15383	-0.29214	-0.1675	-0.071805	0.31008	0.084457	0.56807	0.63733	0.05318	0.021947	0.23452	0.35308	0.76285	0.77477	0.58075	0.91862	0.78724	0.75787	0.91426	0.95833	6	6	6	6	6	6	6	6	6	6	6	6	6	6	6	6
1807	DPYS	0.26979	0.17476	0.30467	0.33258	0.0566	-0.035688	-0.53585	-0.49539	-0.050692	-0.24453	0.31511	0.51064	0.33746	0.13153	-0.24419	-0.045898	0.25996	0.51656	0.22076	0.11356	0.39946	0.46281	0.92453	0.95825	0.76047	0.91583	0.29939	0.039971	0.10564	0.29538	0.65507	0.65931	6	6	6	6	6	6	6	6	6	6	6	6	6	6	6	6
1808	DPYSL2	-0.28115	0.015712	0.031359	0.022744	-0.59284	-0.28917	0.022191	0.026223	-0.12921	-0.01134	-0.015423	-0.25613	-0.027077	0.080279	-0.94055	-1.1337	0.18885	0.13834	0.25309	0.41757	0.59678	0.84408	0.66891	0.64042	0.952	0.81174	0.74672	0.84167	0.7493	0.46196	0.3431	0.54276	6	6	6	6	6	6	6	6	6	6	6	6	6	6	6	6
1809	DPYSL3	-0.17484	-0.015618	-0.68483	-0.88737	-0.12142	0.041591	-0.89148	-1.0815	0.12641	-0.0032853	-0.59987	-0.56902	-0.2651	-0.40618	-0.39032	-0.35919	0.87938	0.65988	0.33457	0.59067	0.87772	0.60567	0.89799	0.99455	0.25591	0.53017	0.90907	0.88323	0.40556	0.70057	0.90242	0.87022	6	6	6	6	6	6	6	6	6	6	6	6	6	6	6	6
1810	DR1	0.38028	0.35654	-0.70007	-0.72886	-0.77242	-0.79464	-0.1263	-0.14258	0.22816	0.40387	-1.7874	-1.4971	-0.46127	-0.29575	-0.15124	0.090554	0.108	0.0745	0.91404	0.96316	0.97453	0.93483	0.34964	0.26834	0.53174	0.14851	0.93769	0.84026	0.89367	0.83375	0.95893	0.83174	6	6	6	6	6	6	6	6	6	6	6	6	6	6	6	6
1811	SLC26A3	-0.02795	-0.059	-0.49862	-0.33547	-0.9741	-1.0123	-0.40994	-0.23195	-2.0949	-1.8782	-1.4166	-1.3837	-0.26404	-0.083387	0.48256	0.46627	0.75881	0.73627	0.4122	0.65628	0.78751	0.87437	0.9292	0.82103	0.85273	0.79088	0.91832	0.85684	0.80576	0.42114	0.087069	0.034828	6	6	6	6	6	6	6	6	6	6	6	6	6	6	6	6
1812	DRD1	0.038014	0.26279	0.4576	0.58227	-0.37232	-0.25842	0.11732	0.25487	0.21863	0.18612	-1.8903	-1.3924	0.65369	0.72764	0.18098	0.21234	0.21383	0.28861	0.39873	0.32423	0.79454	0.78888	0.86049	0.43702	0.44277	0.15116	0.41961	0.50282	0.021494	0.015056	0.41871	0.66404	5	6	5	5	6	6	5	5	5	5	6	5	6	6	6	5
1813	DRD2	0.14049	0.13099	-0.39111	-0.53966	-0.021048	-0.027662	0.033244	-0.10248	0.07504	0.15248	-0.18522	-0.052619	0.22824	0.29427	-0.2071	-0.072734	0.37845	0.39313	0.97569	0.9944	0.73215	0.78807	0.49656	0.96394	0.62092	0.70981	0.92782	0.74352	0.14194	0.026121	0.73972	0.080153	6	6	6	6	6	6	6	6	6	6	6	6	6	6	6	6
1814	DRD3	0.33478	0.29218	0.091273	-0.00085911	-0.10718	-0.1469	0.024477	-0.055093	-0.25751	-0.13032	-0.036289	-0.21034	0.2295	0.34505	-0.32418	-0.49656	0.22741	0.26789	0.17183	0.7897	0.68137	0.39991	0.49738	0.43051	0.90198	0.75336	0.78874	0.90843	0.17151	0.096513	0.78819	0.95237	6	6	6	6	6	6	6	6	6	6	6	6	6	6	6	6
1815	DRD4	-0.43794	-0.43103	0.68232	0.73055	-0.10892	-0.098192	-0.68528	-0.62474	0.13031	0.18637	-0.78142	-0.75058	-0.18976	-0.14434	0.17376	0.15901	0.22014	0.25332	0.030877	0.048768	0.54252	0.75948	0.96041	0.95392	0.32033	0.11756	0.48773	0.55014	0.25583	0.76309	0.50986	0.49861	6	6	6	6	6	6	6	6	6	6	6	6	6	6	6	6
1816	DRD5	-0.35332	-0.47304	-0.282	-0.46216	0.0067509	-0.28033	-0.80498	-0.97484	-0.046106	-0.060908	-0.37511	-0.60764	-0.097972	-0.036058	-0.19916	-0.47603	0.56336	0.4509	0.10859	0.17203	0.29146	0.56927	0.66984	0.64697	0.62758	0.30239	0.072049	0.14871	0.33279	0.10233	0.8221	0.87789	5	6	6	6	6	6	6	6	6	5	6	6	6	5	6	6
1819	DRG2	-0.39927	-0.4884	-0.44864	-0.42261	-0.078566	-0.16479	-0.028823	0.010114	0.31641	0.31374	-1.3352	-1.4097	0.018197	0.0042593	-0.12875	-0.20762	0.79868	0.78207	0.7593	0.83965	0.46956	0.84976	0.55072	0.43942	0.26976	0.18938	0.85378	0.83622	0.67683	0.57867	0.44836	0.63862	6	6	6	6	6	6	6	6	6	6	6	6	6	6	6	6
1820	ARID3A	-1.4366	-0.8681	0.21148	0.49399	0.1167	0.6952	-0.28367	0.01317	-0.18054	0.24796	0.54329	0.63116	-0.62292	-0.20256	-2.1662	-2.0147	0.99296	0.97897	0.65034	0.37974	0.55317	0.068771	0.89399	0.60824	0.908	0.5587	0.073372	0.1038	0.26465	0.41482	0.99997	0.99939	6	6	5	5	6	6	5	5	6	6	6	6	6	6	6	6
1821	DRP2	-0.039915	-0.029252	-0.53456	0.041844	0.011327	0.025338	-0.37979	-0.62574	-0.10923	-0.023916	0.39507	0.062095	-0.024353	0.050142	-0.038896	-0.3697	0.42432	0.82481	0.26724	0.72357	0.48529	0.5318	0.97089	0.8678	0.64835	0.57072	0.27359	0.40394	0.58352	0.6787	0.41934	0.91485	6	6	6	5	6	6	6	5	6	6	6	6	6	6	6	6
1822	ATN1	-0.79279	-0.091623	-1.1057	-0.28549	-0.25261	-0.39941	-1.0602	-0.1152	-0.52517	0.0073662	-1.8552	-0.86138	-0.84378	0.042431	-0.45066	0.36502	0.62891	0.581	0.85579	0.83426	0.73067	0.7291	0.92445	0.82552	0.37325	0.34692	0.98666	0.8608	0.9014	0.81269	0.29383	0.048353	5	4	5	4	4	4	5	4	6	4	5	4	6	4	5	4
1823	DSC1	-0.39121	-0.34104	0.31575	0.19478	-0.056499	-0.0028244	0.06424	-0.044272	-0.50365	-0.56727	0.15087	0.077412	0.45653	0.38021	0.025233	-0.046748	0.74341	0.71706	0.14098	0.30452	0.64357	0.4799	0.46705	0.76895	0.62479	0.5949	0.3189	0.43611	0.076426	0.22081	0.35095	0.39227	6	6	6	6	6	6	6	6	6	6	6	6	6	6	6	6
1824	DSC2	0.083423	-0.0064352	-0.91434	-0.85456	-0.52286	-0.61033	0.009973	0.083735	-0.10518	-0.21396	0.57183	0.55054	0.086934	-0.034414	-0.097435	-0.1158	0.49012	0.45036	0.7436	0.81008	0.92393	0.90929	0.77778	0.60334	0.51373	0.5582	0.27735	0.10793	0.63599	0.52549	0.47508	0.39206	6	6	6	6	6	6	6	6	6	6	6	6	6	6	6	6
1825	DSC3	0.17406	0.081233	0.22883	0.18873	0.15104	0.060865	-0.1968	-0.22424	-0.29656	-0.036562	0.068146	-0.052572	-0.58572	-0.33625	0.055336	-0.063926	0.38248	0.41161	0.32538	0.48319	0.45846	0.53281	0.84238	0.78191	0.46446	0.35555	0.78132	0.69692	0.97322	0.89328	0.27787	0.74152	6	6	6	6	6	6	6	6	6	6	6	6	6	6	6	6
1826	DSCAM	0.028409	0.04044	-0.4504	-0.37141	0.20908	0.22499	-0.49114	-0.3992	-0.63187	-0.59568	-0.079901	0.076913	-0.84148	-0.81394	0.26983	0.42765	0.18391	0.21914	0.51141	0.55377	0.48065	0.47065	0.84549	0.8073	0.74724	0.6348	0.82633	0.72403	0.91571	0.91676	0.26585	0.26108	6	6	6	6	6	6	6	6	6	6	6	6	6	6	6	6
1827	RCAN1	-1.5166	-0.70604	-0.76718	-0.036196	0.16519	0.41503	-0.020372	0.35522	-0.35085	-0.60099	-0.89232	-0.71405	-0.045492	-0.31152	-0.37509	-0.24009	0.92754	0.68401	0.5325	0.73894	0.24939	0.12412	0.49255	0.59554	0.3539	0.8475	0.48965	0.84532	0.71747	0.93442	0.93327	0.84605	6	5	6	5	5	5	6	5	6	6	6	6	6	6	6	6
1828	DSG1	0.38403	0.3837	-0.61393	-0.79146	-0.88192	-0.88136	-0.49497	-0.65316	-0.60601	-0.68874	-0.57174	0.13702	0.20376	0.087774	-0.21029	-0.027148	0.043777	0.1893	0.53637	0.92275	0.99868	0.99868	0.54836	0.40499	0.56435	0.60223	0.33682	0.23534	0.30554	0.72933	0.69035	0.22236	6	6	6	6	6	6	6	6	6	6	6	5	6	6	6	5
1829	DSG2	-1.5283	-1.4693	-0.054739	-0.28651	-0.1106	-0.028087	-0.49911	-0.77861	-0.086461	0.12673	-0.94141	-1.0756	0.33478	0.53622	-0.48127	-0.65979	0.22699	0.29242	0.33885	0.35913	0.67624	0.77633	0.4075	0.54135	0.0883	0.065816	0.92048	0.96923	0.098497	0.030049	0.82828	0.98452	6	6	5	6	6	6	5	6	6	6	6	6	6	6	6	6
1830	DSG3	-0.66756	-0.8229	-1.0324	-1.0653	-0.46283	-0.61585	-0.16124	-0.18031	-0.29975	-0.56173	-0.10913	-0.39578	-0.038218	-0.31272	-0.23475	-0.36805	0.93324	0.94522	0.82126	0.96149	0.66369	0.88137	0.65974	0.91141	0.86832	0.92709	0.87618	0.97045	0.37569	0.64855	0.38432	0.38949	5	5	5	5	5	5	5	5	5	5	6	5	5	5	6	5
1831	TSC22D3	-0.61649	-0.62507	-1.0852	-1.0745	-0.33421	-0.33889	0.28532	0.31895	0.20324	0.13067	0.57359	0.55201	0.18594	0.10256	-0.084986	-0.10333	0.69027	0.67905	0.40314	0.66421	0.29041	0.38178	0.049733	0.092834	0.12354	0.15784	0.2181	0.20229	0.55591	0.68036	0.63121	0.64974	6	6	6	6	6	6	6	6	6	6	6	6	6	6	6	6
1832	DSP	0.022521	-0.04073	-0.035735	0.14568	-0.0078708	-0.068178	-0.65107	-0.45681	-1.9733	-1.7481	0.385	0.09715	0.15416	0.34586	0.077026	-0.20938	0.73565	0.58834	0.58291	0.25847	0.78906	0.77988	0.7074	0.52352	0.99727	0.90896	0.31046	0.88548	0.66315	0.33504	0.2881	0.54417	6	6	6	6	6	6	6	6	6	6	6	6	6	6	6	6
1833	EPYC	-1.6068	-1.4703	-0.65348	-0.83552	-1.0067	-0.84768	-0.0006089	-0.077601	-0.46419	-0.0077516	-0.92054	-0.68475	-0.66153	-0.25121	-0.33329	-0.096719	0.52769	0.6478	0.93583	0.92096	0.91687	0.96686	0.78069	0.82421	0.10894	0.027678	0.76427	0.50719	0.92557	0.78123	0.58675	0.53993	6	6	4	3	6	6	4	3	5	5	4	4	5	4	4	4
1834	DSPP	0.099516	-0.13633	-0.8502	-0.033963	-0.15619	-0.38994	-0.022407	0.19514	0.064148	0.055715	-0.12068	0.86847	0.18602	0.23898	0.13805	0.36397	0.36276	0.91533	0.47765	0.21388	0.6525	0.92579	0.53947	0.49614	0.13854	0.32497	0.0081719	0.0072278	0.33732	0.3322	0.10135	0.10791	5	5	6	5	5	5	6	5	5	6	6	5	5	6	6	5
1836	SLC26A2	-0.42345	-0.40875	0.40109	0.35614	0.33253	0.35028	0.033179	0.00041807	-0.1527	-0.19204	-0.27399	-0.15573	-0.027961	0.22866	0.20796	0.32538	0.7184	0.79948	0.33423	0.51299	0.091628	0.15458	0.70784	0.68215	0.82717	0.65957	0.76558	0.60537	0.41602	0.45224	0.45777	0.16773	6	6	6	6	6	6	6	6	6	5	6	6	6	5	6	6
1837	DTNA	0.28387	0.22636	0.12546	0.062623	0.13339	0.078547	0.34676	0.29652	-0.090374	0.94867	0.0098909	0.64594	-0.10428	0.33381	-0.3038	-0.14735	0.23236	0.24299	0.28001	0.31007	0.49499	0.35963	0.33145	0.3267	0.13612	0.013298	0.25533	0.13321	0.37474	0.11866	0.8946	0.59589	5	5	5	5	5	5	5	5	6	5	6	5	6	5	6	5
1838	DTNB	0.55874	0.2603	0.20585	0.15021	-0.061871	-0.3587	-0.51429	-0.55807	0.22904	0.15578	-0.14141	-0.18789	0.063646	-0.021228	0.22212	0.17563	0.11582	0.071652	0.31144	0.66951	0.7162	0.98902	0.51584	0.32089	0.17987	0.18714	0.73417	0.4073	0.41548	0.62574	0.050206	0.28087	6	6	6	6	6	6	6	6	6	6	6	6	6	6	6	6
1839	HBEGF	-0.82016	-0.76074	0.47791	0.82072	0.51918	0.59235	0.24535	0.60344	-0.25737	0.042823	-0.83854	-0.73154	-0.1848	0.10474	0.27769	0.33865	0.35328	0.46783	0.20052	0.084705	0.038616	0.027125	0.48253	0.29854	0.70533	0.65543	0.20568	0.23185	0.80328	0.55985	0.26591	0.17465	6	6	6	6	6	6	6	6	6	6	6	6	6	6	6	6
1840	DTX1	-0.68427	-0.77685	-0.7938	0.13381	-0.75135	-0.83067	-0.35299	0.17349	-0.92003	-0.71338	-2.2555	-2.4629	-0.35571	-0.16424	-1.162	-1.4551	0.19888	0.43455	0.87586	0.59193	0.41378	0.59949	0.76207	0.404	0.54911	0.43699	0.84211	0.91648	0.93485	0.90292	0.74303	0.78523	5	5	5	4	5	5	5	4	5	5	6	6	5	5	6	6
1841	DTYMK	0.032246	-0.20071	-4.4972	-3.7068	-0.53739	-0.77955	0.0048878	1.0097	-0.10725	-0.093815	-0.10145	0.72282	0.039167	-0.15683	-0.54365	0.28455	0.51222	0.76913	0.99176	0.93389	0.47972	0.66582	0.7044	0.0002288	0.61775	0.27036	0.18337	0.034482	0.42282	0.83135	0.92643	0.087456	6	6	5	6	6	6	5	6	6	5	6	6	6	5	6	6
1842	ECM2	-1.2379	-1.0428	0.44346	0.61705	0.36399	0.57699	-0.46942	-0.28577	0.058758	0.1166	1.31	0.94058	-1.1264	0.21629	0.67633	0.30873	0.88141	0.92231	0.048227	0.20217	0.19954	0.11891	0.11888	0.13403	0.78646	0.4867	0.00029068	0.017506	0.40357	0.53768	0.027447	0.37868	5	5	4	4	5	5	4	4	5	4	4	4	5	4	4	4
1843	DUSP1	-0.43439	-0.12782	-0.90168	-0.58172	0.0055944	-0.119	-1.3907	-0.66431	-0.60984	-0.60383	-0.9529	-0.44106	-0.22476	-0.23529	-0.97771	-0.36747	0.56015	0.5775	0.57928	0.56217	0.85907	0.78643	0.986	0.95434	0.63459	0.63671	0.74191	0.74402	0.8669	0.85558	0.79768	0.81173	5	6	6	5	6	6	6	5	5	5	6	5	5	5	6	5
1844	DUSP2	0.23777	0.23719	-0.073428	0.084952	-0.2513	-0.24944	-0.16266	0.0088951	-0.31257	0.011503	-0.87034	-0.94005	0.030793	0.34466	-0.13953	-0.25492	0.051727	0.10505	0.46356	0.56922	0.48092	0.72199	0.71827	0.57146	0.82565	0.44234	0.3414	0.57527	0.3459	0.095675	0.87987	0.73998	6	6	6	6	6	6	6	6	6	6	6	6	6	6	6	6
1845	DUSP3	-0.55278	-0.52061	-0.71374	-0.87793	-0.13587	-0.10034	-0.9853	-1.1373	0.31473	0.30418	-0.90114	-0.91618	-0.18889	-0.21084	0.019049	-0.039781	0.79044	0.79237	0.4357	0.49459	0.67955	0.87233	0.99222	0.99579	0.41139	0.55107	0.61928	0.72909	0.57631	0.64577	0.11206	0.21891	6	6	6	6	6	6	6	6	6	6	6	6	6	6	6	6
1846	DUSP4	-1.5399	-1.4709	-2.453	-2.3269	-0.28062	-0.19789	-0.072351	0.078842	0.1828	0.056438	-0.12196	-0.0506	-0.071389	-0.20771	-0.15004	-0.084598	0.83829	0.4936	0.80395	0.82274	0.67391	0.36037	0.82508	0.43523	0.53503	0.64944	0.38842	0.32535	0.44707	0.8462	0.79553	0.7367	6	6	6	6	6	6	6	6	6	6	6	6	6	6	6	6
1847	DUSP5	-0.89969	-0.82476	-0.70519	-0.71792	-0.072834	0.0061254	0.36325	0.36353	-0.48503	-0.47868	0.16286	0.37152	0.24173	0.23301	0.14739	0.35644	0.97519	0.96347	0.28134	0.30794	0.65065	0.81196	0.278	0.33594	0.42263	0.59861	0.26733	0.18733	0.24561	0.6202	0.10065	0.10257	4	4	4	4	4	4	4	4	4	4	4	4	4	4	4	4
[truncated: 16,871 more rows]
[truncated: 16 more columns]

## Sheet: Source_data_Fig_2A_S2B
Gene	LFC_sgERH_IFNg_vs_sgERH_mock	padj_sgERH_IFNg_vs_sgERH_mock	LFC_sgERH_IL1b_vs_sgERH_mock	padj_sgERH_IL1b_vs_sgERH_mock	LFC_sgERH_IFNg_vs_sgAAVS1_IFNg	padj_sgERH_IFNg_vs_sgAAVS1_IFNg	LFC_sgERH_IL1b_vs_sgAAVS1_IL1b	padj_sgERH_IL1b_vs_sgAAVS1_IL1b	LFC_sgERH_mock_vs_sgAAVS1_mock	padj_sgERH_mock_vs_sgAAVS1_mock	LFC_sgAAVS1_IFNg_vs_sgAAVS1_mock	padj_sgAAVS1_IFNg_vs_sgAAVS1_mock	LFC_sgAAVS1_IL1b_vs_sgAAVS1_mock	padj_sgAAVS1_IL1b_vs_sgAAVS1_mock
[truncated: 42,253 more rows]

[truncated: 10 more sheets: Source_data_Fig_3AD_S3B, Source_data_Fig_3C_1, Source_data_Fig_3C_2, Source_data_Fig_3C_3, Source_data_Fig_4A_5H_S5A, Source_data_Fig_5AC-H_S5AE_1, Source_data_Fig_5AC-H_S5E_2, Source_data_Fig_6AC_S6AB, Source_data_Fig_6B, Source_data_Fig_6D]
