# Supplementary material for: ERH regulates type II interferon immune signaling through post-transcriptional regulation of JAK2 mRNA
Source: Nucleic Acids Res. 2025 Jun 30;53(12):gkaf545. doi: 10.1093/nar/gkaf545 (PMC12207402; doi:10.1093/nar/gkaf545)
Supplement: gkaf545_Supplemental_Files [file gkaf545_supplemental_files.zip › Source_data_Supplementary_Figures.xlsx]

## Sheet: Source_data_Fig_S4B_1
Term	Overlap	P.value	Adjusted.P.value	Odds.Ratio	Combined.Score	Genes
Single-Stranded DNA Helicase Activity (GO:0017116)	6/22	2.16166e-07	5.51223e-05	30.5826	469.359	RFC5;PIF1;MCM7;MCM3;MCM4;DNA2
Single-Stranded DNA Binding (GO:0003697)	7/96	0.00019326	0.0246407	6.41713	54.8759	RECQL4;POLA1;BLM;MCM7;MSH2;MCM3;MCM4
3'-5' DNA Helicase Activity (GO:0043138)	3/14	0.000619694	0.0453701	21.9751	162.315	RECQL4;BLM;FANCM
DNA Secondary Structure Binding (GO:0000217)	4/33	0.000711687	0.0453701	11.1492	80.8082	RECQL4;BLM;FANCM;MSH2
Four-Way Junction DNA Binding (GO:0000400)	3/16	0.000936054	0.0477388	18.5925	129.661	BLM;FANCM;MSH2
Four-Way Junction Helicase Activity (GO:0009378)	2/5	0.00149411	0.0634998	53.5203	348.215	RECQL4;FANCM
Cell-Matrix Adhesion Mediator Activity (GO:0098634)	2/6	0.00222285	0.0787077	40.1382	245.203	ITGB1;ITGA2
5'-3' DNA Helicase Activity (GO:0043139)	2/7	0.00308658	0.0787077	32.1089	185.612	PIF1;DNA2
Bubble DNA Binding (GO:0000405)	2/7	0.00308658	0.0787077	32.1089	185.612	RECQL4;BLM
Dinucleotide Phosphatase Activity (GO:0004551)	2/7	0.00308658	0.0787077	32.1089	185.612	ENPP1;NUDT6
Carbon-Nitrogen Ligase Activity, With Glutamine As amido-N-donor (GO:0016884)	2/8	0.00408186	0.0946249	26.7561	147.191	GMPS;NADSYN1
Histone H3 Kinase Activity (GO:0140996)	2/9	0.00520533	0.102105	22.9326	120.581	VRK1;JAK2
Oxidized Purine DNA Binding (GO:0032357)	2/9	0.00520533	0.102105	22.9326	120.581	RECQL4;MSH2
tRNA (Guanine) Methyltransferase Activity (GO:0016423)	2/11	0.00782368	0.140724	17.8347	86.509	TRMT5;TRMT1L
ATP Binding (GO:0005524)	9/279	0.0082779	0.140724	2.71715	13.0265	PIF1;STK11;BLM;PFKL;MSH2;WNK2;HSPA4L;ENPP1;PEX1
Protein Kinase Binding (GO:0019901)	13/511	0.0116848	0.173568	2.13878	9.51645	CEP68;IFNAR2;ITGB1;SMAD3;PIH1D1;LRBA;VRK1;KIF11;ACTA2;POLA1;PRKAR1B;SFN;JAK2
Kinase Binding (GO:0019900)	12/460	0.0126208	0.173568	2.19098	9.57987	CEP68;IFNAR2;ACTA2;POLA1;PFKL;SMAD3;PIH1D1;LRBA;SFN;VRK1;KIF11;JAK2
Phosphatase Binding (GO:0019902)	5/112	0.0129176	0.173568	3.77774	16.43	CARHSP1;SMAD3;CDC27;TSC2;SFI1
Magnesium Ion Binding (GO:0000287)	6/155	0.0129326	0.173568	3.26191	14.1828	ITGB1;PIF1;STK11;MSH2;PRIM1;PGM1
Adenyl Ribonucleotide Binding (GO:0032559)	9/309	0.015336	0.195533	2.44167	10.2002	PIF1;STK11;BLM;PFKL;MSH2;WNK2;HSPA4L;ENPP1;PEX1
Protein Homodimerization Activity (GO:0042803)	15/662	0.0185349	0.225067	1.90098	7.58131	CUBN;BLM;ACOT7;SMAD3;TSC2;PKD2;WDR54;SMCHD1;PAXX;MSH2;IMPA2;ENPP1;CRYL1;KIF20B;S100A10
DNA Polymerase Binding (GO:0070182)	2/19	0.0227928	0.253121	9.43807	35.6883	CDT1;PAXX
Pyrophosphatase Activity (GO:0016462)	3/49	0.0228305	0.253121	5.24561	19.8266	ENPP1;ASMTL;NUDT6
DNA-directed DNA Polymerase Activity (GO:0003887)	2/20	0.0251212	0.256236	8.91328	32.8369	POLA1;POLD1
Solute:Proton Symporter Activity (GO:0015295)	2/20	0.0251212	0.256236	8.91328	32.8369	SLC15A4;SLC16A3
DNA Polymerase Activity (GO:0034061)	2/21	0.027542	0.270124	8.44373	30.3302	POLA1;POLD1
Microtubule Binding (GO:0008017)	7/239	0.0299209	0.282587	2.44384	8.57592	REEP1;HAUS8;HAUS7;KRIT1;BIRC5;KIF22;KIF20B
Lysine-Acetylated Histone Binding (GO:0070577)	2/23	0.0326503	0.287097	7.63879	26.1392	BRD9;PHIP
Acetylation-Dependent Protein Binding (GO:0140033)	2/23	0.0326503	0.287097	7.63879	26.1392	BRD9;PHIP
Nuclease Activity (GO:0004518)	3/58	0.0352776	0.29986	4.38523	14.6664	ENPP1;DNA2;REXO5
NAD Binding (GO:0051287)	2/26	0.0409413	0.301568	6.68293	21.3561	CRYL1;NUDT6
Tubulin Binding (GO:0015631)	8/322	0.0481682	0.301568	2.06348	6.25866	REEP1;HAUS8;TTLL1;KRIT1;STMN3;BIRC5;KIF22;KIF20B
Adenyl Nucleotide Binding (GO:0030554)	2/31	0.0562764	0.301568	5.5293	15.9104	DHFR;NUDT6
Protein Serine/Threonine Kinase Inhibitor Activity (GO:0030291)	2/32	0.0595504	0.301568	5.34472	15.0771	PRKAR1B;SFN
Fructose Binding (GO:0070061)	1/5	0.060487	0.301568	19.9879	56.0725	PFKL
Guanylyltransferase Activity (GO:0070568)	1/5	0.060487	0.301568	19.9879	56.0725	GMPPB
Hydrolase Activity, Acting On Acid Anhydrides, In Phosphorus-Containing Anhydrides (GO:0016818)	1/5	0.060487	0.301568	19.9879	56.0725	ENPP1
Intramolecular Oxidoreductase Activity, Interconverting Aldoses And Ketoses (GO:0016861)	1/5	0.060487	0.301568	19.9879	56.0725	HYI
Mismatched DNA Binding (GO:0030983)	1/5	0.060487	0.301568	19.9879	56.0725	MSH2
Myosin Light Chain Binding (GO:0032027)	1/5	0.060487	0.301568	19.9879	56.0725	IQGAP3
Oligosaccharyl Transferase Activity (GO:0004576)	1/5	0.060487	0.301568	19.9879	56.0725	STT3B
Annealing Activity (GO:0140666)	1/5	0.060487	0.301568	19.9879	56.0725	RECQL4
Phosphatidylinositol-4,5-Bisphosphate 3-Kinase Activity (GO:0046934)	1/5	0.060487	0.301568	19.9879	56.0725	PIK3C2A
Chromo Shadow Domain Binding (GO:0070087)	1/5	0.060487	0.301568	19.9879	56.0725	CHAF1A
Pyruvate Transmembrane Transporter Activity (GO:0050833)	1/5	0.060487	0.301568	19.9879	56.0725	SLC16A3
rRNA (Adenine) Methyltransferase Activity (GO:0016433)	1/5	0.060487	0.301568	19.9879	56.0725	TRMT61B
Secondary Active Monocarboxylate Transmembrane Transporter Activity (GO:0015355)	1/5	0.060487	0.301568	19.9879	56.0725	SLC16A3
ATPase Binding (GO:0051117)	3/73	0.0622461	0.301568	3.44292	9.5598	PIH1D1;PKD2;ATP6V0A1
DNA Binding (GO:0003677)	16/846	0.0624972	0.301568	1.57225	4.35927	ZNF672;CDT1;BLM;SMAD3;MCM7;CHTF18;WDR76;POLA1;MSH2;ZMYM4;H2AC20;POLD1;MCM3;E2F1;MCM4;DNA2
Telomeric DNA Binding (GO:0042162)	2/33	0.0628885	0.301568	5.17204	14.3079	PIF1;BLM
Cytokine Receptor Activity (GO:0004896)	3/76	0.0685198	0.301568	3.30092	8.84856	IFNAR2;IL11RA;IL13RA2
Galactosidase Activity (GO:0015925)	1/6	0.0721398	0.301568	15.9895	42.0387	GLB1L2
DEAD/H-box RNA Helicase Binding (GO:0017151)	1/6	0.0721398	0.301568	15.9895	42.0387	SMAD3
MutLalpha Complex Binding (GO:0032405)	1/6	0.0721398	0.301568	15.9895	42.0387	MSH2
Nucleoside Kinase Activity (GO:0019206)	1/6	0.0721398	0.301568	15.9895	42.0387	TK1
acyl-CoA Oxidase Activity (GO:0003997)	1/6	0.0721398	0.301568	15.9895	42.0387	ACOX3
Oxidoreductase Activity, Acting On The CH-CH Group Of Donors, With A Flavin As Acceptor (GO:0052890)	1/6	0.0721398	0.301568	15.9895	42.0387	ACAD9
Alpha-Glucosidase Activity (GO:0090599)	1/6	0.0721398	0.301568	15.9895	42.0387	GAA
Phosphofructokinase Activity (GO:0008443)	1/6	0.0721398	0.301568	15.9895	42.0387	PFKL
rRNA Methyltransferase Activity (GO:0008649)	1/6	0.0721398	0.301568	15.9895	42.0387	TRMT61B
Retinol Binding (GO:0019841)	1/6	0.0721398	0.301568	15.9895	42.0387	E2F1
Purine Ribonucleoside Triphosphate Binding (GO:0035639)	10/476	0.0736717	0.303005	1.73892	4.53534	PIF1;STK11;BLM;PFKL;MSH2;WNK2;HSPA4L;ENPP1;PEX1;RABL6
GTPase Regulator Activity (GO:0030695)	9/424	0.0827093	0.313683	1.75463	4.37328	TBC1D8B;FARP1;ARHGAP31;DENND5B;GPS1;ARHGEF17;KRIT1;TSC2;IQGAP3
Voltage-Gated Channel Activity (GO:0022832)	1/7	0.0836487	0.313683	13.3239	33.0583	PKD2
Oxidized DNA Binding (GO:0032356)	1/7	0.0836487	0.313683	13.3239	33.0583	RECQL4
Peptide Transmembrane Transporter Activity (GO:1904680)	1/7	0.0836487	0.313683	13.3239	33.0583	SLC15A4
Phosphatidylinositol-4,5-Bisphosphate 5-Phosphatase Activity (GO:0004439)	1/7	0.0836487	0.313683	13.3239	33.0583	PMPCA
Procollagen-Proline Dioxygenase Activity (GO:0019798)	1/7	0.0836487	0.313683	13.3239	33.0583	P3H3
Growth Hormone Receptor Binding (GO:0005131)	1/8	0.0950155	0.325206	11.4199	26.8792	JAK2
Histone Reader Activity (GO:0140566)	1/8	0.0950155	0.325206	11.4199	26.8792	PIH1D1
Nuclear Glucocorticoid Receptor Binding (GO:0035259)	1/8	0.0950155	0.325206	11.4199	26.8792	SMAD3
Phosphatidylinositol Bisphosphate Kinase Activity (GO:0052813)	1/8	0.0950155	0.325206	11.4199	26.8792	PIK3C2A
cAMP-dependent Protein Kinase Inhibitor Activity (GO:0004862)	1/8	0.0950155	0.325206	11.4199	26.8792	PRKAR1B
Endodeoxyribonuclease Activity, Producing 5'-Phosphomonoesters (GO:0016888)	1/8	0.0950155	0.325206	11.4199	26.8792	DNA2
Phosphoric Diester Hydrolase Activity (GO:0008081)	2/44	0.103265	0.325206	3.81533	8.66255	PLCB3;ENPP1
1-Phosphatidylinositol-3-Kinase Activity (GO:0016303)	1/9	0.106242	0.325206	9.9919	22.4022	PIK3C2A
Thioesterase Binding (GO:0031996)	1/9	0.106242	0.325206	9.9919	22.4022	HAUS7
Intramolecular Transferase Activity, Phosphotransferases (GO:0016868)	1/9	0.106242	0.325206	9.9919	22.4022	PGM1
RNA Polymerase I Transcription Regulatory Region Sequence-Specific DNA Binding (GO:0001163)	1/9	0.106242	0.325206	9.9919	22.4022	PIH1D1
Nucleoside Triphosphate Diphosphatase Activity (GO:0047429)	1/9	0.106242	0.325206	9.9919	22.4022	ENPP1
Phosphatidylinositol-4,5-Bisphosphate Phosphatase Activity (GO:0106019)	1/9	0.106242	0.325206	9.9919	22.4022	PMPCA
co-SMAD Binding (GO:0070410)	1/9	0.106242	0.325206	9.9919	22.4022	SMAD3
Cytidylyltransferase Activity (GO:0070567)	1/9	0.106242	0.325206	9.9919	22.4022	CMAS
Exonuclease Activity (GO:0004527)	2/46	0.111215	0.325206	3.64154	7.99787	ENPP1;REXO5
Metal Ion Binding (GO:0046872)	10/521	0.115055	0.325206	1.58208	3.42101	ITGB1;PIF1;STK11;MSH2;PRIM1;ENPP1;PKD2;SYT7;PGM1;AIF1L
AMP Binding (GO:0016208)	1/10	0.117329	0.325206	8.88124	19.0305	PFKL
Inositol Trisphosphate Phosphatase Activity (GO:0046030)	1/10	0.117329	0.325206	8.88124	19.0305	PMPCA
Outward Rectifier Potassium Channel Activity (GO:0015271)	1/10	0.117329	0.325206	8.88124	19.0305	PKD2
acyl-CoA Dehydrogenase Activity (GO:0003995)	1/10	0.117329	0.325206	8.88124	19.0305	ACAD9
cAMP-dependent Protein Kinase Regulator Activity (GO:0008603)	1/10	0.117329	0.325206	8.88124	19.0305	PRKAR1B
Semaphorin Receptor Activity (GO:0017154)	1/10	0.117329	0.325206	8.88124	19.0305	PLXND1
Filamin Binding (GO:0031005)	1/10	0.117329	0.325206	8.88124	19.0305	TMEM67
3'-5'-DNA Exonuclease Activity (GO:0008296)	1/11	0.12828	0.332114	7.99271	16.4134	POLD1
mRNA Methyltransferase Activity (GO:0008174)	1/11	0.12828	0.332114	7.99271	16.4134	TRMT61B
Phosphatidylinositol 3-Kinase Activity (GO:0035004)	1/11	0.12828	0.332114	7.99271	16.4134	PIK3C2A
Phosphatidylinositol Phosphate 5-Phosphatase Activity (GO:0034595)	1/11	0.12828	0.332114	7.99271	16.4134	PMPCA
Pseudouridine Synthase Activity (GO:0009982)	1/11	0.12828	0.332114	7.99271	16.4134	PUSL1
Protein Serine/Threonine Kinase Activity (GO:0004674)	7/342	0.134178	0.332114	1.68352	3.3815	NRBP2;STK11;WNK2;VRK1;TTK;PKMYT1;ATR
Protein Kinase Regulator Activity (GO:0019887)	3/103	0.136204	0.332114	2.40637	4.79735	STK11;PRKAR1B;CCNF
DNA Exonuclease Activity, Producing 5'-Phosphomonoesters (GO:0016895)	1/12	0.139095	0.332114	7.26573	14.3324	POLD1
Hydrolase Activity, Acting On Carbon-Nitrogen (But Not Peptide) Bonds, In Cyclic Amides (GO:0016812)	1/12	0.139095	0.332114	7.26573	14.3324	OPLAH
GTPase Inhibitor Activity (GO:0005095)	1/12	0.139095	0.332114	7.26573	14.3324	GPS1
Microtubule Minus-End Binding (GO:0051011)	1/12	0.139095	0.332114	7.26573	14.3324	HAUS7
RNA Polymerase II Core Promoter Sequence-Specific DNA Binding (GO:0000979)	1/12	0.139095	0.332114	7.26573	14.3324	H3-3A
poly(A)-specific Ribonuclease Activity (GO:0004535)	1/12	0.139095	0.332114	7.26573	14.3324	CNOT6L
Protein Kinase A Catalytic Subunit Binding (GO:0034236)	1/12	0.139095	0.332114	7.26573	14.3324	PRKAR1B
Kinase Activity (GO:0016301)	3/106	0.144784	0.332114	2.33592	4.51419	PANK2;DCAKD;PKMYT1
DNA Replication Origin Binding (GO:0003688)	1/13	0.149777	0.332114	6.65992	12.6446	POLA1
Ubiquitination-Like Modification-Dependent Protein Binding (GO:0140035)	1/13	0.149777	0.332114	6.65992	12.6446	PEX1
I-SMAD Binding (GO:0070411)	1/13	0.149777	0.332114	6.65992	12.6446	SMAD3
NADPH Binding (GO:0070402)	1/13	0.149777	0.332114	6.65992	12.6446	DHFR
Oxidoreductase Activity, Acting On The CH-NH Group Of Donors, NAD Or NADP As Acceptor (GO:0016646)	1/13	0.149777	0.332114	6.65992	12.6446	DHFR
Peptide Hormone Receptor Binding (GO:0051428)	1/13	0.149777	0.332114	6.65992	12.6446	GNRH1
Arylsulfatase Activity (GO:0004065)	1/13	0.149777	0.332114	6.65992	12.6446	STS
fatty-acyl-CoA Binding (GO:0000062)	1/13	0.149777	0.332114	6.65992	12.6446	ACOT7
Muscle Alpha-Actinin Binding (GO:0051371)	1/14	0.160326	0.352442	6.14731	11.2529	PKD2
Sulfuric Ester Hydrolase Activity (GO:0008484)	1/15	0.170746	0.372138	5.70792	10.0892	STS
Nucleosome Binding (GO:0031491)	2/62	0.179381	0.384702	2.66829	4.58477	ZNHIT1;H3-3A
Ubiquitin-Dependent Protein Binding (GO:0140036)	1/16	0.181036	0.384702	5.32713	9.10437	PEX1
Phosphatidylinositol Kinase Activity (GO:0052742)	1/16	0.181036	0.384702	5.32713	9.10437	PIK3C2A
Cadherin Binding Involved In Cell-Cell Adhesion (GO:0098641)	1/17	0.191199	0.396389	4.99393	8.26215	KRT18
Calcium-Release Channel Activity (GO:0015278)	1/17	0.191199	0.396389	4.99393	8.26215	PKD2
Chemokine Binding (GO:0019956)	1/17	0.191199	0.396389	4.99393	8.26215	ITGB1
Metallopeptidase Activity (GO:0008237)	3/124	0.199531	0.397794	1.98661	3.20199	ADAM15;MPND;THOP1
Transforming Growth Factor Beta Receptor Binding (GO:0005160)	1/18	0.201237	0.397794	4.69993	7.53526	SMAD3
Hormone Receptor Binding (GO:0051427)	1/18	0.201237	0.397794	4.69993	7.53526	JAK2
Hydrolase Activity, Hydrolyzing N-glycosyl Compounds (GO:0016799)	1/18	0.201237	0.397794	4.69993	7.53526	MACROD1
Mannose Binding (GO:0005537)	1/18	0.201237	0.397794	4.69993	7.53526	CLN5
Nucleobase-Containing Compound Kinase Activity (GO:0019205)	1/18	0.201237	0.397794	4.69993	7.53526	TK1
Cadherin Binding (GO:0045296)	6/319	0.205632	0.403354	1.5398	2.43546	ITGB1;SH3GLB2;PLCB3;DBNL;KRT18;SFN
Voltage-Gated Sodium Channel Activity (GO:0005248)	1/19	0.211151	0.407904	4.4386	6.90283	PKD2
R-SMAD Binding (GO:0070412)	1/19	0.211151	0.407904	4.4386	6.90283	SMAD3
WW Domain Binding (GO:0050699)	1/20	0.220942	0.414265	4.20477	6.34861	KIF20B
Actinin Binding (GO:0042805)	1/20	0.220942	0.414265	4.20477	6.34861	PKD2
acyl-CoA Hydrolase Activity (GO:0047617)	1/20	0.220942	0.414265	4.20477	6.34861	ACOT7
Phosphatidylinositol Phospholipase C Activity (GO:0004435)	1/20	0.220942	0.414265	4.20477	6.34861	PLCB3
Phosphatidylinositol-4,5-Bisphosphate Binding (GO:0005546)	2/73	0.229125	0.423064	2.25364	3.3207	KRIT1;SYT7
DNA Endonuclease Activity (GO:0004520)	1/21	0.230612	0.423064	3.99433	5.85977	DNA2
Lipid Kinase Activity (GO:0001727)	1/21	0.230612	0.423064	3.99433	5.85977	PIK3C2A
Low-Density Lipoprotein Particle Receptor Binding (GO:0050750)	1/22	0.240162	0.43297	3.80393	5.42609	HSPG2
bHLH Transcription Factor Binding (GO:0043425)	1/22	0.240162	0.43297	3.80393	5.42609	SMAD3
Voltage-Gated Monoatomic Cation Channel Activity (GO:0022843)	2/76	0.242876	0.43297	2.16194	3.05959	LRRC26;PKD2
Phosphotransferase Activity, Alcohol Group As Acceptor (GO:0016773)	2/77	0.247468	0.43297	2.13301	2.97869	PANK2;DCAKD
Zinc Ion Binding (GO:0008270)	6/341	0.249591	0.43297	1.43705	1.99453	POLA1;BLM;SMAD3;PRIM1;ENPP1;TK1
Alpha-Actinin Binding (GO:0051393)	1/23	0.249594	0.43297	3.63084	5.03931	PKD2
Phospholipase C Activity (GO:0004629)	1/23	0.249594	0.43297	3.63084	5.03931	PLCB3
Protein-Cysteine S-palmitoyltransferase Activity (GO:0019706)	1/23	0.249594	0.43297	3.63084	5.03931	ZDHHC14
G Protein-Coupled Receptor Binding (GO:0001664)	3/140	0.251605	0.433508	1.75317	2.41919	REEP1;GNAZ;GPRASP2
Amyloid-Beta Binding (GO:0001540)	2/79	0.25666	0.436322	2.07739	2.82526	ITGA2;HSPG2
Potassium Channel Activity (GO:0005267)	2/79	0.25666	0.436322	2.07739	2.82526	LRRC26;PKD2
Voltage-Gated Potassium Channel Activity (GO:0005249)	2/80	0.261259	0.441198	2.05066	2.75248	LRRC26;PKD2
GTPase Activator Activity (GO:0005096)	4/211	0.266579	0.447222	1.54787	2.04642	TBC1D8B;ARHGAP31;TSC2;IQGAP3
Protein Serine/Threonine/Tyrosine Kinase Activity (GO:0004712)	1/26	0.277197	0.458955	3.19466	4.09882	TTK
ADP Binding (GO:0043531)	1/27	0.286172	0.458955	3.07163	3.84311	MSH2
Voltage-Gated Monoatomic Ion Channel Activity (GO:0005244)	1/27	0.286172	0.458955	3.07163	3.84311	PKD2
Lipoprotein Particle Receptor Binding (GO:0070325)	1/27	0.286172	0.458955	3.07163	3.84311	HSPG2
N-methyltransferase Activity (GO:0008170)	1/27	0.286172	0.458955	3.07163	3.84311	TRMT1L
Palmitoyltransferase Activity (GO:0016409)	1/27	0.286172	0.458955	3.07163	3.84311	ZDHHC14
Carboxy-Lyase Activity (GO:0016831)	1/27	0.286172	0.458955	3.07163	3.84311	SFI1
Retinoid Binding (GO:0005501)	1/30	0.312435	0.497943	2.75346	3.20326	E2F1
Phosphatidylinositol Bisphosphate Binding (GO:1902936)	2/93	0.32086	0.499074	1.75654	1.99675	KRIT1;SYT7
SH2 Domain Binding (GO:0042169)	1/31	0.320973	0.499074	2.66154	3.02457	JAK2
Potassium Ion Transmembrane Transporter Activity (GO:0015079)	1/31	0.320973	0.499074	2.66154	3.02457	PKD2
snoRNA Binding (GO:0030515)	1/31	0.320973	0.499074	2.66154	3.02457	HEATR1
Monocarboxylic Acid Transmembrane Transporter Activity (GO:0008028)	1/32	0.329406	0.509082	2.57555	2.86006	SLC16A3
3'-5'-RNA Exonuclease Activity (GO:0000175)	1/34	0.34596	0.521916	2.41921	2.56783	CNOT6L
Transcription Coactivator Binding (GO:0001223)	1/34	0.34596	0.521916	2.41921	2.56783	SMAD3
DNA-directed 5'-3' RNA Polymerase Activity (GO:0003899)	1/34	0.34596	0.521916	2.41921	2.56783	PRIM1
Nucleosomal DNA Binding (GO:0031492)	1/34	0.34596	0.521916	2.41921	2.56783	H3-3A
Cytokine Receptor Binding (GO:0005126)	2/100	0.352519	0.521916	1.6305	1.70004	SMAD3;JAK2
Hsp90 Protein Binding (GO:0051879)	1/35	0.354084	0.521916	2.34794	2.43768	TSC2
NADP Binding (GO:0050661)	1/35	0.354084	0.521916	2.34794	2.43768	DHFR
Core Promoter Sequence-Specific DNA Binding (GO:0001046)	1/35	0.354084	0.521916	2.34794	2.43768	H3-3A
Metalloendopeptidase Activity (GO:0004222)	2/101	0.357003	0.523194	1.61394	1.66238	ADAM15;THOP1
Neuropeptide Receptor Activity (GO:0008188)	1/36	0.362108	0.524645	2.28074	2.31681	NTSR1
Non-Membrane Spanning Protein Tyrosine Kinase Activity (GO:0004715)	1/36	0.362108	0.524645	2.28074	2.31681	JAK2
Monoatomic Cation Transmembrane Transporter Activity (GO:0008324)	1/37	0.370032	0.52714	2.21727	2.20434	PKD2
Monoatomic Ion Channel Activity (GO:0005216)	1/37	0.370032	0.52714	2.21727	2.20434	PKD2
Sodium Channel Activity (GO:0005272)	1/37	0.370032	0.52714	2.21727	2.20434	PKD2
Catalytic Activity, Acting On A tRNA (GO:0140101)	1/39	0.385587	0.546248	2.10036	2.00162	DUS1L
Monoatomic Ion Gated Channel Activity (GO:0022839)	1/40	0.393221	0.553985	2.0464	1.91008	PKD2
Actin Binding (GO:0003779)	3/183	0.396537	0.555588	1.33143	1.23155	ITGB1;DBNL;PARVB
3'-5' Exonuclease Activity (GO:0008408)	1/42	0.408206	0.568811	1.94638	1.74393	POLD1
Cell-Cell Adhesion Mediator Activity (GO:0098632)	1/43	0.415559	0.575911	1.89994	1.6684	KRT18
Ubiquitin Ligase-Substrate Adaptor Activity (GO:1990756)	1/44	0.422822	0.579675	1.85566	1.59736	KLHL22
Kinase Activator Activity (GO:0019209)	1/44	0.422822	0.579675	1.85566	1.59736	STK11
Calcium Ion Binding (GO:0005509)	5/346	0.428523	0.580152	1.17127	0.992547	ITGB1;ENPP1;PKD2;SYT7;AIF1L
Potassium Channel Regulator Activity (GO:0015459)	1/45	0.429995	0.580152	1.8134	1.53047	LRRC26
Damaged DNA Binding (GO:0003684)	1/45	0.429995	0.580152	1.8134	1.53047	POLD1
Hydro-Lyase Activity (GO:0016836)	1/46	0.437079	0.583535	1.77301	1.46742	UROS
Cyclin-Dependent Protein Serine/Threonine Kinase Regulator Activity (GO:0016538)	1/46	0.437079	0.583535	1.77301	1.46742	CCNF
Voltage-Gated Calcium Channel Activity (GO:0005245)	1/47	0.444075	0.586731	1.73438	1.4079	PKD2
Calcium-Dependent Phospholipid Binding (GO:0005544)	1/47	0.444075	0.586731	1.73438	1.4079	SYT7
Small GTPase Binding (GO:0031267)	3/199	0.449192	0.590432	1.22174	0.977766	DENND5B;TSC2;BIRC5
Guanyl-Nucleotide Exchange Factor Activity (GO:0005085)	3/203	0.462077	0.604254	1.19706	0.92416	FARP1;DENND5B;ARHGEF17
Phosphoric Ester Hydrolase Activity (GO:0042578)	1/52	0.477779	0.6216	1.56394	1.15514	ENPP1
Polyubiquitin Modification-Dependent Protein Binding (GO:0031593)	1/53	0.484271	0.626848	1.53379	1.11217	MPND
Flavin Adenine Dinucleotide Binding (GO:0050660)	1/55	0.497016	0.636592	1.47683	1.0325	ACOX3
Protein Serine/Threonine Phosphatase Activity (GO:0004722)	1/55	0.497016	0.636592	1.47683	1.0325	CDKN3
Transition Metal Ion Binding (GO:0046914)	6/456	0.499288	0.636592	1.06347	0.738658	POLA1;BLM;SMAD3;PRIM1;ENPP1;TK1
Hydrolase Activity, Acting On Carbon-Nitrogen (But Not Peptide) Bonds, In Linear Amides (GO:0016811)	1/56	0.50327	0.638477	1.44991	0.995548	NADSYN1
SH3 Domain Binding (GO:0017124)	1/59	0.521572	0.655176	1.3747	0.894807	ADAM15
Carboxylic Acid Transmembrane Transporter Activity (GO:0046943)	1/59	0.521572	0.655176	1.3747	0.894807	SLC16A3
GTPase Binding (GO:0051020)	3/225	0.530395	0.662994	1.07722	0.683101	DENND5B;TSC2;BIRC5
L-amino Acid Transmembrane Transporter Activity (GO:0015179)	1/63	0.544933	0.677844	1.28575	0.78057	SLC15A4
Acyltransferase Activity, Transferring Groups Other Than Amino-Acyl Groups (GO:0016747)	1/64	0.550594	0.68156	1.26528	0.755065	ZDHHC14
Calcium Ion Transmembrane Transporter Activity (GO:0015085)	1/68	0.572544	0.705307	1.1895	0.663343	PKD2
Hormone Activity (GO:0005179)	1/74	0.603482	0.739846	1.0914	0.551198	GNRH1
Protein Tyrosine Phosphatase Activity (GO:0004725)	1/76	0.613291	0.748274	1.06219	0.519319	CDKN3
Phospholipase Activity (GO:0004620)	1/77	0.618105	0.750556	1.04816	0.504266	PLCB3
Ubiquitin Binding (GO:0043130)	1/80	0.63219	0.764021	1.0082	0.462326	SMAD3
Phosphatase Activity (GO:0016791)	1/83	0.645758	0.77309	0.971166	0.424721	ENPP1
Chromatin DNA Binding (GO:0031490)	1/83	0.645758	0.77309	0.971166	0.424721	H3-3A
Protein Tyrosine Kinase Binding (GO:1990782)	1/85	0.654525	0.779924	0.947947	0.401783	ITGB1
Heme Binding (GO:0020037)	1/87	0.663076	0.786439	0.925807	0.380383	JAK2
Protein Kinase Activator Activity (GO:0030295)	1/88	0.667272	0.787751	0.915119	0.370219	STK11
Calcium Channel Activity (GO:0005262)	1/91	0.67955	0.79855	0.88448	0.341696	PKD2
mRNA 3'-UTR Binding (GO:0003730)	1/93	0.687484	0.804167	0.865165	0.324191	CARHSP1
Oxidoreductase Activity, Acting On The CH-OH Group Of Donors, NAD Or NADP As Acceptor (GO:0016616)	1/95	0.695223	0.806561	0.846671	0.307784	CRYL1
Growth Factor Receptor Binding (GO:0070851)	1/96	0.69902	0.806561	0.837716	0.299966	JAK2
Hexosyltransferase Activity (GO:0016758)	1/96	0.69902	0.806561	0.837716	0.299966	AGL
Transcription Coregulator Binding (GO:0001221)	1/99	0.710131	0.812033	0.811947	0.277934	SMAD3
Protein Tyrosine Kinase Activity (GO:0004713)	1/99	0.710131	0.812033	0.811947	0.277934	JAK2
Monoatomic Cation Channel Activity (GO:0005261)	1/105	0.731143	0.832328	0.764871	0.239516	PKD2
Nuclear Receptor Binding (GO:0016922)	1/115	0.762845	0.860732	0.697422	0.188792	SMAD3
Protein Phosphatase Binding (GO:0019903)	1/115	0.762845	0.860732	0.697422	0.188792	CDC27
Endopeptidase Activity (GO:0004175)	3/335	0.787873	0.88061	0.716253	0.170768	ADAM15;APEH;THOP1
Protease Binding (GO:0002020)	1/125	0.790822	0.88061	0.640852	0.150396	ITGB1
Serine-Type Endopeptidase Activity (GO:0004252)	1/125	0.790822	0.88061	0.640852	0.150396	APEH
Serine-Type Peptidase Activity (GO:0008236)	1/142	0.831044	0.921375	0.563098	0.104214	APEH
DNA-binding Transcription Factor Binding (GO:0140297)	2/282	0.867276	0.953256	0.565389	0.08051	SMAD3;E2F1
mRNA Binding (GO:0003729)	2/282	0.867276	0.953256	0.565389	0.08051	DHFR;CARHSP1
Ubiquitin Protein Ligase Activity (GO:0061630)	2/311	0.900564	0.985579	0.511564	0.0535782	RNF157;NEURL1B
Protein Heterodimerization Activity (GO:0046982)	1/190	0.90764	0.985579	0.41906	0.0406103	ITGB1
Ubiquitin-Like Protein Ligase Activity (GO:0061659)	2/319	0.908278	0.985579	0.498448	0.047953	RNF157;NEURL1B
GTP Binding (GO:0005525)	1/201	0.919594	0.993629	0.395789	0.0331763	RABL6
RNA Binding (GO:0003723)	12/1411	0.939475	0.999873	0.66705	0.0416466	DHFR;BOP1;KRT18;HEATR1;FLYWCH2;DNA2;DDX41;APEH;HMGN2;SLC16A3;TRMT1L;SUGP1
Transcription Regulatory Region Nucleic Acid Binding (GO:0001067)	1/224	0.939839	0.999873	0.354551	0.0219986	SMAD3
Guanyl Ribonucleotide Binding (GO:0032561)	1/226	0.941339	0.999873	0.351363	0.0212407	RABL6
RNA Polymerase II-specific DNA-binding Transcription Factor Binding (GO:0061629)	1/228	0.942801	0.999873	0.348232	0.0205109	SMAD3
G Protein-Coupled Receptor Activity (GO:0004930)	1/250	0.956676	0.999873	0.317106	0.0140449	NTSR1
GTPase Activity (GO:0003924)	1/265	0.964158	0.999873	0.298859	0.0109082	GNAZ
Ubiquitin-Protein Transferase Activity (GO:0004842)	2/412	0.965151	0.999873	0.383542	0.0136043	RNF157;NEURL1B
Ribonucleoside Triphosphate Phosphatase Activity (GO:0017111)	1/270	0.966355	0.999873	0.293229	0.0100356	GNAZ
Ubiquitin Protein Ligase Binding (GO:0031625)	1/271	0.966778	0.999873	0.292128	0.00987008	SMAD3
Ubiquitin-Like Protein Ligase Binding (GO:0044389)	1/289	0.973545	0.999873	0.273617	0.007336	SMAD3
Sequence-Specific DNA Binding (GO:0043565)	4/717	0.979316	0.999873	0.437749	0.00914947	ZNF672;PIF1;SMAD3;E2F1
Receptor Ligand Activity (GO:0048018)	1/319	0.98191	0.999873	0.247422	0.00451683	GNRH1
Transcription Cis-Regulatory Region Binding (GO:0000976)	2/474	0.982154	0.999873	0.332093	0.00597999	SMAD3;E2F1
DNA-binding Transcription Activator Activity, RNA Polymerase II-specific (GO:0001228)	1/348	0.987479	0.999873	0.226406	0.00285271	SMAD3
Sequence-Specific Double-Stranded DNA Binding (GO:1990837)	3/715	0.993942	0.999873	0.327448	0.00198979	POLA1;SMAD3;E2F1
Double-Stranded DNA Binding (GO:0003690)	2/650	0.997521	0.999873	0.239687	0.000595006	MSH2;E2F1
Cis-Regulatory Region Sequence-Specific DNA Binding (GO:0000987)	4/1098	0.999517	0.999873	0.279588	0.000134993	SMAD3;E2F1;H3-3A;MXD3
RNA Polymerase II Cis-Regulatory Region Sequence-Specific DNA Binding (GO:0000978)	4/1122	0.999624	0.999873	0.273234	0.000102628	SMAD3;E2F1;H3-3A;MXD3
RNA Polymerase II Transcription Regulatory Region Sequence-Specific DNA Binding (GO:0000977)	4/1225	0.999873	0.999873	0.248802	3.16063e-05	SMAD3;E2F1;H3-3A;MXD3

## Sheet: Source_data_Fig_S4B_2
Term	Overlap	P.value	Adjusted.P.value	Odds.Ratio	Combined.Score	Genes
Nuclear Chromosome (GO:0000228)	10/95	2.87716e-07	4.4596e-05	9.7217	146.421	GINS2;SMCHD1;BLM;ZNHIT1;MCM7;NCAPH2;MCM3;BIRC5;MCM4;NCAPG
CMG Complex (GO:0071162)	4/10	4.56993e-06	0.000354169	53.9508	663.38	GINS2;MCM7;MCM3;MCM4
Mitotic Spindle (GO:0072686)	8/143	0.000421087	0.0217562	4.8437	37.6485	HAUS8;HAUS7;CDC27;TACC3;KLHL22;KIF11;KIF22;PKD2
Lysosome (GO:0005764)	14/503	0.00422465	0.137709	2.35682	12.8843	CHID1;CUBN;GAA;TSC2;KLHL22;HSPG2;SYT7;CLN5;STS;ENPP1;PHIP;KPTN;SLC15A4;ATP6V0A1
Chromosome (GO:0005694)	7/164	0.00444223	0.137709	3.62516	19.636	RECQL4;BOP1;BLM;NCAPG;BIRC5;TOPBP1;ATR
Ficolin-1-Rich Granule (GO:0101002)	7/184	0.00820237	0.187996	3.21225	15.4295	PFKL;DBNL;GAA;AGL;APEH;PGM1;ATP6V0A1
Nucleus (GO:0005634)	72/4487	0.00886538	0.187996	1.42112	6.71563	PANK2;CMAS;MCM7;TCF25;CCNF;KIF11;DDX41;CHTF18;STK11;CHAF1A;PAXX;CDC27;MACROD1;PMPCA;TOPBP1;JAK2;HMGN2;GPRASP2;H3-3A;CHID1;RFC5;HELLS;RMI2;CNOT6L;LIG1;PIH1D1;ACAD9;TSC2;KCTD1;VRK1;KIF22;WDR76;TLE5;REXO5;NPEPL1;MSH2;MCM3;CD2BP2;BIRC5;MCM4;PHIP;DNA2;KIF20B;SFI1;RABL6;ZNF672;BLM;GPS1;HSPA4L;NCAPG;TTK;RECQL4;ZNHIT1;HAUS8;POLD1;E2F1;BRD9;TRMT1L;CDT1;GINS2;SMAD3;DTNB;INTS1;NCAPH2;KLHL22;NDC80;POLA1;SPAT…
Microtubule Cytoskeleton (GO:0015630)	10/342	0.0106238	0.187996	2.45773	11.1695	TTLL1;CDC27;KIF24;KLHL22;BIRC5;PHIP;TTK;KIF11;KIF22;KIF20B
Mitotic Spindle Microtubule (GO:1990498)	2/13	0.0109159	0.187996	14.5905	65.9133	HAUS8;HAUS7
Spindle (GO:0005819)	7/210	0.0160691	0.245918	2.79711	11.5545	CDC27;TACC3;KLHL22;TTK;KIF11;KIF22;PKD2
Ficolin-1-Rich Granule Lumen (GO:1904813)	5/123	0.0186693	0.245918	3.42366	13.6292	PFKL;DBNL;AGL;APEH;PGM1
Intracellular Membrane-Bounded Organelle (GO:0043231)	79/5175	0.0198553	0.245918	1.34439	5.26906	PANK2;CMAS;MCM7;TCF25;CCNF;KIF11;DDX41;PIK3C2A;CHTF18;STK11;STS;CHAF1A;PAXX;CDC27;MACROD1;PMPCA;TOPBP1;JAK2;HMGN2;GPRASP2;H3-3A;CHID1;RFC5;HELLS;RMI2;DBNL;CNOT6L;LIG1;PIH1D1;GAA;ACAD9;TSC2;KCTD1;VRK1;KIF22;WDR76;TLE5;REXO5;NPEPL1;MSH2;MCM3;CD2BP2;BIRC5;MCM4;PHIP;DNA2;KIF20B;SFI1;RABL6;ZNF672;BLM;GPS1;HSPA4L;NCAPG;TTK;RECQL4;ZNHIT1;POLD1;E2F1;BRD9;PUSL1;TRMT1L;ATP6V0A1;CDT1;GINS2;SMAD3;DTNB;INTS1;…
Lytic Vacuole (GO:0000323)	7/223	0.0215478	0.245918	2.62702	10.0811	CHID1;STS;GAA;TSC2;KLHL22;SYT7;CLN5
Lysosomal Lumen (GO:0043202)	4/86	0.0222119	0.245918	3.93243	14.9712	CHID1;CUBN;GAA;HSPG2
Microtubule (GO:0005874)	6/185	0.028098	0.290346	2.71107	9.68409	HAUS8;TTLL1;KIF24;KIF11;KIF22;KIF20B
Cilium (GO:0005929)	7/257	0.0416902	0.403873	2.26579	7.19953	DYNC2I2;TEDC1;TMEM67;TTLL1;IFT80;PMPCA;PKD2
Condensed Nuclear Chromosome (GO:0000794)	2/28	0.0468594	0.411331	6.16823	18.8785	NCAPH2;NCAPG
Polymeric Cytoskeletal Fiber (GO:0099513)	7/265	0.0477675	0.411331	2.19463	6.67478	KRT18;TTLL1;KIF24;KIF11;KIF22;KIF20B;AIF1L
Spindle Microtubule (GO:0005876)	3/68	0.0524239	0.427669	3.7087	10.9347	HAUS8;HAUS7;KIF11
Lytic Vacuole Membrane (GO:0098852)	7/287	0.0672806	0.447267	2.01992	5.45152	GAA;ENPP1;PHIP;KPTN;SLC15A4;ATP6V0A1;CLN5
Extrinsic Component Of Cytoplasmic Side Of Plasma Membrane (GO:0031234)	3/77	0.0706725	0.447267	3.25615	8.62781	GNAZ;FARP1;JAK2
X Chromosome (GO:0000805)	1/6	0.0721398	0.447267	15.9895	42.0387	SMCHD1
Proton-Transporting V-type ATPase, V0 Domain (GO:0033179)	1/6	0.0721398	0.447267	15.9895	42.0387	ATP6V0A1
tRNA Methyltransferase Complex (GO:0043527)	1/6	0.0721398	0.447267	15.9895	42.0387	TRMT61B
Vacuolar Proton-Transporting V-type ATPase, V0 Domain (GO:0000220)	1/6	0.0721398	0.447267	15.9895	42.0387	ATP6V0A1
Peroxisome (GO:0005777)	4/129	0.0769243	0.458587	2.57403	6.60222	PXMP2;PEX1;ACOX3;SYT7
Keratin Filament (GO:0045095)	2/39	0.084147	0.483066	4.33201	10.7226	KRT18;KRT79
Intracellular Non-Membrane-Bounded Organelle (GO:0043232)	20/1195	0.106659	0.50591	1.38686	3.10395	BLM;DBNL;MCM7;PIH1D1;HEATR1;VRK1;TTK;KIF11;PKMYT1;REXO5;RECQL4;FIG4;POLA1;BOP1;HAUS7;CDC27;MCM3;TOPBP1;KIF20B;ATR
Heterochromatin (GO:0000792)	2/49	0.123425	0.50591	3.40858	7.13115	HELLS;WDR76
Early Phagosome (GO:0032009)	1/11	0.12828	0.50591	7.99271	16.4134	SYT7
90S Preribosome (GO:0030686)	1/12	0.139095	0.50591	7.26573	14.3324	HEATR1
Swr1 Complex (GO:0000812)	1/12	0.139095	0.50591	7.26573	14.3324	ZNHIT1
Podosome (GO:0002102)	1/12	0.139095	0.50591	7.26573	14.3324	DBNL
Microbody Membrane (GO:0031903)	2/53	0.140173	0.50591	3.1406	6.1709	PXMP2;PEX1
Peroxisomal Membrane (GO:0005778)	2/53	0.140173	0.50591	3.1406	6.1709	PXMP2;PEX1
Tertiary Granule Lumen (GO:1904724)	2/53	0.140173	0.50591	3.1406	6.1709	DBNL;PGM1
Vacuolar Lumen (GO:0005775)	4/161	0.140351	0.50591	2.04605	4.01763	CHID1;CUBN;GAA;HSPG2
Tertiary Granule (GO:0070820)	4/162	0.142599	0.50591	2.03299	3.95971	DBNL;GAA;PGM1;ATP6V0A1
GBAF Complex (GO:0140288)	1/13	0.149777	0.50591	6.65992	12.6446	BRD9
Microvillus Membrane (GO:0031528)	1/13	0.149777	0.50591	6.65992	12.6446	CUBN
Cytoplasmic Side Of Endoplasmic Reticulum Membrane (GO:0098554)	1/13	0.149777	0.50591	6.65992	12.6446	PKD2
Glial Cell Projection (GO:0097386)	1/13	0.149777	0.50591	6.65992	12.6446	ITGB1
Lysosomal Membrane (GO:0005765)	7/356	0.155112	0.50591	1.61482	3.0094	GAA;ENPP1;PHIP;KPTN;SLC15A4;ATP6V0A1;CLN5
Extracellular Membrane-Bounded Organelle (GO:0065010)	2/57	0.157373	0.50591	2.9116	5.38396	E2F1;MFGE8
Membrane Raft (GO:0045121)	4/169	0.158718	0.50591	1.94605	3.58195	ITGB1;JAK2;NTSR1;S100A10
Vacuolar Membrane (GO:0005774)	2/59	0.166115	0.50591	2.80916	5.04264	ATG16L2;ATP6V0A1
Serine/Threonine Protein Kinase Complex (GO:1902554)	2/60	0.170518	0.50591	2.76058	4.88323	STK11;CCNF
Condensed Chromosome (GO:0000793)	2/60	0.170518	0.50591	2.76058	4.88323	NCAPH2;NCAPG
Extracellular Vesicle (GO:1903561)	2/60	0.170518	0.50591	2.76058	4.88323	E2F1;MFGE8
Ficolin-1-Rich Granule Membrane (GO:0101003)	2/60	0.170518	0.50591	2.76058	4.88323	GAA;ATP6V0A1
Filopodium (GO:0030175)	2/60	0.170518	0.50591	2.76058	4.88323	ITGB1;ACTA2
Cytoplasmic Vesicle Lumen (GO:0060205)	3/115	0.171522	0.50591	2.14723	3.78566	PFKL;DBNL;AGL
Nuclear Lumen (GO:0031981)	13/780	0.172989	0.50591	1.36928	2.40243	BLM;MCM7;PIH1D1;HEATR1;VRK1;PKMYT1;REXO5;POLA1;BOP1;HAUS7;MCM3;BIRC5;KIF20B
Mitochondrial Intermembrane Space (GO:0005758)	2/62	0.179381	0.51489	2.66829	4.58477	PANK2;THOP1
Protein Kinase Complex (GO:1902911)	1/17	0.191199	0.538834	4.99393	8.26215	STK11
Organelle Envelope Lumen (GO:0031970)	2/68	0.206346	0.554718	2.42498	3.82711	PANK2;THOP1
Intermediate Filament (GO:0005882)	2/69	0.210884	0.554718	2.38867	3.71784	KRT18;KRT79
U5 snRNP (GO:0005682)	1/19	0.211151	0.554718	4.4386	6.90283	CD2BP2
Endolysosome Membrane (GO:0036020)	1/19	0.211151	0.554718	4.4386	6.90283	SLC15A4
Anaphase-Promoting Complex (GO:0005680)	1/20	0.220942	0.558512	4.20477	6.34861	CDC27
Actin Cytoskeleton (GO:0015629)	6/327	0.221289	0.558512	1.50081	2.26365	NEURL1B;DBNL;PARVB;TOPBP1;KPTN;AIF1L
Pericentric Heterochromatin (GO:0005721)	1/21	0.230612	0.558512	3.99433	5.85977	HELLS
Proton-Transporting V-type ATPase Complex (GO:0033176)	1/21	0.230612	0.558512	3.99433	5.85977	ATP6V0A1
Cytoplasmic Dynein Complex (GO:0005868)	1/21	0.230612	0.558512	3.99433	5.85977	DYNC2I2
Nucleolus (GO:0005730)	12/771	0.250385	0.584784	1.27239	1.76195	POLA1;BOP1;BLM;MCM7;HAUS7;PIH1D1;HEATR1;MCM3;VRK1;KIF20B;PKMYT1;REXO5
Heterotrimeric G-protein Complex (GO:0005834)	1/24	0.25891	0.584784	3.4728	4.69271	GNAZ
P Granule (GO:0043186)	1/24	0.25891	0.584784	3.4728	4.69271	CARHSP1
Vacuolar Proton-Transporting V-type ATPase Complex (GO:0016471)	1/24	0.25891	0.584784	3.4728	4.69271	ATP6V0A1
Intracellular Organelle Lumen (GO:0070013)	13/856	0.26576	0.584784	1.24084	1.64432	DBNL;AGL;TMEM132A;APEH;HSPG2;PFKL;STS;TRMT5;TK1;JAK2;MFGE8;PGM1;TRMT61B
INO80-type Complex (GO:0097346)	1/25	0.268111	0.584784	3.32794	4.38075	ZNHIT1
Endosome Lumen (GO:0031904)	1/25	0.268111	0.584784	3.32794	4.38075	JAK2
Mitochondrial Envelope (GO:0005740)	3/146	0.271642	0.584784	1.67909	2.18831	PANK2;ACAD9;THOP1
Endoplasmic Reticulum Tubular Network (GO:0071782)	1/26	0.277197	0.58576	3.19466	4.09882	REEP1
Actin-Based Cell Projection (GO:0098858)	2/84	0.279653	0.58576	1.95023	2.48499	ITGB1;ACTA2
Lumenal Side Of Endoplasmic Reticulum Membrane (GO:0098553)	1/27	0.286172	0.591422	3.07163	3.84311	PKD2
Endolysosome (GO:0036019)	1/28	0.295035	0.601717	2.95771	3.61037	SLC15A4
SWI/SNF Complex (GO:0016514)	1/29	0.303789	0.611523	2.85194	3.39786	BRD9
Non-Motile Cilium (GO:0097730)	1/30	0.312435	0.620864	2.75346	3.20326	PKD2
Golgi Stack (GO:0005795)	1/31	0.320973	0.621885	2.66154	3.02457	VRK1
Nuclear Inner Membrane (GO:0005637)	1/31	0.320973	0.621885	2.66154	3.02457	SMAD3
Vesicle (GO:0031982)	4/235	0.33325	0.636608	1.38535	1.52231	E2F1;MFGE8;PIK3C2A;WDR54
Focal Adhesion (GO:0005925)	6/387	0.348186	0.636608	1.26056	1.32991	ITGB1;ITGA2;PARVB;JAK2;HSPG2;AIF1L
Phagocytic Vesicle (GO:0045335)	2/100	0.352519	0.636608	1.6305	1.70004	SYT7;ATP6V0A1
Cul3-RING Ubiquitin Ligase Complex (GO:0031463)	1/35	0.354084	0.636608	2.34794	2.43768	KLHL22
Aggresome (GO:0016235)	1/35	0.354084	0.636608	2.34794	2.43768	POLD1
Autophagosome Membrane (GO:0000421)	1/35	0.354084	0.636608	2.34794	2.43768	ATG16L2
Monoatomic Ion Channel Complex (GO:0034702)	1/36	0.362108	0.636608	2.28074	2.31681	PKD2
Cell-Substrate Junction (GO:0030055)	6/395	0.365824	0.636608	1.23412	1.24104	ITGB1;ITGA2;PARVB;JAK2;HSPG2;AIF1L
cullin-RING Ubiquitin Ligase Complex (GO:0031461)	3/174	0.366328	0.636608	1.40215	1.40807	CCNF;CDC27;KLHL22
Organelle Inner Membrane (GO:0019866)	6/398	0.372453	0.636608	1.22449	1.20936	COQ4;SMAD3;ACAD9;NDUFAF3;PMPCA;ATAD3A
Cell Projection Membrane (GO:0031253)	2/105	0.374822	0.636608	1.55095	1.52196	CUBN;TMEM67
Ciliary Membrane (GO:0060170)	1/38	0.377858	0.636608	2.15724	2.0995	TMEM67
Neuromuscular Junction (GO:0031594)	1/39	0.385587	0.641571	2.10036	2.00162	ITGB1
Brush Border Membrane (GO:0031526)	1/40	0.393221	0.641571	2.0464	1.91008	CUBN
Cyclin-Dependent Protein Kinase Holoenzyme Complex (GO:0000307)	1/40	0.393221	0.641571	2.0464	1.91008	CCNF
Phagocytic Vesicle Membrane (GO:0030670)	1/45	0.429995	0.694262	1.8134	1.53047	ATP6V0A1
Basement Membrane (GO:0005604)	1/46	0.437079	0.698425	1.77301	1.46742	HSPG2
Cytoplasmic Side Of Plasma Membrane (GO:0009898)	2/124	0.45633	0.704981	1.30814	1.02629	FARP1;JAK2
Microbody Lumen (GO:0031907)	1/49	0.457809	0.704981	1.66194	1.29848	ACOX3
Peroxisomal Matrix (GO:0005782)	1/49	0.457809	0.704981	1.66194	1.29848	ACOX3
Multivesicular Body (GO:0005771)	1/50	0.464549	0.704981	1.62794	1.24813	STEAP3
Endosome Membrane (GO:0010008)	5/361	0.464783	0.704981	1.12105	0.858933	FIG4;ITGB1;STEAP3;SLC15A4;ATP6V0A1
Late Endosome (GO:0005770)	3/205	0.468471	0.704981	1.18509	0.89863	CHID1;FIG4;STEAP3
Sarcolemma (GO:0042383)	1/52	0.477779	0.710978	1.56394	1.15514	ITGB1
Cation Channel Complex (GO:0034703)	1/53	0.484271	0.710978	1.53379	1.11217	PKD2
Mitochondrial Inner Membrane (GO:0005743)	5/370	0.486217	0.710978	1.0929	0.788093	COQ4;ACAD9;NDUFAF3;PMPCA;ATAD3A
Asymmetric Synapse (GO:0032279)	2/133	0.492775	0.713833	1.21771	0.861778	DTNB;TSC2
Spliceosomal snRNP Complex (GO:0097525)	1/57	0.509447	0.726452	1.42394	0.960351	CD2BP2
Microvillus (GO:0005902)	1/58	0.515547	0.726452	1.39889	0.926804	CUBN
Azurophil Granule Membrane (GO:0035577)	1/58	0.515547	0.726452	1.39889	0.926804	GAA
Cytoplasmic Vesicle Membrane (GO:0030659)	5/389	0.530414	0.733125	1.03781	0.658072	FIG4;ITGB1;STEAP3;TMEM67;ATP6V0A1
SCF Ubiquitin Ligase Complex (GO:0019005)	1/61	0.533398	0.733125	1.32874	0.8351	CCNF
Nuclear Membrane (GO:0031965)	3/227	0.536367	0.733125	1.06749	0.66498	SMAD3;APEH;SLC16A3
Caveola (GO:0005901)	1/62	0.539201	0.733125	1.3069	0.807225	JAK2
Postsynaptic Density (GO:0014069)	2/151	0.560867	0.755951	1.06962	0.618533	DTNB;TSC2
trans-Golgi Network (GO:0005802)	3/241	0.576932	0.758276	1.00398	0.55222	CHID1;PHIP;PIK3C2A
Vesicle Membrane (GO:0012506)	1/69	0.577862	0.758276	1.17195	0.642718	TMEM67
Actin Filament (GO:0005884)	1/71	0.588302	0.758276	1.13835	0.603909	AIF1L
Tertiary Granule Membrane (GO:0070821)	1/72	0.593425	0.758276	1.12226	0.585642	GAA
Motile Cilium (GO:0031514)	1/73	0.598485	0.758276	1.10661	0.568083	PKD2
Small-Subunit Processome (GO:0032040)	1/73	0.598485	0.758276	1.10661	0.568083	HEATR1
Voltage-Gated Potassium Channel Complex (GO:0008076)	1/73	0.598485	0.758276	1.10661	0.568083	LRRC26
Cytoskeleton (GO:0005856)	7/599	0.616118	0.758276	0.940058	0.455286	NEURL1B;KLHL22;BIRC5;PHIP;PARVB;TOPBP1;AIF1L
Clathrin-Coated Vesicle (GO:0030136)	1/78	0.622858	0.758276	1.03449	0.489766	PIK3C2A
Coated Vesicle (GO:0030135)	1/79	0.627553	0.758276	1.02118	0.475794	PIK3C2A
Basolateral Plasma Membrane (GO:0016323)	2/171	0.628597	0.758276	0.942079	0.437374	ENPP1;SLC16A3
Intermediate Filament Cytoskeleton (GO:0045111)	1/81	0.636769	0.758276	0.995547	0.449338	KRT18
Potassium Channel Complex (GO:0034705)	1/81	0.636769	0.758276	0.995547	0.449338	LRRC26
Lipid Droplet (GO:0005811)	1/82	0.641291	0.758276	0.983206	0.43681	FIG4
Plasma Membrane Raft (GO:0044853)	1/82	0.641291	0.758276	0.983206	0.43681	JAK2
P-body (GO:0000932)	1/83	0.645758	0.758276	0.971166	0.424721	BTBD2
Autophagosome (GO:0005776)	1/83	0.645758	0.758276	0.971166	0.424721	ATG16L2
Late Endosome Membrane (GO:0031902)	1/85	0.654525	0.762792	0.947947	0.401783	FIG4
Secretory Granule Membrane (GO:0030667)	3/279	0.67525	0.775584	0.864064	0.339294	GAA;SLC15A4;ATP6V0A1
Specific Granule Membrane (GO:0035579)	1/90	0.675509	0.775584	0.894464	0.350889	SLC15A4
Collagen-Containing Extracellular Matrix (GO:0062023)	4/373	0.682489	0.777098	0.861122	0.328956	MXRA7;MFGE8;HSPG2;S100A10
Endoplasmic Reticulum Lumen (GO:0005788)	3/284	0.686854	0.777098	0.848471	0.318714	STS;TMEM132A;MFGE8
Golgi Lumen (GO:0005796)	1/100	0.713743	0.801668	0.803705	0.271035	HSPG2
Cell-Cell Junction (GO:0005911)	3/299	0.719806	0.802661	0.804854	0.264615	KRT18;KRIT1;PKD2
Secretory Granule Lumen (GO:0034774)	3/316	0.753838	0.834607	0.760475	0.214893	PFKL;DBNL;AGL
Early Endosome Membrane (GO:0031901)	1/116	0.765803	0.84184	0.691322	0.184466	FIG4
Endoplasmic Reticulum Membrane (GO:0005789)	8/801	0.780799	0.85228	0.796931	0.197191	REEP1;STS;PIGQ;TMEM67;CYP4V2;STT3B;PKD2;LMF2
Mitochondrial Membrane (GO:0031966)	5/540	0.802964	0.870345	0.739087	0.162189	COQ4;ACAD9;NDUFAF3;PMPCA;ATAD3A
Mitochondrial Matrix (GO:0005759)	3/355	0.819406	0.881999	0.674861	0.134416	TRMT5;TK1;TRMT61B
Adherens Junction (GO:0005912)	1/150	0.847207	0.898331	0.532647	0.0883183	KRT18
Dendrite (GO:0030425)	2/270	0.850728	0.898331	0.591069	0.0955541	FARP1;ACAD9
Azurophil Granule (GO:0042582)	1/155	0.856517	0.898331	0.515222	0.0797981	GAA
Specific Granule (GO:0042581)	1/159	0.863556	0.898331	0.502076	0.0736525	SLC15A4
Endocytic Vesicle Membrane (GO:0030666)	1/159	0.863556	0.898331	0.502076	0.0736525	ATP6V0A1
Early Endosome (GO:0005769)	2/307	0.896484	0.926367	0.518379	0.0566456	FIG4;NEURL1B
Endocytic Vesicle (GO:0030139)	1/196	0.914364	0.93562	0.406042	0.0363514	CUBN
Neuron Projection (GO:0043005)	4/557	0.917555	0.93562	0.569146	0.0489707	FARP1;ACAD9;STMN3;SYT7
Axon (GO:0030424)	1/205	0.923548	0.93562	0.38795	0.0308547	SYT7
Bounding Membrane Of Organelle (GO:0098588)	6/819	0.943354	0.94948	0.577567	0.0336798	FIG4;ITGB1;GALNT6;STEAP3;TMEM67;ATP6V0A1
Golgi Membrane (GO:0000139)	2/427	0.970315	0.970315	0.369718	0.0111413	FIG4;GALNT6

## Sheet: Source_data_Fig_S4B_3
Term	Overlap	P.value	Adjusted.P.value	Odds.Ratio	Combined.Score	Genes
DNA-templated DNA Replication (GO:0006261)	13/69	2.49652e-12	3.32536e-09	19.4565	519.803	RFC5;WDHD1;GINS2;BLM;MCM7;PRIM1;RECQL4;POLA1;POLD1;MCM3;MCM4;TOPBP1;DNA2
Mitotic DNA Replication (GO:1902969)	5/10	6.74463e-08	4.49192e-05	81.2634	1341.82	POLA1;LIG1;MCM3;MCM4;TK1
DNA Replication (GO:0006260)	9/73	2.91647e-07	0.000118609	11.5842	174.316	RFC5;RECQL4;WDHD1;POLA1;BLM;MCM7;POLD1;MCM4;DNA2
DNA Damage Response (GO:0006974)	19/384	3.56183e-07	0.000118609	4.40693	65.4333	RFC5;WDHD1;RMI2;BLM;LIG1;MCM7;VRK1;WDR76;RECQL4;POLA1;STK11;PAXX;MSH2;POLD1;MACROD1;E2F1;SFN;TOPBP1;ATR
DNA Metabolic Process (GO:0006259)	16/288	6.75283e-07	0.000179895	4.93915	70.1761	RFC5;WDHD1;RMI2;BLM;LIG1;MCM7;PRIM1;RECQL4;POLA1;MSH2;POLD1;MCM3;MCM4;DNA2;TOPBP1;ATR
Regulation Of DNA-templated DNA Replication (GO:0090329)	5/17	1.54257e-06	0.00034245	33.8477	452.953	CDT1;BLM;MCM7;MCM3;MCM4
DNA Unwinding Involved In DNA Replication (GO:0006268)	5/20	3.74907e-06	0.000713395	27.0741	338.264	RECQL4;GINS2;MCM7;MCM3;MCM4
DNA Replication Initiation (GO:0006270)	5/21	4.87103e-06	0.000811026	25.3807	310.461	POLA1;MCM7;PRIM1;MCM3;TOPBP1
Double-Strand Break Repair Via Break-Induced Replication (GO:0000727)	4/11	7.1114e-06	0.00105249	46.2412	548.135	GINS2;MCM7;MCM3;MCM4
DNA Strand Elongation (GO:0022616)	4/12	1.05633e-05	0.00118718	40.459	463.585	POLA1;MCM7;MCM3;MCM4
DNA Strand Elongation Involved In DNA Replication (GO:0006271)	4/12	1.05633e-05	0.00118718	40.459	463.585	POLA1;MCM7;MCM3;MCM4
DNA Duplex Unwinding (GO:0032508)	6/41	1.06953e-05	0.00118718	13.9672	159.864	RECQL4;GINS2;BLM;MCM7;MCM3;MCM4
DNA Repair (GO:0006281)	14/291	1.7522e-05	0.00179533	4.20639	46.0686	RFC5;WDHD1;RMI2;BLM;LIG1;FANCM;RECQL4;POLA1;MSH2;POLD1;DNA2;TOPBP1;MPND;ATR
Double-Strand Break Repair Via Homologous Recombination (GO:0000724)	8/111	7.34381e-05	0.00698711	6.3589	60.5308	RECQL4;GINS2;BLM;RMI2;FANCM;MCM7;MCM3;MCM4
Coenzyme A Biosynthetic Process (GO:0015937)	3/10	0.000211939	0.016606	34.5394	292.176	PANK2;ACOT7;DCAKD
Ribonucleoside Bisphosphate Biosynthetic Process (GO:0034030)	3/10	0.000211939	0.016606	34.5394	292.176	PANK2;ACOT7;DCAKD
Purine Nucleoside Bisphosphate Biosynthetic Process (GO:0034033)	3/10	0.000211939	0.016606	34.5394	292.176	PANK2;ACOT7;DCAKD
Regulation Of DNA-templated DNA Replication Initiation (GO:0030174)	3/12	0.000381479	0.0282294	26.8612	211.437	MCM7;MCM3;MCM4
Mitotic Sister Chromatid Segregation (GO:0000070)	7/111	0.000470747	0.0327266	5.48739	42.04	CENPI;NCAPH2;NCAPG;KLHL22;KIF11;KIF22;NDC80
Positive Regulation Of Chromosome Separation (GO:1905820)	3/13	0.00049139	0.0327266	24.1739	184.163	NCAPH2;NCAPG;BIRC5
Receptor Signaling Pathway Via STAT (GO:0097696)	4/31	0.000557971	0.0353913	11.9763	89.7171	IFNAR2;PKD2;JAK2;IFNAR1
Coenzyme A Metabolic Process (GO:0015936)	3/15	0.000767546	0.0464714	20.1429	144.471	PANK2;ACOT7;DCAKD
Microtubule Cytoskeleton Organization Involved In Mitosis (GO:1902850)	5/59	0.000816883	0.0473082	7.50572	53.3658	TACC3;BIRC5;TTK;KIF11;NDC80
Receptor Signaling Pathway Via JAK-STAT (GO:0007259)	4/36	0.000995115	0.0552289	10.1025	69.8348	IFNAR2;PKD2;JAK2;IFNAR1
Telomere Organization (GO:0032200)	5/63	0.0011018	0.0576999	6.98666	47.5848	RECQL4;BLM;DNA2;H3-3A;ATR
DNA Replication Checkpoint Signaling (GO:0000076)	3/17	0.00112627	0.0576999	17.2636	117.2	CDT1;DNA2;TOPBP1
Positive Regulation Of Mitotic Cytokinesis (GO:1903490)	2/5	0.00149411	0.0710771	53.5203	348.215	BIRC5;KIF20B
Maintenance Of DNA Repeat Elements (GO:0043570)	2/5	0.00149411	0.0710771	53.5203	348.215	RMI2;MSH2
Negative Regulation Of DNA Recombination (GO:0045910)	4/41	0.00162998	0.0748665	8.73505	56.0719	BLM;SMCHD1;RMI2;MSH2
DNA Integrity Checkpoint Signaling (GO:0031570)	4/42	0.00178422	0.0766639	8.50475	53.8246	CDT1;E2F1;DNA2;ATR
DNA Recombination (GO:0006310)	4/42	0.00178422	0.0766639	8.50475	53.8246	BLM;RMI2;MSH2;TOPBP1
DNA-templated DNA Replication Maintenance Of Fidelity (GO:0045005)	4/43	0.0019483	0.0810978	8.28625	51.7129	BLM;FANCM;POLD1;ATR
Plasma Membrane Bounded Cell Projection Assembly (GO:0120031)	10/275	0.00236992	0.0956587	3.08974	18.6772	DYNC2I2;ITGB1;TMEM67;POC1A;KIF24;IFT80;PHIP;PARVB;WDR54;AIF1L
Replication Fork Processing (GO:0031297)	4/46	0.00250267	0.0980458	7.69321	46.0854	BLM;FANCM;DNA2;ATR
Mitotic Cell Cycle Phase Transition (GO:0044772)	6/111	0.00262127	0.0997581	4.6392	27.5758	CCNF;CDC27;E2F1;TACC3;PKMYT1;CDKN3
Negative Regulation Of Cellular Process (GO:0048523)	15/537	0.00300457	0.100276	2.37161	13.7734	CDT1;BLM;SMAD3;PLXND1;TSC2;P3H3;PKD2;NUDT6;STK11;ADAM15;WNK2;ENPP1;BRD9;JAK2;CDKN3
Regulation Of Cyclin-Dependent Protein Serine/Threonine Kinase Activity (GO:0000079)	5/79	0.00301064	0.100276	5.47158	31.7658	BLM;CCNF;PKD2;PKMYT1;CDKN3
Regulation Of Chromosome Condensation (GO:0060623)	2/7	0.00308658	0.100276	32.1089	185.612	NCAPH2;NCAPG
Positive Regulation Of Chromosome Condensation (GO:1905821)	2/7	0.00308658	0.100276	32.1089	185.612	NCAPH2;NCAPG
Positive Regulation Of Plasminogen Activation (GO:0010756)	2/7	0.00308658	0.100276	32.1089	185.612	PLGRKT;S100A10
Mitochondrial tRNA Modification (GO:0070900)	2/7	0.00308658	0.100276	32.1089	185.612	TRMT5;TRMT61B
Regulation Of TORC1 Signaling (GO:1903432)	4/50	0.00339834	0.107532	7.02281	39.9209	STK11;PIH1D1;KLHL22;KPTN
Positive Regulation Of Cell Cycle Process (GO:0090068)	6/118	0.00355185	0.107532	4.3477	24.5223	NCAPH2;NCAPG;BIRC5;PHIP;KIF20B;NDC80
Spindle Assembly Checkpoint Signaling (GO:0071173)	3/26	0.00396656	0.107532	10.5035	58.0826	KLHL22;TTK;NDC80
Mitotic Spindle Assembly Checkpoint Signaling (GO:0007094)	3/26	0.00396656	0.107532	10.5035	58.0826	KLHL22;TTK;NDC80
Mitotic Spindle Checkpoint Signaling (GO:0071174)	3/26	0.00396656	0.107532	10.5035	58.0826	KLHL22;TTK;NDC80
Anoikis (GO:0043276)	2/8	0.00408186	0.107532	26.7561	147.191	STK11;TSC2
Collagen-Activated Signaling Pathway (GO:0038065)	2/8	0.00408186	0.107532	26.7561	147.191	ITGA2;JAK2
Constitutive Heterochromatin Formation (GO:0140719)	2/8	0.00408186	0.107532	26.7561	147.191	HELLS;SMCHD1
Mesodermal Cell Differentiation (GO:0048333)	2/8	0.00408186	0.107532	26.7561	147.191	ITGB1;ITGA2
Regulation Of Cell Cycle (GO:0051726)	10/298	0.00419408	0.107532	2.83964	15.5444	CDT1;BOP1;STK11;CCNF;CDC27;TSC2;KIF20B;PKD2;NUDT6;CDKN3
Regulation Of Cyclin-Dependent Protein Kinase Activity (GO:1904029)	4/53	0.00419794	0.107532	6.59184	36.0782	BLM;CCNF;PKMYT1;CDKN3
Purine Ribonucleotide Biosynthetic Process (GO:0009152)	4/55	0.00479622	0.118856	6.33269	33.8161	PANK2;ACOT7;DCAKD;GMPS
Regulation Of Chromosome Segregation (GO:0051983)	3/28	0.00490772	0.118856	9.6622	51.3734	RMI2;NCAPH2;NCAPG
Negative Regulation Of Mitotic Metaphase/Anaphase Transition (GO:0045841)	3/28	0.00490772	0.118856	9.6622	51.3734	KLHL22;TTK;NDC80
Double-Strand Break Repair (GO:0006302)	7/168	0.00506121	0.120385	3.53437	18.6832	RECQL4;POLA1;BLM;RMI2;PAXX;DNA2;MPND
DNA Geometric Change (GO:0032392)	3/30	0.00597264	0.13484	8.94558	45.8064	RECQL4;BLM;DNA2
Nucleic Acid Metabolic Process (GO:0090304)	3/30	0.00597264	0.13484	8.94558	45.8064	ENPP1;TOPBP1;DNA2
Regulation Of Vasculature Development (GO:1901342)	3/30	0.00597264	0.13484	8.94558	45.8064	RNH1;PLXND1;KRIT1
Circulatory System Development (GO:0072359)	6/132	0.00612039	0.135873	3.86187	19.6806	STK11;TCF25;TSC2;PHIP;PKD2;HSPG2
Negative Regulation Of Response To Cytokine Stimulus (GO:0060761)	2/10	0.00645368	0.13865	20.065	101.19	PALM3;TLE5
Negative Regulation Of Centrosome Duplication (GO:0010826)	2/10	0.00645368	0.13865	20.065	101.19	TMEM67;CCNF
Negative Regulation Of Fat Cell Differentiation (GO:0045599)	3/32	0.00716533	0.151031	8.3278	41.1268	SMAD3;E2F1;ENPP1
Phosphatidylinositol Biosynthetic Process (GO:0006661)	5/98	0.00751015	0.151031	4.34953	21.2757	FIG4;PIGQ;PMPCA;TTC7A;PIK3C2A
Phosphatidylinositol Metabolic Process (GO:0046488)	4/63	0.00775769	0.151031	5.4718	26.5879	FIG4;PLCB3;PMPCA;PIK3C2A
Cilium Organization (GO:0044782)	8/228	0.00776206	0.151031	2.95939	14.3782	DYNC2I2;TMEM67;POC1A;KIF24;IFT80;PHIP;PKD2;WDR54
Response To X-ray (GO:0010165)	2/11	0.00782368	0.151031	17.8347	86.509	BLM;MSH2
Positive Regulation Of Mitotic Cell Cycle Spindle Assembly Checkpoint (GO:0090267)	2/11	0.00782368	0.151031	17.8347	86.509	BIRC5;NDC80
Positive Regulation Of Spindle Checkpoint (GO:0090232)	2/11	0.00782368	0.151031	17.8347	86.509	BIRC5;NDC80
Sister Chromatid Segregation (GO:0000819)	3/34	0.00848927	0.161539	7.78973	37.1488	CENPI;KLHL22;NDC80
Positive Regulation Of DNA Biosynthetic Process (GO:2000573)	4/65	0.00865021	0.162283	5.29186	25.1372	RFC5;GINS2;CHTF18;ATR
Regulation Of Chromosome Separation (GO:1905818)	2/12	0.00931212	0.163095	16.0504	75.0587	NCAPH2;NCAPG
Attachment Of Mitotic Spindle Microtubules To Kinetochore (GO:0051315)	2/12	0.00931212	0.163095	16.0504	75.0587	CDT1;NDC80
Base-Excision Repair, Gap-Filling (GO:0006287)	2/12	0.00931212	0.163095	16.0504	75.0587	LIG1;POLD1
Positive Regulation Of DNA-directed DNA Polymerase Activity (GO:1900264)	2/12	0.00931212	0.163095	16.0504	75.0587	RFC5;GINS2
Regulation Of DNA-directed DNA Polymerase Activity (GO:1900262)	2/12	0.00931212	0.163095	16.0504	75.0587	RFC5;GINS2
Endocytosis (GO:0006897)	7/189	0.00942815	0.163095	3.1232	14.5668	ITGB1;CUBN;NEURL1B;TSC2;PIK3C2A;HSPG2;SYT7
Base-Excision Repair (GO:0006284)	3/36	0.00994744	0.167721	7.31688	33.7341	LIG1;POLD1;DNA2
tRNA Methylation (GO:0030488)	3/36	0.00994744	0.167721	7.31688	33.7341	TRMT5;TRMT1L;TRMT61B
Telomere Maintenance (GO:0000723)	4/68	0.0101106	0.168342	5.04303	23.1685	RECQL4;BLM;DNA2;ATR
Protein Localization To Phagophore Assembly Site (GO:0034497)	2/13	0.0109159	0.179506	14.5905	65.9133	PACS2;LRBA
Response To Ionizing Radiation (GO:0010212)	4/72	0.0122937	0.19795	4.74542	20.8735	STK11;BLM;MSH2;TOPBP1
Regulation Of Nitric Oxide Biosynthetic Process (GO:0045428)	3/39	0.0123917	0.19795	6.70612	29.4447	SMAD3;PKD2;JAK2
Establishment Of Chromosome Localization (GO:0051303)	2/14	0.0126319	0.19795	13.374	58.4647	KIF22;NDC80
Medium-Chain Fatty Acid Metabolic Process (GO:0051791)	2/14	0.0126319	0.19795	13.374	58.4647	ACOT7;ACAD9
Regulation Of Protein Serine/Threonine Kinase Activity (GO:0071900)	5/112	0.0129176	0.200072	3.77774	16.43	BLM;PIH1D1;CCNF;PKMYT1;CDKN3
Water-Soluble Vitamin Metabolic Process (GO:0006767)	3/40	0.013276	0.203261	6.52454	28.1977	DHFR;CUBN;PANK2
Regulation Of DNA Replication (GO:0006275)	4/75	0.0141146	0.213644	4.54422	19.3608	CDT1;BLM;DNA2;ATR
Positive Regulation Of DNA Damage Response, Signal Transduction By P53 Class Mediator (GO:0043517)	2/15	0.0144572	0.213967	12.3446	52.2986	ZNHIT1;ATR
Mitotic Chromosome Condensation (GO:0007076)	2/15	0.0144572	0.213967	12.3446	52.2986	NCAPH2;NCAPG
Nuclear Chromosome Segregation (GO:0098813)	2/16	0.0163888	0.232233	11.4623	47.1231	KIF22;NDC80
Regulation Of Plasminogen Activation (GO:0010755)	2/16	0.0163888	0.232233	11.4623	47.1231	PLGRKT;S100A10
Response To UV-B (GO:0010224)	2/16	0.0163888	0.232233	11.4623	47.1231	STK11;MSH2
Mitophagy (GO:0000423)	2/16	0.0163888	0.232233	11.4623	47.1231	SPATA33;LRBA
Mitotic Nuclear Division (GO:0140014)	3/45	0.0182274	0.245406	5.74636	23.0132	CENPI;KLHL22;NDC80
DNA Biosynthetic Process (GO:0071897)	2/17	0.0184238	0.245406	10.6976	42.7272	POLA1;POLD1
Regulation Of Establishment Of Cell Polarity (GO:2000114)	2/17	0.0184238	0.245406	10.6976	42.7272	KRIT1;KIF20B
Regulation Of Mitotic Cell Cycle Spindle Assembly Checkpoint (GO:0090266)	2/17	0.0184238	0.245406	10.6976	42.7272	BIRC5;NDC80
Response To Interferon-Alpha (GO:0035455)	2/17	0.0184238	0.245406	10.6976	42.7272	IFNAR2;IFNAR1
Microtubule Depolymerization (GO:0007019)	2/17	0.0184238	0.245406	10.6976	42.7272	KIF24;STMN3
Organelle Assembly (GO:0070925)	9/322	0.0194857	0.256979	2.3387	9.20997	DYNC2I2;PACS2;ATG16L2;TMEM67;POC1A;KIF24;IFT80;PHIP;WDR54
Negative Regulation Of Cell Population Proliferation (GO:0008285)	10/379	0.0203318	0.258351	2.20708	8.59782	STK11;SMAD3;WNK2;E2F1;TSC2;P3H3;JAK2;PKD2;NUDT6;CDKN3
Regulation Of Establishment Or Maintenance Of Cell Polarity (GO:0032878)	2/18	0.0205594	0.258351	10.0285	38.9549	KRIT1;KIF20B
Positive Regulation Of DNA Replication (GO:0045740)	2/18	0.0205594	0.258351	10.0285	38.9549	CDT1;DNA2
Positive Regulation Of Chromosome Segregation (GO:0051984)	2/18	0.0205594	0.258351	10.0285	38.9549	NCAPH2;NCAPG
Lysosomal Lumen Acidification (GO:0007042)	2/18	0.0205594	0.258351	10.0285	38.9549	CLN5;ATP6V0A1
Regulation Of Anatomical Structure Morphogenesis (GO:0022603)	5/127	0.0211201	0.262916	3.31073	12.7713	RNH1;PLXND1;ZMYM4;KRIT1;PHIP
Mitotic Spindle Organization (GO:0007052)	4/85	0.0213806	0.263694	3.98118	15.3087	BIRC5;TTK;KIF11;NDC80
Regulation Of DNA Binding (GO:0051101)	3/48	0.021626	0.264273	5.36245	20.5589	CDT1;E2F1;JAK2
Regulation Of Nuclear Division (GO:0051783)	2/19	0.0227928	0.269117	9.43807	35.6883	PKMYT1;KIF20B
Mesoderm Development (GO:0007498)	2/19	0.0227928	0.269117	9.43807	35.6883	SECTM1;JAK2
Interferon-Mediated Signaling Pathway (GO:0140888)	3/49	0.0228305	0.269117	5.24561	19.8266	IFNAR2;JAK2;IFNAR1
Negative Regulation Of DNA Metabolic Process (GO:0051053)	3/49	0.0228305	0.269117	5.24561	19.8266	BLM;MSH2;ATR
Regulation Of Cell Growth (GO:0001558)	7/227	0.0234662	0.274184	2.57873	9.67588	STK11;SMAD3;ADAM15;ENPP1;KLHL22;ATAD3A;H3-3A
Mitotic Metaphase Plate Congression (GO:0007080)	3/50	0.0240708	0.278803	5.13374	19.1322	CDT1;KIF22;NDC80
Cell Projection Organization (GO:0030030)	2/20	0.0251212	0.283572	8.91328	32.8369	ITGB1;PARVB
Positive Regulation Of Protein Processing (GO:0010954)	2/20	0.0251212	0.283572	8.91328	32.8369	PLGRKT;S100A10
Mesoderm Formation (GO:0001707)	2/20	0.0251212	0.283572	8.91328	32.8369	ITGB1;ITGA2
Negative Regulation Of Double-Strand Break Repair Via Homologous Recombination (GO:2000042)	2/21	0.027542	0.305716	8.44373	30.3302	RMI2;SMCHD1
Regulation Of Anoikis (GO:2000209)	2/21	0.027542	0.305716	8.44373	30.3302	ITGB1;TLE5
Negative Regulation Of TOR Signaling (GO:0032007)	3/54	0.0293899	0.322823	4.73013	16.6837	STK11;TSC2;KPTN
Regulation Of Cell Population Proliferation (GO:0042127)	16/766	0.0297748	0.322823	1.74731	6.14021	CNOT6L;SMAD3;IL11RA;TSC2;TTK;P3H3;PKD2;NUDT6;STK11;WNK2;BIRC5;BRD9;PHIP;KIF20B;JAK2;CDKN3
Negative Regulation Of Macroautophagy (GO:0016242)	2/22	0.0300526	0.322823	8.02114	28.1125	NRBP2;TSC2
Cellular Response To Interferon-Beta (GO:0035458)	2/22	0.0300526	0.322823	8.02114	28.1125	IFNAR2;IFNAR1
Regulation Of Mitotic Nuclear Division (GO:0007088)	3/56	0.0322631	0.33892	4.55117	15.628	PHIP;KIF20B;PKMYT1
Peptide Metabolic Process (GO:0006518)	3/56	0.0322631	0.33892	4.55117	15.628	APEH;THOP1;CLN5
Cilium Assembly (GO:0060271)	7/243	0.0323145	0.33892	2.40193	8.24399	DYNC2I2;TMEM67;POC1A;KIF24;IFT80;PHIP;WDR54
Response To UV (GO:0009411)	4/100	0.0359325	0.373922	3.35656	11.1643	SCARA3;MSH2;POLD1;ATR
Regulation Of Lysosomal Lumen pH (GO:0035751)	2/25	0.0380971	0.382725	6.97384	22.7878	CLN5;ATP6V0A1
Lamellipodium Assembly (GO:0030032)	2/25	0.0380971	0.382725	6.97384	22.7878	ITGB1;PARVB
Mismatch Repair (GO:0006298)	2/25	0.0380971	0.382725	6.97384	22.7878	LIG1;MSH2
Negative Regulation Of TORC1 Signaling (GO:1904262)	2/25	0.0380971	0.382725	6.97384	22.7878	STK11;KPTN
Protein Catabolic Process (GO:0030163)	4/102	0.038215	0.382725	3.28772	10.7329	STT3B;SLC16A3;SFI1;CLN5
Negative Regulation Of Insulin Receptor Signaling Pathway (GO:0046627)	2/26	0.0409413	0.403954	6.68293	21.3561	ENPP1;TSC2
Nucleic Acid Phosphodiester Bond Hydrolysis (GO:0090305)	2/26	0.0409413	0.403954	6.68293	21.3561	ENPP1;DNA2
Protein Lipidation (GO:0006497)	3/62	0.041726	0.408669	4.0871	12.9832	ATG16L2;PIGQ;ZDHHC14
DNA Synthesis Involved In DNA Repair (GO:0000731)	2/27	0.0438629	0.414364	6.41528	20.0586	POLA1;POLD1
Positive Regulation Of TORC1 Signaling (GO:1904263)	2/27	0.0438629	0.414364	6.41528	20.0586	PIH1D1;KLHL22
Positive Regulation Of Nitric Oxide Biosynthetic Process (GO:0045429)	2/27	0.0438629	0.414364	6.41528	20.0586	SMAD3;PKD2
Microtubule Polymerization Or Depolymerization (GO:0031109)	2/27	0.0438629	0.414364	6.41528	20.0586	STMN3;KIF24
Negative Regulation Of Cellular Response To Insulin Stimulus (GO:1900077)	2/27	0.0438629	0.414364	6.41528	20.0586	ENPP1;TSC2
Cellular Response To Virus (GO:0098586)	3/64	0.045157	0.417772	3.95269	12.2439	IFNAR2;JAK2;IFNAR1
Positive Regulation Of DNA Metabolic Process (GO:0051054)	4/108	0.045551	0.417772	3.0971	9.5667	CDT1;GINS2;SMCHD1;DNA2
Glycerophospholipid Biosynthetic Process (GO:0046474)	4/108	0.045551	0.417772	3.0971	9.5667	FIG4;PMPCA;PIK3C2A;SFI1
Diterpenoid Metabolic Process (GO:0016101)	2/28	0.0468594	0.417772	6.16823	18.8785	CYP4V2;E2F1
Positive Regulation Of Nitric Oxide Metabolic Process (GO:1904407)	2/28	0.0468594	0.417772	6.16823	18.8785	SMAD3;PKD2
Protein Depolymerization (GO:0051261)	2/28	0.0468594	0.417772	6.16823	18.8785	STMN3;KIF24
Autophagosome Assembly (GO:0000045)	3/65	0.0469234	0.417772	3.88874	11.8966	PACS2;ATG16L2;LRBA
Response To Lipid (GO:0033993)	4/110	0.0481591	0.417772	3.03835	9.21608	PAQR8;PALM3;JAK2;IFNAR1
RNA Biosynthetic Process (GO:0032774)	2/29	0.0499287	0.417772	5.93948	17.8016	POLA1;PRIM1
Response To Interferon-Beta (GO:0035456)	2/29	0.0499287	0.417772	5.93948	17.8016	IFNAR2;IFNAR1
Establishment Of Mitotic Spindle Orientation (GO:0000132)	2/29	0.0499287	0.417772	5.93948	17.8016	ITGB1;NDC80
Glycolytic Process (GO:0006096)	2/29	0.0499287	0.417772	5.93948	17.8016	PFKL;PGM1
Vacuolar Acidification (GO:0007035)	2/29	0.0499287	0.417772	5.93948	17.8016	CLN5;ATP6V0A1
Negative Regulation Of DNA Binding (GO:0043392)	2/29	0.0499287	0.417772	5.93948	17.8016	E2F1;JAK2
Protein Autophosphorylation (GO:0046777)	5/162	0.0515871	0.417772	2.56808	7.61304	STK11;WNK2;VRK1;JAK2;ATR
Phospholipid Dephosphorylation (GO:0046839)	2/30	0.0530684	0.417772	5.72706	16.8156	FIG4;PMPCA
Lamellipodium Organization (GO:0097581)	2/30	0.0530684	0.417772	5.72706	16.8156	ITGB1;PARVB
Mitotic G2 DNA Damage Checkpoint Signaling (GO:0007095)	2/30	0.0530684	0.417772	5.72706	16.8156	BLM;TOPBP1
Response To Molecule Of Bacterial Origin (GO:0002237)	3/69	0.0543236	0.417772	3.65232	10.6385	PALM3;JAK2;IFNAR1
Regulation Of Centrosome Duplication (GO:0010824)	2/31	0.0562764	0.417772	5.5293	15.9104	TMEM67;CCNF
Regulation Of Cell Morphogenesis (GO:0022604)	2/31	0.0562764	0.417772	5.5293	15.9104	ZMYM4;PHIP
Membrane Organization (GO:0061024)	5/167	0.0573252	0.417772	2.48819	7.11377	REEP1;SH3GLB2;DBNL;PIK3C2A;S100A10
Synapse Assembly (GO:0007416)	3/71	0.0582207	0.417772	3.54454	10.0789	FARP1;DBNL;PLXND1
Chromosome Condensation (GO:0030261)	2/32	0.0595504	0.417772	5.34472	15.0771	NCAPH2;NCAPG
Negative Regulation Of Gene Expression Via CpG Island Methylation (GO:0044027)	1/5	0.060487	0.417772	19.9879	56.0725	HELLS
DNA Replication-Dependent Chromatin Assembly (GO:0006335)	1/5	0.060487	0.417772	19.9879	56.0725	CHAF1A
GDP-mannose Metabolic Process (GO:0019673)	1/5	0.060487	0.417772	19.9879	56.0725	GMPPB
Golgi Disassembly (GO:0090166)	1/5	0.060487	0.417772	19.9879	56.0725	VRK1
Regulation Of Glucagon Secretion (GO:0070092)	1/5	0.060487	0.417772	19.9879	56.0725	SYT7
Regulation Of Growth Hormone Receptor Signaling Pathway (GO:0060398)	1/5	0.060487	0.417772	19.9879	56.0725	JAK2
Regulation Of Plasma Membrane Repair (GO:1905684)	1/5	0.060487	0.417772	19.9879	56.0725	S100A10
Nucleotide-Excision Repair, DNA Gap Filling (GO:0006297)	1/5	0.060487	0.417772	19.9879	56.0725	POLD1
Regulation Of Superoxide Metabolic Process (GO:0090322)	1/5	0.060487	0.417772	19.9879	56.0725	DHFR
Positive Regulation Of NK T Cell Proliferation (GO:0051142)	1/5	0.060487	0.417772	19.9879	56.0725	JAK2
Resolution Of Recombination Intermediates (GO:0071139)	1/5	0.060487	0.417772	19.9879	56.0725	RMI2
Response To Lithium Ion (GO:0010226)	1/5	0.060487	0.417772	19.9879	56.0725	IMPA2
Determination Of Liver Left/Right Asymmetry (GO:0071910)	1/5	0.060487	0.417772	19.9879	56.0725	PKD2
Ruffle Assembly (GO:0097178)	1/5	0.060487	0.417772	19.9879	56.0725	AIF1L
Double-Strand Break Repair Via Synthesis-Dependent Strand Annealing (GO:0045003)	1/5	0.060487	0.417772	19.9879	56.0725	FANCM
snoRNA Localization (GO:0048254)	1/5	0.060487	0.417772	19.9879	56.0725	PIH1D1
fatty-acyl-CoA Catabolic Process (GO:0036115)	1/5	0.060487	0.417772	19.9879	56.0725	ACOT7
tRNA Pseudouridine Synthesis (GO:0031119)	1/5	0.060487	0.417772	19.9879	56.0725	PUSL1
Glyoxylate Metabolic Process (GO:0046487)	1/5	0.060487	0.417772	19.9879	56.0725	HYI
Interleukin-5-Mediated Signaling Pathway (GO:0038043)	1/5	0.060487	0.417772	19.9879	56.0725	JAK2
Positive Regulation Of Toll-Like Receptor 7 Signaling Pathway (GO:0034157)	1/5	0.060487	0.417772	19.9879	56.0725	SLC15A4
Medium-Chain Fatty Acid Biosynthetic Process (GO:0051792)	1/5	0.060487	0.417772	19.9879	56.0725	ACOT7
Mitochondrial Protein Catabolic Process (GO:0035694)	1/5	0.060487	0.417772	19.9879	56.0725	SFI1
Purine Nucleobase Biosynthetic Process (GO:0009113)	1/5	0.060487	0.417772	19.9879	56.0725	GMPS
Regulation Of DNA Damage Response, Signal Transduction By P53 Class Mediator Resulting In Transcription Of P21 Class Mediator (GO:1902162)	1/5	0.060487	0.417772	19.9879	56.0725	ZNHIT1
Negative Regulation Of Double-Strand Break Repair (GO:2000780)	2/33	0.0628885	0.417772	5.17204	14.3079	SMCHD1;RMI2
Positive Regulation Of Chromosome Organization (GO:2001252)	2/33	0.0628885	0.417772	5.17204	14.3079	NCAPH2;NCAPG
DNA Damage Checkpoint Signaling (GO:0000077)	2/34	0.0662884	0.417772	5.01016	13.5963	E2F1;ATR
Establishment Of Mitotic Spindle Localization (GO:0040001)	2/34	0.0662884	0.417772	5.01016	13.5963	ITGB1;NDC80
Positive Regulation Of Transcription By RNA Polymerase I (GO:0045943)	2/34	0.0662884	0.417772	5.01016	13.5963	PIH1D1;HEATR1
Regulation Of Fat Cell Differentiation (GO:0045598)	3/75	0.0663976	0.417772	3.34694	9.07721	SMAD3;E2F1;ENPP1
Negative Regulation Of Growth (GO:0045926)	4/124	0.068666	0.417772	2.68197	7.18365	STK11;SMAD3;ADAM15;ENPP1
Establishment Of Spindle Orientation (GO:0051294)	2/35	0.0697483	0.417772	4.85809	12.9364	ITGB1;NDC80
Negative Regulation Of Cell Growth (GO:0030308)	4/125	0.0702791	0.417772	2.65967	7.06216	STK11;SMAD3;ADAM15;ENPP1
CENP-A Containing Chromatin Assembly (GO:0034080)	1/6	0.0721398	0.417772	15.9895	42.0387	CENPI
G-quadruplex DNA Unwinding (GO:0044806)	1/6	0.0721398	0.417772	15.9895	42.0387	DNA2
GMP Biosynthetic Process (GO:0006177)	1/6	0.0721398	0.417772	15.9895	42.0387	GMPS
Regulation Of Extracellular Matrix Assembly (GO:1901201)	1/6	0.0721398	0.417772	15.9895	42.0387	SMAD3
SMAD Protein Complex Assembly (GO:0007183)	1/6	0.0721398	0.417772	15.9895	42.0387	SMAD3
Regulation Of Mitotic Cytokinesis (GO:1902412)	1/6	0.0721398	0.417772	15.9895	42.0387	BIRC5
Regulation Of Nucleotide-Binding Oligomerization Domain Containing 2 Signaling Pathway (GO:0070432)	1/6	0.0721398	0.417772	15.9895	42.0387	SLC15A4
Nose Development (GO:0043584)	1/6	0.0721398	0.417772	15.9895	42.0387	SMCHD1
Nucleobase Biosynthetic Process (GO:0046112)	1/6	0.0721398	0.417772	15.9895	42.0387	GMPS
Placenta Blood Vessel Development (GO:0060674)	1/6	0.0721398	0.417772	15.9895	42.0387	PKD2
Regulation Of Toll-Like Receptor 7 Signaling Pathway (GO:0034155)	1/6	0.0721398	0.417772	15.9895	42.0387	SLC15A4
Regulation Of Transforming Growth Factor Beta2 Production (GO:0032909)	1/6	0.0721398	0.417772	15.9895	42.0387	SMAD3
Chromatin Remodeling At Centromere (GO:0031055)	1/6	0.0721398	0.417772	15.9895	42.0387	CENPI
Copper Ion Import (GO:0015677)	1/6	0.0721398	0.417772	15.9895	42.0387	STEAP3
Positive Regulation Of Cysteine-Type Endopeptidase Activity Involved In Apoptotic Signaling Pathway (GO:2001269)	1/6	0.0721398	0.417772	15.9895	42.0387	JAK2
Positive Regulation Of Helicase Activity (GO:0051096)	1/6	0.0721398	0.417772	15.9895	42.0387	MSH2
Synaptic Signaling (GO:0099536)	1/6	0.0721398	0.417772	15.9895	42.0387	DTNB
Toll-Like Receptor 3 Signaling Pathway (GO:0034138)	1/6	0.0721398	0.417772	15.9895	42.0387	SCARA3
Glucan Catabolic Process (GO:0009251)	1/6	0.0721398	0.417772	15.9895	42.0387	GAA
Glycogen Catabolic Process (GO:0005980)	1/6	0.0721398	0.417772	15.9895	42.0387	GAA
Vascular Associated Smooth Muscle Contraction (GO:0014829)	1/6	0.0721398	0.417772	15.9895	42.0387	PIK3C2A
Inositol Metabolic Process (GO:0006020)	1/6	0.0721398	0.417772	15.9895	42.0387	IMPA2
Interleukin-3-Mediated Signaling Pathway (GO:0038156)	1/6	0.0721398	0.417772	15.9895	42.0387	JAK2
Metanephric Nephron Tubule Development (GO:0072234)	1/6	0.0721398	0.417772	15.9895	42.0387	PKD2
Mitochondrion-Endoplasmic Reticulum Membrane Tethering (GO:1990456)	1/6	0.0721398	0.417772	15.9895	42.0387	PACS2
Mitotic Nuclear Membrane Disassembly (GO:0007077)	1/6	0.0721398	0.417772	15.9895	42.0387	VRK1
Regulation Of NK T Cell Proliferation (GO:0051140)	1/6	0.0721398	0.417772	15.9895	42.0387	JAK2
Regulation Of TORC2 Signaling (GO:1903939)	1/6	0.0721398	0.417772	15.9895	42.0387	PIH1D1
Regulation Of Bile Acid Metabolic Process (GO:1904251)	1/6	0.0721398	0.417772	15.9895	42.0387	PANK2
Negative Regulation Of Sequestering Of Calcium Ion (GO:0051283)	2/36	0.073266	0.417772	4.71497	12.3233	PLCB3;PKD2
Positive Regulation Of Signaling Receptor Activity (GO:2000273)	2/36	0.073266	0.417772	4.71497	12.3233	ITGB1;JAK2
Lytic Vacuole Organization (GO:0080171)	2/36	0.073266	0.417772	4.71497	12.3233	GAA;CLN5
Cellular Response To UV (GO:0034644)	3/79	0.0750684	0.417772	3.17014	8.20862	STK11;POLD1;ATR
Type I Interferon-Mediated Signaling Pathway (GO:0060337)	2/37	0.0768396	0.417772	4.58002	11.7525	IFNAR2;IFNAR1
Protein Homooligomerization (GO:0051260)	4/129	0.0769243	0.417772	2.57403	6.60222	BLM;TK1;PKD2;TRMT61B
Negative Regulation Of Apoptotic Process (GO:0043066)	10/482	0.0785511	0.417772	1.71628	4.36623	RNF157;ITGB1;NRBP2;KRT18;MSH2;BIRC5;SFN;PHIP;ATAD3A;NTSR1
Spindle Assembly (GO:0051225)	3/81	0.0795825	0.417772	3.08854	7.81698	HAUS8;HAUS7;KIF11
Cellular Response To Type I Interferon (GO:0071357)	2/38	0.0804672	0.417772	4.45257	11.2201	IFNAR2;IFNAR1
Positive Regulation Of Cation Channel Activity (GO:2001259)	2/38	0.0804672	0.417772	4.45257	11.2201	LRRC26;PKD2
Negative Regulation Of Glucose Import (GO:0046325)	1/7	0.0836487	0.417772	13.3239	33.0583	ENPP1
UV Protection (GO:0009650)	1/7	0.0836487	0.417772	13.3239	33.0583	SCARA3
Regulation Of Leukocyte Proliferation (GO:0070663)	1/7	0.0836487	0.417772	13.3239	33.0583	JAK2
Regulation Of Mitophagy (GO:1901524)	1/7	0.0836487	0.417772	13.3239	33.0583	TSC2
Regulation Of Nitric Oxide Metabolic Process (GO:0080164)	1/7	0.0836487	0.417772	13.3239	33.0583	JAK2
Peptidyl-Lysine Hydroxylation (GO:0017185)	1/7	0.0836487	0.417772	13.3239	33.0583	P3H3
Cellular Response To Interferon-Alpha (GO:0035457)	1/7	0.0836487	0.417772	13.3239	33.0583	IFNAR1
Regulation Of Triglyceride Metabolic Process (GO:0090207)	1/7	0.0836487	0.417772	13.3239	33.0583	PANK2
Cobalamin Metabolic Process (GO:0009235)	1/7	0.0836487	0.417772	13.3239	33.0583	CUBN
Positive Regulation Of Attachment Of Mitotic Spindle Microtubules To Kinetochore (GO:1902425)	1/7	0.0836487	0.417772	13.3239	33.0583	BIRC5
Positive Regulation Of Fibroblast Migration (GO:0010763)	1/7	0.0836487	0.417772	13.3239	33.0583	ITGB1
Establishment Of Protein Localization To Peroxisome (GO:0072663)	1/7	0.0836487	0.417772	13.3239	33.0583	PEX1
Positive Regulation Of Insulin-Like Growth Factor Receptor Signaling Pathway (GO:0043568)	1/7	0.0836487	0.417772	13.3239	33.0583	PHIP
Telomeric D-loop Disassembly (GO:0061820)	1/7	0.0836487	0.417772	13.3239	33.0583	RECQL4
Positive Regulation Of Natural Killer Cell Proliferation (GO:0032819)	1/7	0.0836487	0.417772	13.3239	33.0583	JAK2
Histone H2A K63-linked Deubiquitination (GO:0070537)	1/7	0.0836487	0.417772	13.3239	33.0583	MPND
Kidney Mesenchyme Development (GO:0072074)	1/7	0.0836487	0.417772	13.3239	33.0583	PKD2
Proton-Transporting ATP Synthase Complex Assembly (GO:0043461)	1/7	0.0836487	0.417772	13.3239	33.0583	ATPAF2
Mitochondrial Proton-Transporting ATP Synthase Complex Assembly (GO:0033615)	1/7	0.0836487	0.417772	13.3239	33.0583	ATPAF2
Purine-Containing Compound Metabolic Process (GO:0072521)	1/7	0.0836487	0.417772	13.3239	33.0583	MACROD1
Negative Regulation Of DNA-templated DNA Replication (GO:2000104)	1/7	0.0836487	0.417772	13.3239	33.0583	CDT1
Regulation Of Attachment Of Mitotic Spindle Microtubules To Kinetochore (GO:1902423)	1/7	0.0836487	0.417772	13.3239	33.0583	BIRC5
Negative Regulation Of cAMP-dependent Protein Kinase Activity (GO:2000480)	1/7	0.0836487	0.417772	13.3239	33.0583	PRKAR1B
Release Of Sequestered Calcium Ion Into Cytosol (GO:0051209)	2/39	0.084147	0.417772	4.33201	10.7226	PLCB3;PKD2
Positive Regulation Of Cytokinesis (GO:0032467)	2/39	0.084147	0.417772	4.33201	10.7226	BIRC5;KIF20B
Positive Regulation Of Intracellular Transport (GO:0032388)	2/39	0.084147	0.417772	4.33201	10.7226	STK11;KIF20B
Non-Membrane-Bounded Organelle Assembly (GO:0140694)	4/135	0.0874597	0.417772	2.45539	5.98274	DBNL;HAUS8;HAUS7;SFI1
Retinoid Metabolic Process (GO:0001523)	2/40	0.087877	0.417772	4.2178	10.2569	CYP4V2;E2F1
Protein Localization To Chromosome (GO:0034502)	2/40	0.087877	0.417772	4.2178	10.2569	MSH2;ATR
Establishment Of Protein Localization To Organelle (GO:0072594)	3/85	0.0889541	0.417772	2.93728	7.10715	NEURL1B;IPO8;TSC2
Integrin-Mediated Signaling Pathway (GO:0007229)	3/85	0.0889541	0.417772	2.93728	7.10715	ITGB1;ADAM15;ITGA2
Protein Localization To Plasma Membrane (GO:0072659)	4/137	0.0911193	0.417772	2.41822	5.79305	PACS2;PACS1;TTC7A;S100A10
Negative Regulation Of Binding (GO:0051100)	3/86	0.0913665	0.417772	2.90175	6.94352	E2F1;JAK2;TLE5
Carbohydrate Catabolic Process (GO:0016052)	2/41	0.0916556	0.417772	4.10944	9.82041	PFKL;PGM1
Double-Strand Break Repair Via Nonhomologous End Joining (GO:0006303)	2/41	0.0916556	0.417772	4.10944	9.82041	POLA1;PAXX
CD40 Signaling Pathway (GO:0023035)	1/8	0.0950155	0.417772	11.4199	26.8792	ITGB1
GMP Metabolic Process (GO:0046037)	1/8	0.0950155	0.417772	11.4199	26.8792	GMPS
Regulation Of Helicase Activity (GO:0051095)	1/8	0.0950155	0.417772	11.4199	26.8792	MSH2
Regulation Of miRNA Metabolic Process (GO:2000628)	1/8	0.0950155	0.417772	11.4199	26.8792	SMAD3
Regulation Of Mitotic Centrosome Separation (GO:0046602)	1/8	0.0950155	0.417772	11.4199	26.8792	KIF11
Nicotinamide Nucleotide Biosynthetic Process (GO:0019359)	1/8	0.0950155	0.417772	11.4199	26.8792	NADSYN1
Nuclear Membrane Disassembly (GO:0051081)	1/8	0.0950155	0.417772	11.4199	26.8792	VRK1
Box C/D snoRNP Assembly (GO:0000492)	1/8	0.0950155	0.417772	11.4199	26.8792	PIH1D1
Peroxisomal Transport (GO:0043574)	1/8	0.0950155	0.417772	11.4199	26.8792	PEX1
Cellular Response To Hydroxyurea (GO:0072711)	1/8	0.0950155	0.417772	11.4199	26.8792	BLM
Positive Regulation Of NK T Cell Activation (GO:0051135)	1/8	0.0950155	0.417772	11.4199	26.8792	JAK2
Cobalamin Transport (GO:0015889)	1/8	0.0950155	0.417772	11.4199	26.8792	CUBN
Semaphorin-Plexin Signaling Pathway Involved In Axon Guidance (GO:1902287)	1/8	0.0950155	0.417772	11.4199	26.8792	PLXND1
Embryonic Placenta Development (GO:0001892)	1/8	0.0950155	0.417772	11.4199	26.8792	PKD2
Positive Regulation Of Extracellular Matrix Assembly (GO:1901203)	1/8	0.0950155	0.417772	11.4199	26.8792	SMAD3
Somatic Recombination Of Immunoglobulin Gene Segments (GO:0016447)	1/8	0.0950155	0.417772	11.4199	26.8792	MSH2
Fructose 1,6-Bisphosphate Metabolic Process (GO:0030388)	1/8	0.0950155	0.417772	11.4199	26.8792	PFKL
Translational Termination (GO:0006415)	1/8	0.0950155	0.417772	11.4199	26.8792	APEH
Tyrosine Phosphorylation Of STAT Protein (GO:0007260)	1/8	0.0950155	0.417772	11.4199	26.8792	JAK2
Integrin Activation (GO:0033622)	1/8	0.0950155	0.417772	11.4199	26.8792	KRIT1
Interleukin-12-Mediated Signaling Pathway (GO:0035722)	1/8	0.0950155	0.417772	11.4199	26.8792	JAK2
Regulation Of Chromosome Organization (GO:0033044)	2/43	0.0993511	0.417772	3.90859	9.0253	PIF1;RMI2
Lysosome Organization (GO:0007040)	2/43	0.0993511	0.417772	3.90859	9.0253	GAA;CLN5
Protein Localization To Cell Periphery (GO:1990778)	4/142	0.100582	0.417772	2.33001	5.35151	PACS2;PACS1;TTC7A;S100A10
Regulation Of Insulin Receptor Signaling Pathway (GO:0046626)	2/44	0.103265	0.417772	3.81533	8.66255	ENPP1;TSC2
Phosphatidylinositol Phosphate Biosynthetic Process (GO:0046854)	2/44	0.103265	0.417772	3.81533	8.66255	TTC7A;PIK3C2A
Response To Unfolded Protein (GO:0006986)	2/44	0.103265	0.417772	3.81533	8.66255	HSPA4L;STT3B
Mitotic Spindle Assembly (GO:0090307)	2/44	0.103265	0.417772	3.81533	8.66255	BIRC5;KIF11
Regulation Of DNA Recombination (GO:0000018)	2/44	0.103265	0.417772	3.81533	8.66255	BLM;MSH2
Regulation Of Cellular Response To Oxidative Stress (GO:1900407)	1/9	0.106242	0.417772	9.9919	22.4022	DHFR
Golgi Inheritance (GO:0048313)	1/9	0.106242	0.417772	9.9919	22.4022	VRK1
Negative Regulation Of Phosphatidylinositol 3-Kinase Signaling (GO:0014067)	1/9	0.106242	0.417772	9.9919	22.4022	TSC2
Negative Regulation Of Protein Autophosphorylation (GO:0031953)	1/9	0.106242	0.417772	9.9919	22.4022	ENPP1
Negative Regulation Of Telomerase Activity (GO:0051974)	1/9	0.106242	0.417772	9.9919	22.4022	PIF1
Regulation Of Natural Killer Cell Proliferation (GO:0032817)	1/9	0.106242	0.417772	9.9919	22.4022	JAK2
Axon Regeneration (GO:0031103)	1/9	0.106242	0.417772	9.9919	22.4022	DHFR
Nucleobase-Containing Compound Biosynthetic Process (GO:0034654)	1/9	0.106242	0.417772	9.9919	22.4022	POLD1
Nucleoside Metabolic Process (GO:0009116)	1/9	0.106242	0.417772	9.9919	22.4022	MACROD1
Regulation Of Protein Localization To Chromatin (GO:1905634)	1/9	0.106242	0.417772	9.9919	22.4022	VRK1
Phosphatidylethanolamine Biosynthetic Process (GO:0006646)	1/9	0.106242	0.417772	9.9919	22.4022	SFI1
Positive Regulation Of RNA Biosynthetic Process (GO:1902680)	1/9	0.106242	0.417772	9.9919	22.4022	GINS2
Regulation Of Viral-Induced Cytoplasmic Pattern Recognition Receptor Signaling Pathway (GO:0039531)	1/9	0.106242	0.417772	9.9919	22.4022	SLC15A4
Response To Hydroxyurea (GO:0072710)	1/9	0.106242	0.417772	9.9919	22.4022	BLM
Dosage Compensation (GO:0007549)	1/9	0.106242	0.417772	9.9919	22.4022	SMCHD1
Positive Regulation Of Epidermis Development (GO:0045684)	1/9	0.106242	0.417772	9.9919	22.4022	SFN
Somatic Recombination Of Immunoglobulin Genes Involved In Immune Response (GO:0002204)	1/9	0.106242	0.417772	9.9919	22.4022	MSH2
Fructose 6-Phosphate Metabolic Process (GO:0006002)	1/9	0.106242	0.417772	9.9919	22.4022	PFKL
Telomeric Loop Disassembly (GO:0090657)	1/9	0.106242	0.417772	9.9919	22.4022	RECQL4
Tetrapyrrole Metabolic Process (GO:0033013)	1/9	0.106242	0.417772	9.9919	22.4022	CUBN
Transferrin Transport (GO:0033572)	1/9	0.106242	0.417772	9.9919	22.4022	STEAP3
Type II Interferon-Mediated Signaling Pathway (GO:0060333)	1/9	0.106242	0.417772	9.9919	22.4022	JAK2
Vasoconstriction (GO:0042310)	1/9	0.106242	0.417772	9.9919	22.4022	PIK3C2A
Positive Regulation Of Platelet Activation (GO:0010572)	1/9	0.106242	0.417772	9.9919	22.4022	JAK2
Wound Healing, Spreading Of Epidermal Cells (GO:0035313)	1/9	0.106242	0.417772	9.9919	22.4022	ITGB1
Homologous Recombination (GO:0035825)	1/9	0.106242	0.417772	9.9919	22.4022	TOPBP1
Positive Regulation Of rRNA Processing (GO:2000234)	1/9	0.106242	0.417772	9.9919	22.4022	HEATR1
Positive Regulation Of Sodium Ion Transmembrane Transport (GO:1902307)	1/9	0.106242	0.417772	9.9919	22.4022	WNK2
Positive Regulation Of Transcription Of Nucleolar Large rRNA By RNA Polymerase I (GO:1901838)	1/9	0.106242	0.417772	9.9919	22.4022	PIH1D1
Protein O-linked Glycosylation Via Threonine (GO:0018243)	1/9	0.106242	0.417772	9.9919	22.4022	GALNT6
Protein Localization To Microtubule (GO:0035372)	1/9	0.106242	0.417772	9.9919	22.4022	KIF20B
Protein Localization To Microtubule Cytoskeleton (GO:0072698)	1/9	0.106242	0.417772	9.9919	22.4022	KIF20B
Purine Nucleobase Metabolic Process (GO:0006144)	1/9	0.106242	0.417772	9.9919	22.4022	GMPS
Mitotic DNA Replication Checkpoint Signaling (GO:0033314)	1/9	0.106242	0.417772	9.9919	22.4022	TOPBP1
Chromosome Organization (GO:0051276)	2/45	0.10722	0.417772	3.72641	8.32061	MSH2;H3-3A
Hexose Metabolic Process (GO:0019318)	2/45	0.10722	0.417772	3.72641	8.32061	GAA;PGM1
Mitotic G2/M Transition Checkpoint (GO:0044818)	2/46	0.111215	0.417772	3.64154	7.99787	BLM;TOPBP1
Regulation Of Angiogenesis (GO:0045765)	5/205	0.112216	0.417772	2.01152	4.39986	ITGB1;RNH1;PLXND1;KRIT1;HSPG2
Cell Junction Assembly (GO:0034329)	3/95	0.11425	0.417772	2.61668	5.67655	FARP1;DBNL;PLXND1
Positive Regulation Of Transmembrane Receptor Protein Serine/Threonine Kinase Signaling Pathway (GO:0090100)	3/95	0.11425	0.417772	2.61668	5.67655	STK11;TTK;JAK2
Recombinational Repair (GO:0000725)	3/95	0.11425	0.417772	2.61668	5.67655	RECQL4;RMI2;BLM
Golgi To Plasma Membrane Transport (GO:0006893)	2/47	0.115249	0.417772	3.56043	7.69289	KRT18;CCDC22
Regulation Of Signal Transduction By P53 Class Mediator (GO:1901796)	2/47	0.115249	0.417772	3.56043	7.69289	BOP1;STK11
Positive Regulation Of TOR Signaling (GO:0032008)	2/47	0.115249	0.417772	3.56043	7.69289	PIH1D1;KLHL22
Insulin Receptor Signaling Pathway (GO:0008286)	2/47	0.115249	0.417772	3.56043	7.69289	PHIP;PIK3C2A
Regulation Of Macroautophagy (GO:0016241)	3/96	0.116916	0.417772	2.58841	5.55552	NRBP2;TSC2;ATP6V0A1
Chromatin Organization (GO:0006325)	6/268	0.117265	0.417772	1.84436	3.95306	ZNHIT1;CHAF1A;PIH1D1;BRD9;HMGN2;H3-3A
Regulation Of Chromatin Binding (GO:0035561)	1/10	0.117329	0.417772	8.88124	19.0305	CDT1
Regulation Of Cysteine-Type Endopeptidase Activity Involved In Apoptotic Signaling Pathway (GO:2001267)	1/10	0.117329	0.417772	8.88124	19.0305	PIH1D1
Regulation Of Mitotic Sister Chromatid Separation (GO:0010965)	1/10	0.117329	0.417772	8.88124	19.0305	BIRC5
Nucleoside Triphosphate Metabolic Process (GO:0009141)	1/10	0.117329	0.417772	8.88124	19.0305	ENPP1
Cellular Response To Interleukin-12 (GO:0071349)	1/10	0.117329	0.417772	8.88124	19.0305	JAK2
Regulation Of Toll-Like Receptor 9 Signaling Pathway (GO:0034163)	1/10	0.117329	0.417772	8.88124	19.0305	SLC15A4
Positive Regulation Of DNA-templated DNA Replication (GO:2000105)	1/10	0.117329	0.417772	8.88124	19.0305	CDT1
Positive Regulation Of MHC Class II Biosynthetic Process (GO:0045348)	1/10	0.117329	0.417772	8.88124	19.0305	JAK2
Positive Regulation Of Attachment Of Spindle Microtubules To Kinetochore (GO:0051987)	1/10	0.117329	0.417772	8.88124	19.0305	BIRC5
Copper Ion Transport (GO:0006825)	1/10	0.117329	0.417772	8.88124	19.0305	STEAP3
Small Nucleolar Ribonucleoprotein Complex Assembly (GO:0000491)	1/10	0.117329	0.417772	8.88124	19.0305	PIH1D1
Engulfment Of Apoptotic Cell (GO:0043652)	1/10	0.117329	0.417772	8.88124	19.0305	XKR6
T-Circle Formation (GO:0090656)	1/10	0.117329	0.417772	8.88124	19.0305	DNA2
Fatty Acid Homeostasis (GO:0055089)	1/10	0.117329	0.417772	8.88124	19.0305	POLD1
Formation Of Extrachromosomal Circular DNA (GO:0001325)	1/10	0.117329	0.417772	8.88124	19.0305	DNA2
Telomere Maintenance Via Telomere Trimming (GO:0090737)	1/10	0.117329	0.417772	8.88124	19.0305	DNA2
Positive Regulation Of Nitric-Oxide Synthase Biosynthetic Process (GO:0051770)	1/10	0.117329	0.417772	8.88124	19.0305	JAK2
Insulin-Like Growth Factor Receptor Signaling Pathway (GO:0048009)	1/10	0.117329	0.417772	8.88124	19.0305	TSC2
Positive Regulation Of Voltage-Gated Potassium Channel Activity (GO:1903818)	1/10	0.117329	0.417772	8.88124	19.0305	LRRC26
Protein Deneddylation (GO:0000338)	1/10	0.117329	0.417772	8.88124	19.0305	GPS1
Protein Localization To Condensed Chromosome (GO:1903083)	1/10	0.117329	0.417772	8.88124	19.0305	TTK
Metanephric Mesenchyme Development (GO:0072075)	1/10	0.117329	0.417772	8.88124	19.0305	PKD2
Mitochondrial Protein Processing (GO:0034982)	1/10	0.117329	0.417772	8.88124	19.0305	PMPCA
Mitotic Spindle Elongation (GO:0000022)	1/10	0.117329	0.417772	8.88124	19.0305	BIRC5
Mitotic Spindle Midzone Assembly (GO:0051256)	1/10	0.117329	0.417772	8.88124	19.0305	BIRC5
Post-Translational Protein Modification (GO:0043687)	2/48	0.119319	0.417772	3.48286	7.40438	STT3B;JAK2
Neurogenesis (GO:0022008)	2/49	0.123425	0.417772	3.40858	7.13115	BTBD2;CLN5
Autophagy Of Mitochondrion (GO:0000422)	2/49	0.123425	0.417772	3.40858	7.13115	SPATA33;LRBA
Intrinsic Apoptotic Signaling Pathway In Response To DNA Damage (GO:0008630)	2/49	0.123425	0.417772	3.40858	7.13115	E2F1;SFN
Negative Regulation Of Cysteine-Type Endopeptidase Activity Involved In Apoptotic Process (GO:0043154)	2/49	0.123425	0.417772	3.40858	7.13115	PIH1D1;SFN
Epithelium Development (GO:0060429)	4/154	0.125034	0.417772	2.1423	4.45419	PIH1D1;KRIT1;PKD2;JAK2
Cellular Response To Insulin Stimulus (GO:0032869)	3/99	0.12505	0.417772	2.50714	5.21244	ENPP1;PHIP;PIK3C2A
Plasma Membrane Bounded Cell Projection Morphogenesis (GO:0120039)	2/50	0.127565	0.417772	3.3374	6.87213	DBNL;KIF20B
Pyruvate Metabolic Process (GO:0006090)	2/50	0.127565	0.417772	3.3374	6.87213	PFKL;PGM1
Protein Complex Oligomerization (GO:0051259)	3/100	0.127807	0.417772	2.48117	5.10435	BLM;PKD2;TRMT61B
Negative Regulation Of Glucose Transmembrane Transport (GO:0010829)	1/11	0.12828	0.417772	7.99271	16.4134	ENPP1
DNA Methylation-Dependent Heterochromatin Formation (GO:0006346)	1/11	0.12828	0.417772	7.99271	16.4134	HELLS
Regulation Of Fatty Acid Metabolic Process (GO:0019217)	1/11	0.12828	0.417772	7.99271	16.4134	PANK2
Negative Regulation Of Release Of Sequestered Calcium Ion Into Cytosol (GO:0051280)	1/11	0.12828	0.417772	7.99271	16.4134	PKD2
Negative Regulation Of Ryanodine-Sensitive Calcium-Release Channel Activity (GO:0060315)	1/11	0.12828	0.417772	7.99271	16.4134	PKD2
Nucleoside Phosphate Catabolic Process (GO:1901292)	1/11	0.12828	0.417772	7.99271	16.4134	ENPP1
Organic Cyclic Compound Catabolic Process (GO:1901361)	1/11	0.12828	0.417772	7.99271	16.4134	STS
Phagosome-Lysosome Fusion (GO:0090385)	1/11	0.12828	0.417772	7.99271	16.4134	SYT7
Cellular Response To UV-B (GO:0071493)	1/11	0.12828	0.417772	7.99271	16.4134	STK11
Phosphatidylinositol-3-Phosphate Biosynthetic Process (GO:0036092)	1/11	0.12828	0.417772	7.99271	16.4134	PIK3C2A
Cellular Response To Fluid Shear Stress (GO:0071498)	1/11	0.12828	0.417772	7.99271	16.4134	PKD2
Cellular Response To Growth Hormone Stimulus (GO:0071378)	1/11	0.12828	0.417772	7.99271	16.4134	JAK2
Dosage Compensation By Inactivation Of X Chromosome (GO:0009048)	1/11	0.12828	0.417772	7.99271	16.4134	SMCHD1
Endosomal Lumen Acidification (GO:0048388)	1/11	0.12828	0.417772	7.99271	16.4134	ATP6V0A1
Fatty Acid Beta-Oxidation Using acyl-CoA Oxidase (GO:0033540)	1/11	0.12828	0.417772	7.99271	16.4134	ACOX3
Positive Regulation Of Platelet Aggregation (GO:1901731)	1/11	0.12828	0.417772	7.99271	16.4134	JAK2
Intracellular Copper Ion Homeostasis (GO:0006878)	1/11	0.12828	0.417772	7.99271	16.4134	CCDC22
Isotype Switching (GO:0045190)	1/11	0.12828	0.417772	7.99271	16.4134	MSH2
Melanocyte Differentiation (GO:0030318)	1/11	0.12828	0.417772	7.99271	16.4134	ENPP1
Protein Localization To Kinetochore (GO:0034501)	1/11	0.12828	0.417772	7.99271	16.4134	TTK
Protein Polyglutamylation (GO:0018095)	1/11	0.12828	0.417772	7.99271	16.4134	TTLL1
Purine Ribonucleoside Monophosphate Biosynthetic Process (GO:0009168)	1/11	0.12828	0.417772	7.99271	16.4134	GMPS
Purine Ribonucleoside Monophosphate Metabolic Process (GO:0009167)	1/11	0.12828	0.417772	7.99271	16.4134	GMPS
Negative Regulation Of Cell Division (GO:0051782)	1/11	0.12828	0.417772	7.99271	16.4134	BLM
Regulation Of Cell Cycle Checkpoint (GO:1901976)	1/11	0.12828	0.417772	7.99271	16.4134	WDR76
Regulation Of Smoothened Signaling Pathway (GO:0008589)	2/51	0.131737	0.425908	3.26912	6.62633	TEDC1;PHIP
Regulation Of Telomere Maintenance Via Telomerase (GO:0032210)	2/51	0.131737	0.425908	3.26912	6.62633	PIF1;ATR
Metaphase Plate Congression (GO:0051310)	2/51	0.131737	0.425908	3.26912	6.62633	KIF22;NDC80
Cell Cycle G1/S Phase Transition (GO:0044843)	2/52	0.13594	0.430871	3.20358	6.39286	E2F1;CDKN3
Cellular Response To Ionizing Radiation (GO:0071479)	2/52	0.13594	0.430871	3.20358	6.39286	BLM;ATR
UV-damage Excision Repair (GO:0070914)	1/12	0.139095	0.430871	7.26573	14.3324	POLA1
V(D)J Recombination (GO:0033151)	1/12	0.139095	0.430871	7.26573	14.3324	LIG1
Cell Projection Assembly (GO:0030031)	1/12	0.139095	0.430871	7.26573	14.3324	PARVB
Phosphate Ion Homeostasis (GO:0055062)	1/12	0.139095	0.430871	7.26573	14.3324	ENPP1
Semaphorin-Plexin Signaling Pathway Involved In Neuron Projection Guidance (GO:1902285)	1/12	0.139095	0.430871	7.26573	14.3324	PLXND1
Endothelium Development (GO:0003158)	1/12	0.139095	0.430871	7.26573	14.3324	KRIT1
Spinal Cord Development (GO:0021510)	1/12	0.139095	0.430871	7.26573	14.3324	PKD2
Steroid Catabolic Process (GO:0006706)	1/12	0.139095	0.430871	7.26573	14.3324	STS
Positive Regulation Of Neuron Migration (GO:2001224)	1/12	0.139095	0.430871	7.26573	14.3324	KIF20B
Positive Regulation Of Sodium Ion Transmembrane Transporter Activity (GO:2000651)	1/12	0.139095	0.430871	7.26573	14.3324	WNK2
Lipid Droplet Formation (GO:0140042)	1/12	0.139095	0.430871	7.26573	14.3324	SFI1
Primary miRNA Processing (GO:0031053)	1/12	0.139095	0.430871	7.26573	14.3324	SMAD3
Protein Heterotetramerization (GO:0051290)	1/12	0.139095	0.430871	7.26573	14.3324	PKD2
Pseudouridine Synthesis (GO:0001522)	1/12	0.139095	0.430871	7.26573	14.3324	PUSL1
Mitotic DNA Integrity Checkpoint Signaling (GO:0044774)	1/12	0.139095	0.430871	7.26573	14.3324	TOPBP1
Quinone Biosynthetic Process (GO:1901663)	1/12	0.139095	0.430871	7.26573	14.3324	COQ4
Protein Homotetramerization (GO:0051289)	2/53	0.140173	0.433203	3.1406	6.1709	TK1;PKD2
Intrinsic Apoptotic Signaling Pathway (GO:0097193)	3/105	0.141904	0.433701	2.35894	4.60608	STK11;E2F1;SFN
Regulation Of Lipid Metabolic Process (GO:0019216)	2/54	0.144434	0.433701	3.08005	5.95969	PANK2;C1QTNF2
Nucleosome Assembly (GO:0006334)	2/54	0.144434	0.433701	3.08005	5.95969	CHAF1A;H3-3A
Positive Regulation Of Cell Growth (GO:0030307)	3/106	0.144784	0.433701	2.33592	4.51419	RNF157;KLHL22;H3-3A
Positive Regulation Of Autophagy (GO:0010508)	3/107	0.147683	0.433701	2.31334	4.4247	STK11;TSC2;PIK3C2A
Positive Regulation Of Cell Population Proliferation (GO:0008284)	9/483	0.147797	0.433701	1.53154	2.92817	CNOT6L;IL11RA;E2F1;BIRC5;BRD9;PHIP;TTK;KIF20B;JAK2
Negative Regulation Of Receptor Internalization (GO:0002091)	1/13	0.149777	0.433701	6.65992	12.6446	WDR54
Regulation Of Nitric-Oxide Synthase Biosynthetic Process (GO:0051769)	1/13	0.149777	0.433701	6.65992	12.6446	JAK2
Regulation Of Transcription Of Nucleolar Large rRNA By RNA Polymerase I (GO:1901836)	1/13	0.149777	0.433701	6.65992	12.6446	PIH1D1
Positive Regulation Of T-helper 17 Type Immune Response (GO:2000318)	1/13	0.149777	0.433701	6.65992	12.6446	JAK2
Clathrin Coat Assembly (GO:0048268)	1/13	0.149777	0.433701	6.65992	12.6446	PIK3C2A
Cytoplasmic Sequestering Of Protein (GO:0051220)	1/13	0.149777	0.433701	6.65992	12.6446	PKD2
Cytoplasmic Sequestering Of Transcription Factor (GO:0042994)	1/13	0.149777	0.433701	6.65992	12.6446	PKD2
Positive Regulation Of Double-Strand Break Repair Via Nonhomologous End Joining (GO:2001034)	1/13	0.149777	0.433701	6.65992	12.6446	SMCHD1
Endolysosomal Toll-Like Receptor Signaling Pathway (GO:0140894)	1/13	0.149777	0.433701	6.65992	12.6446	SCARA3
Spliceosomal tri-snRNP Complex Assembly (GO:0000244)	1/13	0.149777	0.433701	6.65992	12.6446	CD2BP2
Substrate-Dependent Cell Migration (GO:0006929)	1/13	0.149777	0.433701	6.65992	12.6446	ITGA2
Glomerular Filtration (GO:0003094)	1/13	0.149777	0.433701	6.65992	12.6446	TBC1D8B
Ubiquinone Biosynthetic Process (GO:0006744)	1/13	0.149777	0.433701	6.65992	12.6446	COQ4
Positive Regulation Of Potassium Ion Transmembrane Transporter Activity (GO:1901018)	1/13	0.149777	0.433701	6.65992	12.6446	LRRC26
Interleukin-6-Mediated Signaling Pathway (GO:0070102)	1/13	0.149777	0.433701	6.65992	12.6446	JAK2
Intraciliary Retrograde Transport (GO:0035721)	1/13	0.149777	0.433701	6.65992	12.6446	DYNC2I2
Protein Hydroxylation (GO:0018126)	1/13	0.149777	0.433701	6.65992	12.6446	P3H3
Purine Ribonucleoside Bisphosphate Metabolic Process (GO:0034035)	1/13	0.149777	0.433701	6.65992	12.6446	ENPP1
Regulation Of ERBB Signaling Pathway (GO:1901184)	1/13	0.149777	0.433701	6.65992	12.6446	WDR54
Regulation Of T-helper 17 Type Immune Response (GO:2000316)	1/13	0.149777	0.433701	6.65992	12.6446	JAK2
Negative Regulation Of Bone Mineralization (GO:0030502)	1/13	0.149777	0.433701	6.65992	12.6446	ENPP1
Regulation Of cAMP-dependent Protein Kinase Activity (GO:2000479)	1/13	0.149777	0.433701	6.65992	12.6446	PRKAR1B
Regulation Of Cellular Ketone Metabolic Process (GO:0010565)	1/13	0.149777	0.433701	6.65992	12.6446	PANK2
Nucleotide-Excision Repair (GO:0006289)	2/56	0.153035	0.440319	2.96567	5.56683	POLA1;POLD1
Mitotic DNA Damage Checkpoint Signaling (GO:0044773)	2/56	0.153035	0.440319	2.96567	5.56683	BLM;TOPBP1
Cell-Matrix Adhesion (GO:0007160)	3/109	0.153538	0.440319	2.26946	4.25254	ITGB1;ADAM15;ITGA2
RNA Catabolic Process (GO:0006401)	2/57	0.157373	0.440319	2.9116	5.38396	RNH1;DNA2
Signal Transduction In Response To DNA Damage (GO:0042770)	2/57	0.157373	0.440319	2.9116	5.38396	E2F1;ATR
Aorta Development (GO:0035904)	1/14	0.160326	0.440319	6.14731	11.2529	PKD2
Regulation Of Phosphate Metabolic Process (GO:0019220)	1/14	0.160326	0.440319	6.14731	11.2529	MCM7
Calcium Ion-Regulated Exocytosis Of Neurotransmitter (GO:0048791)	1/14	0.160326	0.440319	6.14731	11.2529	SYT7
Phagolysosome Assembly (GO:0001845)	1/14	0.160326	0.440319	6.14731	11.2529	SYT7
Centromere Complex Assembly (GO:0034508)	1/14	0.160326	0.440319	6.14731	11.2529	CENPI
Resolution Of Meiotic Recombination Intermediates (GO:0000712)	1/14	0.160326	0.440319	6.14731	11.2529	FANCM
Positive Regulation Of Adaptive Immune Response Based On Somatic Recombination Of Immune Receptors Built From Immunoglobulin Superfamily Domains (GO:0002824)	1/14	0.160326	0.440319	6.14731	11.2529	JAK2
Contractile Actin Filament Bundle Assembly (GO:0030038)	1/14	0.160326	0.440319	6.14731	11.2529	ITGB1
Copper Ion Homeostasis (GO:0055070)	1/14	0.160326	0.440319	6.14731	11.2529	CCDC22
Smooth Muscle Contraction (GO:0006939)	1/14	0.160326	0.440319	6.14731	11.2529	PIK3C2A
Stress Fiber Assembly (GO:0043149)	1/14	0.160326	0.440319	6.14731	11.2529	ITGB1
Ubiquinone Metabolic Process (GO:0006743)	1/14	0.160326	0.440319	6.14731	11.2529	COQ4
Lipoprotein Biosynthetic Process (GO:0042158)	1/14	0.160326	0.440319	6.14731	11.2529	ATG16L2
Mammary Gland Epithelium Development (GO:0061180)	1/14	0.160326	0.440319	6.14731	11.2529	JAK2
Membrane Raft Organization (GO:0031579)	1/14	0.160326	0.440319	6.14731	11.2529	S100A10
Protein Localization To Vacuole (GO:0072665)	1/14	0.160326	0.440319	6.14731	11.2529	KPTN
Mitotic Recombination (GO:0006312)	1/14	0.160326	0.440319	6.14731	11.2529	MSH2
Regulation Of MHC Class II Biosynthetic Process (GO:0045346)	1/14	0.160326	0.440319	6.14731	11.2529	JAK2
Regulation Of Bone Remodeling (GO:0046850)	1/14	0.160326	0.440319	6.14731	11.2529	SYT7
Negative Regulation Of Cilium Assembly (GO:1902018)	1/14	0.160326	0.440319	6.14731	11.2529	KIF24
Selective Autophagy (GO:0061912)	2/58	0.161733	0.443269	2.85947	5.2094	SPATA33;LRBA
Heart Development (GO:0007507)	4/171	0.163443	0.445947	1.92255	3.4823	TCF25;TSC2;PHIP;PKD2
Phosphorylation (GO:0016310)	8/429	0.165416	0.445947	1.53056	2.75393	PANK2;STK11;PRKAR1B;WNK2;BIRC5;VRK1;JAK2;ATR
Regulation Of Type I Interferon Production (GO:0032479)	2/59	0.166115	0.445947	2.80916	5.04264	POLA1;KLHL22
Glucose Metabolic Process (GO:0006006)	2/59	0.166115	0.445947	2.80916	5.04264	GAA;PGM1
protein-DNA Complex Assembly (GO:0065004)	2/59	0.166115	0.445947	2.80916	5.04264	CHAF1A;H3-3A
Regulation Of Cellular Response To Heat (GO:1900034)	1/15	0.170746	0.445947	5.70792	10.0892	ATR
3'-Phosphoadenosine 5'-Phosphosulfate Metabolic Process (GO:0050427)	1/15	0.170746	0.445947	5.70792	10.0892	ENPP1
B Cell Mediated Immunity (GO:0019724)	1/15	0.170746	0.445947	5.70792	10.0892	MSH2
DNA Alkylation (GO:0006305)	1/15	0.170746	0.445947	5.70792	10.0892	HELLS
DNA Double-Strand Break Processing (GO:0000729)	1/15	0.170746	0.445947	5.70792	10.0892	DNA2
Regulation Of Isotype Switching (GO:0045191)	1/15	0.170746	0.445947	5.70792	10.0892	SLC15A4
Amyloid-Beta Metabolic Process (GO:0050435)	1/15	0.170746	0.445947	5.70792	10.0892	APEH
Nucleotide-Sugar Biosynthetic Process (GO:0009226)	1/15	0.170746	0.445947	5.70792	10.0892	GMPPB
Regulation Of rRNA Processing (GO:2000232)	1/15	0.170746	0.445947	5.70792	10.0892	HEATR1
Regulation Of Systemic Arterial Blood Pressure (GO:0003073)	1/15	0.170746	0.445947	5.70792	10.0892	PLCB3
Platelet-Derived Growth Factor Receptor Signaling Pathway (GO:0048008)	1/15	0.170746	0.445947	5.70792	10.0892	PIK3C2A
Renal Filtration (GO:0097205)	1/15	0.170746	0.445947	5.70792	10.0892	TBC1D8B
Positive Regulation Of Cell Activation (GO:0050867)	1/15	0.170746	0.445947	5.70792	10.0892	JAK2
Positive Regulation Of Cyclin-Dependent Protein Serine/Threonine Kinase Activity (GO:0045737)	1/15	0.170746	0.445947	5.70792	10.0892	PKD2
Positive Regulation Of Mitotic Sister Chromatid Separation (GO:1901970)	1/15	0.170746	0.445947	5.70792	10.0892	BIRC5
mRNA Methylation (GO:0080009)	1/15	0.170746	0.445947	5.70792	10.0892	TRMT61B
Protein Localization To Chromosome, Telomeric Region (GO:0070198)	1/15	0.170746	0.445947	5.70792	10.0892	ATR
Regulation Of Rac Protein Signal Transduction (GO:0035020)	1/15	0.170746	0.445947	5.70792	10.0892	STMN3
Negative Regulation Of DNA Replication (GO:0008156)	1/15	0.170746	0.445947	5.70792	10.0892	CDT1
Autophagosome Organization (GO:1905037)	2/61	0.174941	0.451573	2.71366	4.73074	PACS2;ATG16L2
Negative Regulation Of Autophagy (GO:0010507)	2/61	0.174941	0.451573	2.71366	4.73074	NRBP2;KLHL22
Negative Regulation Of Kinase Activity (GO:0033673)	2/62	0.179381	0.451573	2.66829	4.58477	TSC2;SFN
Phosphatidylinositol-Mediated Signaling (GO:0048015)	2/62	0.179381	0.451573	2.66829	4.58477	PLCB3;PIK3C2A
B Cell Activation Involved In Immune Response (GO:0002312)	1/16	0.181036	0.451573	5.32713	9.10437	MSH2
Activin Receptor Signaling Pathway (GO:0032924)	1/16	0.181036	0.451573	5.32713	9.10437	SMAD3
Regulation Of Response To Cytokine Stimulus (GO:0060759)	1/16	0.181036	0.451573	5.32713	9.10437	TLE5
Phosphatidylinositol Dephosphorylation (GO:0046856)	1/16	0.181036	0.451573	5.32713	9.10437	PMPCA
Cellular Response To Gamma Radiation (GO:0071480)	1/16	0.181036	0.451573	5.32713	9.10437	ATR
Regulation Of Transforming Growth Factor Beta Production (GO:0071634)	1/16	0.181036	0.451573	5.32713	9.10437	SMAD3
Cellular Response To Nitrogen Compound (GO:1901699)	1/16	0.181036	0.451573	5.32713	9.10437	BLM
Positive Regulation Of Cell Migration Involved In Sprouting Angiogenesis (GO:0090050)	1/16	0.181036	0.451573	5.32713	9.10437	PIK3C2A
Ruffle Organization (GO:0031529)	1/16	0.181036	0.451573	5.32713	9.10437	AIF1L
Endoplasmic Reticulum Tubular Network Organization (GO:0071786)	1/16	0.181036	0.451573	5.32713	9.10437	REEP1
Positive Regulation Of Homotypic Cell-Cell Adhesion (GO:0034112)	1/16	0.181036	0.451573	5.32713	9.10437	JAK2
Glycoprotein Catabolic Process (GO:0006516)	1/16	0.181036	0.451573	5.32713	9.10437	STT3B
Vasculature Development (GO:0001944)	1/16	0.181036	0.451573	5.32713	9.10437	STK11
Heart Process (GO:0003015)	1/16	0.181036	0.451573	5.32713	9.10437	ZNHIT1
Intracellular Cholesterol Transport (GO:0032367)	1/16	0.181036	0.451573	5.32713	9.10437	SYT7
Intraciliary Anterograde Transport (GO:0035720)	1/16	0.181036	0.451573	5.32713	9.10437	IFT80
Lymphocyte Mediated Immunity (GO:0002449)	1/16	0.181036	0.451573	5.32713	9.10437	MSH2
Mesonephric Tubule Development (GO:0072164)	1/16	0.181036	0.451573	5.32713	9.10437	PKD2
Protein Targeting To Peroxisome (GO:0006625)	1/16	0.181036	0.451573	5.32713	9.10437	PEX1
Negative Regulation Of Anoikis (GO:2000811)	1/16	0.181036	0.451573	5.32713	9.10437	ITGB1
G1/S Transition Of Mitotic Cell Cycle (GO:0000082)	2/63	0.183839	0.455595	2.62442	4.44497	E2F1;CDKN3
Regulation Of Cellular Respiration (GO:0043457)	1/17	0.191199	0.455595	4.99393	8.26215	IFNAR1
NAD Biosynthetic Process (GO:0009435)	1/17	0.191199	0.455595	4.99393	8.26215	NADSYN1
Rac Protein Signal Transduction (GO:0016601)	1/17	0.191199	0.455595	4.99393	8.26215	DBNL
Neural Tube Development (GO:0021915)	1/17	0.191199	0.455595	4.99393	8.26215	PKD2
Neuron Maturation (GO:0042551)	1/17	0.191199	0.455595	4.99393	8.26215	CLN5
Carbohydrate Derivative Catabolic Process (GO:1901136)	1/17	0.191199	0.455595	4.99393	8.26215	STT3B
Carbohydrate Derivative Transport (GO:1901264)	1/17	0.191199	0.455595	4.99393	8.26215	SLC15A4
Carboxylic Acid Biosynthetic Process (GO:0046394)	1/17	0.191199	0.455595	4.99393	8.26215	UROS
Regulation Of Receptor Signaling Pathway Via STAT (GO:1904892)	1/17	0.191199	0.455595	4.99393	8.26215	JAK2
Peroxisomal Membrane Transport (GO:0015919)	1/17	0.191199	0.455595	4.99393	8.26215	PEX1
Polyol Metabolic Process (GO:0019751)	1/17	0.191199	0.455595	4.99393	8.26215	IMPA2
Positive Chemotaxis (GO:0050918)	1/17	0.191199	0.455595	4.99393	8.26215	TSC2
Positive Regulation Of SMAD Protein Signal Transduction (GO:0060391)	1/17	0.191199	0.455595	4.99393	8.26215	JAK2
Positive Regulation Of Alpha-Beta T Cell Proliferation (GO:0046641)	1/17	0.191199	0.455595	4.99393	8.26215	JAK2
Diol Biosynthetic Process (GO:0034312)	1/17	0.191199	0.455595	4.99393	8.26215	DHFR
Positive Regulation Of Dendrite Extension (GO:1903861)	1/17	0.191199	0.455595	4.99393	8.26215	RNF157
Facultative Heterochromatin Formation (GO:0140718)	1/17	0.191199	0.455595	4.99393	8.26215	HELLS
Positive Regulation Of Leukocyte Proliferation (GO:0070665)	1/17	0.191199	0.455595	4.99393	8.26215	JAK2
Positive Regulation Of Nitric-Oxide Synthase Activity (GO:0051000)	1/17	0.191199	0.455595	4.99393	8.26215	DHFR
Growth Hormone Receptor Signaling Pathway (GO:0060396)	1/17	0.191199	0.455595	4.99393	8.26215	JAK2
Leukocyte Tethering Or Rolling (GO:0050901)	1/17	0.191199	0.455595	4.99393	8.26215	ITGB1
Mesenchyme Development (GO:0060485)	1/17	0.191199	0.455595	4.99393	8.26215	PKD2
Purine-Containing Compound Biosynthetic Process (GO:0072522)	1/17	0.191199	0.455595	4.99393	8.26215	GMPS
Receptor Recycling (GO:0001881)	1/17	0.191199	0.455595	4.99393	8.26215	PEX1
Cellular Response To Light Stimulus (GO:0071482)	2/65	0.192801	0.45859	2.54084	4.18248	POLD1;ATR
Receptor-Mediated Endocytosis (GO:0006898)	3/122	0.193211	0.458748	2.0202	3.32115	ITGB1;CUBN;HSPG2
Phosphate-Containing Compound Metabolic Process (GO:0006796)	4/184	0.195322	0.459525	1.78251	2.91103	PANK2;PFKL;IMPA2;ENPP1
Regulation Of Endocytosis (GO:0030100)	2/66	0.197303	0.459525	2.50102	4.05918	TSC2;SYT7
Peptidyl-Threonine Modification (GO:0018210)	2/66	0.197303	0.459525	2.50102	4.05918	GALNT6;STK11
Regulation Of Dendrite Extension (GO:1903859)	1/18	0.201237	0.459525	4.69993	7.53526	RNF157
Regulation Of Epidermal Cell Differentiation (GO:0045604)	1/18	0.201237	0.459525	4.69993	7.53526	SFN
Branching Involved In Ureteric Bud Morphogenesis (GO:0001658)	1/18	0.201237	0.459525	4.69993	7.53526	PKD2
Regulation Of Protein Neddylation (GO:2000434)	1/18	0.201237	0.459525	4.69993	7.53526	GPS1
Cellular Response To Inorganic Substance (GO:0071241)	1/18	0.201237	0.459525	4.69993	7.53526	BLM
Response To Axon Injury (GO:0048678)	1/18	0.201237	0.459525	4.69993	7.53526	DHFR
Response To Organophosphorus (GO:0046683)	1/18	0.201237	0.459525	4.69993	7.53526	ENPP1
Detection Of Mechanical Stimulus (GO:0050982)	1/18	0.201237	0.459525	4.69993	7.53526	PKD2
Positive Regulation Of Cyclin-Dependent Protein Kinase Activity (GO:1904031)	1/18	0.201237	0.459525	4.69993	7.53526	PKD2
Positive Regulation Of Epidermal Cell Differentiation (GO:0045606)	1/18	0.201237	0.459525	4.69993	7.53526	SFN
Positive Regulation Of Extracellular Matrix Organization (GO:1903055)	1/18	0.201237	0.459525	4.69993	7.53526	SMAD3
Positive Regulation Of Focal Adhesion Assembly (GO:0051894)	1/18	0.201237	0.459525	4.69993	7.53526	S100A10
Positive Regulation Of Natural Killer Cell Activation (GO:0032816)	1/18	0.201237	0.459525	4.69993	7.53526	JAK2
Ureteric Bud Development (GO:0001657)	1/18	0.201237	0.459525	4.69993	7.53526	PKD2
Ureteric Bud Morphogenesis (GO:0060675)	1/18	0.201237	0.459525	4.69993	7.53526	PKD2
Protein Localization To Chromosome, Centromeric Region (GO:0071459)	1/18	0.201237	0.459525	4.69993	7.53526	TTK
Regulation Of DNA Damage Checkpoint (GO:2000001)	1/18	0.201237	0.459525	4.69993	7.53526	WDR76
Myoblast Fusion (GO:0007520)	1/18	0.201237	0.459525	4.69993	7.53526	ITGB1
Activation Of Cysteine-Type Endopeptidase Activity Involved In Apoptotic Process (GO:0006919)	2/67	0.201818	0.459525	2.46241	3.94081	SMAD3;JAK2
Extrinsic Apoptotic Signaling Pathway (GO:0097191)	2/67	0.201818	0.459525	2.46241	3.94081	SMAD3;JAK2
tRNA Modification (GO:0006400)	2/67	0.201818	0.459525	2.46241	3.94081	DUS1L;PUSL1
Regulation Of Mitotic Cell Cycle (GO:0007346)	3/125	0.202709	0.459981	1.97022	3.14444	CDC27;KIF20B;PKMYT1
Response To Cytokine (GO:0034097)	3/125	0.202709	0.459981	1.97022	3.14444	IFNAR2;JAK2;TLE5
B Cell Differentiation (GO:0030183)	2/68	0.206346	0.46488	2.42498	3.82711	ITGB1;MSH2
Cytosolic Transport (GO:0016482)	3/127	0.209101	0.46488	1.93825	3.03324	TMEM87B;SYT7;CLN5
Phagocytosis (GO:0006909)	2/69	0.210884	0.46488	2.38867	3.71784	ITGB1;SYT7
Cellular Response To Calcium Ion (GO:0071277)	2/69	0.210884	0.46488	2.38867	3.71784	PKD2;SYT7
Establishment Of Protein Localization To Membrane (GO:0090150)	2/69	0.210884	0.46488	2.38867	3.71784	REEP1;ZDHHC14
RNA-templated DNA Biosynthetic Process (GO:0006278)	1/19	0.211151	0.46488	4.4386	6.90283	PIF1
Regulation Of Insulin-Like Growth Factor Receptor Signaling Pathway (GO:0043567)	1/19	0.211151	0.46488	4.4386	6.90283	PHIP
Negative Regulation Of Telomere Maintenance Via Telomerase (GO:0032211)	1/19	0.211151	0.46488	4.4386	6.90283	PIF1
Regulation Of Tissue Remodeling (GO:0034103)	1/19	0.211151	0.46488	4.4386	6.90283	SYT7
Regulation Of Transcription Involved In G1/S Transition Of Mitotic Cell Cycle (GO:0000083)	1/19	0.211151	0.46488	4.4386	6.90283	E2F1
Release Of Cytochrome C From Mitochondria (GO:0001836)	1/19	0.211151	0.46488	4.4386	6.90283	SFN
Establishment Of Skin Barrier (GO:0061436)	1/19	0.211151	0.46488	4.4386	6.90283	SFN
Telomere Maintenance Via Telomerase (GO:0007004)	1/19	0.211151	0.46488	4.4386	6.90283	PIF1
Glycogen Metabolic Process (GO:0005977)	1/19	0.211151	0.46488	4.4386	6.90283	GAA
Heme Biosynthetic Process (GO:0006783)	1/19	0.211151	0.46488	4.4386	6.90283	UROS
Leukocyte Adhesion To Vascular Endothelial Cell (GO:0061756)	1/19	0.211151	0.46488	4.4386	6.90283	ITGB1
Protein Heterooligomerization (GO:0051291)	1/19	0.211151	0.46488	4.4386	6.90283	PKD2
Protein Insertion Into Membrane (GO:0051205)	1/19	0.211151	0.46488	4.4386	6.90283	REEP1
Protein Localization To Membrane (GO:0072657)	4/192	0.215824	0.472382	1.70596	2.61574	PACS2;PACS1;TTC7A;S100A10
Regulation Of Cell Cycle Process (GO:0010564)	3/130	0.218772	0.472382	1.89217	2.87559	KIF11;KIF20B;PKMYT1
Regulation Of Double-Strand Break Repair Via Homologous Recombination (GO:0010569)	2/71	0.219988	0.472382	2.31919	3.51168	SMCHD1;RMI2
Regulation Of Hydrolase Activity (GO:0051336)	2/71	0.219988	0.472382	2.31919	3.51168	PLXND1;STMN3
Negative Regulation Of Protein Binding (GO:0032091)	2/71	0.219988	0.472382	2.31919	3.51168	ADAM15;TLE5
Positive Regulation Of Cell-Substrate Adhesion (GO:0010811)	2/71	0.219988	0.472382	2.31919	3.51168	JAK2;S100A10
DNA Methylation (GO:0006306)	1/20	0.220942	0.472382	4.20477	6.34861	HELLS
Regulation Of Fibroblast Migration (GO:0010762)	1/20	0.220942	0.472382	4.20477	6.34861	ITGB1
Regulation Of Meiotic Cell Cycle (GO:0051445)	1/20	0.220942	0.472382	4.20477	6.34861	CDC27
Nuclear-Transcribed mRNA poly(A) Tail Shortening (GO:0000289)	1/20	0.220942	0.472382	4.20477	6.34861	CNOT6L
Regulation Of Spindle Organization (GO:0090224)	1/20	0.220942	0.472382	4.20477	6.34861	TACC3
Response To ATP (GO:0033198)	1/20	0.220942	0.472382	4.20477	6.34861	ENPP1
Endoplasmic Reticulum Calcium Ion Homeostasis (GO:0032469)	1/20	0.220942	0.472382	4.20477	6.34861	PACS2
Positive Regulation Of Epithelial Cell Differentiation (GO:0030858)	1/20	0.220942	0.472382	4.20477	6.34861	SFN
Microglial Cell Activation (GO:0001774)	1/20	0.220942	0.472382	4.20477	6.34861	JAK2
Myoblast Differentiation (GO:0045445)	1/20	0.220942	0.472382	4.20477	6.34861	ITGB1
Regulation Of Calcium Ion Import (GO:0090279)	1/20	0.220942	0.472382	4.20477	6.34861	PKD2
Negative Regulation Of Cytokine Production Involved In Inflammatory Response (GO:1900016)	1/20	0.220942	0.472382	4.20477	6.34861	CHID1
Synapse Organization (GO:0050808)	3/131	0.222016	0.473918	1.8773	2.82534	FARP1;DBNL;PLXND1
Protein-Containing Complex Assembly (GO:0065003)	6/328	0.223274	0.475842	1.49607	2.24314	BLM;DBNL;SMAD3;PIH1D1;KRIT1;PIK3C2A
Transforming Growth Factor Beta Receptor Signaling Pathway (GO:0007179)	2/72	0.224553	0.477803	2.28595	3.41439	ITGB1;SMAD3
Ubiquitin-Dependent ERAD Pathway (GO:0030433)	2/73	0.229125	0.481465	2.25364	3.3207	TMEM67;STT3B
Protein Tetramerization (GO:0051262)	2/73	0.229125	0.481465	2.25364	3.3207	TK1;PKD2
Anaphase-Promoting Complex-Dependent Catabolic Process (GO:0031145)	1/21	0.230612	0.481465	3.99433	5.85977	CDC27
Regulation Of Steroid Metabolic Process (GO:0019218)	1/21	0.230612	0.481465	3.99433	5.85977	PANK2
Plasma Membrane Repair (GO:0001778)	1/21	0.230612	0.481465	3.99433	5.85977	SYT7
Porphyrin-Containing Compound Biosynthetic Process (GO:0006779)	1/21	0.230612	0.481465	3.99433	5.85977	UROS
Skin Epidermis Development (GO:0098773)	1/21	0.230612	0.481465	3.99433	5.85977	SFN
Positive Regulation Of Signal Transduction By P53 Class Mediator (GO:1901798)	1/21	0.230612	0.481465	3.99433	5.85977	ATR
Positive Regulation Of Smoothened Signaling Pathway (GO:0045880)	1/21	0.230612	0.481465	3.99433	5.85977	TEDC1
Lipid Catabolic Process (GO:0016042)	1/21	0.230612	0.481465	3.99433	5.85977	STS
Purine Nucleotide Biosynthetic Process (GO:0006164)	1/21	0.230612	0.481465	3.99433	5.85977	NADSYN1
Negative Regulation Of Biomineral Tissue Development (GO:0070168)	1/21	0.230612	0.481465	3.99433	5.85977	ENPP1
Negative Regulation Of Neuron Apoptotic Process (GO:0043524)	2/74	0.233703	0.485637	2.22222	3.23045	NRBP2;MSH2
Regulation Of mRNA Stability (GO:0043488)	2/74	0.233703	0.485637	2.22222	3.23045	CARHSP1;E2F1
Import Into Nucleus (GO:0051170)	2/74	0.233703	0.485637	2.22222	3.23045	IPO8;TSC2
Positive Regulation Of Signal Transduction (GO:0009967)	5/266	0.235434	0.486904	1.53659	2.2224	TEDC1;PIH1D1;PHIP;JAK2;PKD2
Nucleosome Organization (GO:0034728)	2/75	0.238287	0.486904	2.19167	3.14346	CHAF1A;H3-3A
Regulation Of Dopamine Secretion (GO:0014059)	1/22	0.240162	0.486904	3.80393	5.42609	SYT7
NAD Metabolic Process (GO:0019674)	1/22	0.240162	0.486904	3.80393	5.42609	NADSYN1
Oxoacid Metabolic Process (GO:0043436)	1/22	0.240162	0.486904	3.80393	5.42609	ENPP1
peptidyl-L-cysteine S-palmitoylation (GO:0018230)	1/22	0.240162	0.486904	3.80393	5.42609	ZDHHC14
peptidyl-S-diacylglycerol-L-cysteine Biosynthetic Process From Peptidyl-Cysteine (GO:0018231)	1/22	0.240162	0.486904	3.80393	5.42609	ZDHHC14
Peptidyl-Glutamic Acid Modification (GO:0018200)	1/22	0.240162	0.486904	3.80393	5.42609	TTLL1
Placenta Development (GO:0001890)	1/22	0.240162	0.486904	3.80393	5.42609	PKD2
Cellular Response To Low-Density Lipoprotein Particle Stimulus (GO:0071404)	1/22	0.240162	0.486904	3.80393	5.42609	ITGB1
Response To Gamma Radiation (GO:0010332)	1/22	0.240162	0.486904	3.80393	5.42609	ATR
snRNA 3'-End Processing (GO:0034472)	1/22	0.240162	0.486904	3.80393	5.42609	INTS1
Postreplication Repair (GO:0006301)	1/22	0.240162	0.486904	3.80393	5.42609	MSH2
Mammary Gland Development (GO:0030879)	1/22	0.240162	0.486904	3.80393	5.42609	JAK2
Protein Neddylation (GO:0045116)	1/22	0.240162	0.486904	3.80393	5.42609	GPS1
Regulation Of Catabolic Process (GO:0009894)	1/22	0.240162	0.486904	3.80393	5.42609	ITGB1
Negative Regulation Of Blood Vessel Morphogenesis (GO:2000181)	2/77	0.247468	0.497694	2.13301	2.97869	KRIT1;HSPG2
Regulation Of Cellular Response To Transforming Growth Factor Beta Stimulus (GO:1903844)	1/23	0.249594	0.497694	3.63084	5.03931	SMAD3
Adaptive Immune Response Based On Somatic Recombination Of Immune Receptors Built From Immunoglobulin Superfamily Domains (GO:0002460)	1/23	0.249594	0.497694	3.63084	5.03931	MSH2
Artery Development (GO:0060840)	1/23	0.249594	0.497694	3.63084	5.03931	PKD2
Cell-Cell Signaling By Wnt (GO:0198738)	1/23	0.249594	0.497694	3.63084	5.03931	PKD2
Cellular Response To Interleukin-6 (GO:0071354)	1/23	0.249594	0.497694	3.63084	5.03931	JAK2
Rescue Of Stalled Ribosome (GO:0072344)	1/23	0.249594	0.497694	3.63084	5.03931	TCF25
Positive Regulation Of Cell-Substrate Junction Organization (GO:0150117)	1/23	0.249594	0.497694	3.63084	5.03931	S100A10
Translesion Synthesis (GO:0019985)	1/23	0.249594	0.497694	3.63084	5.03931	POLD1
Hepaticobiliary System Development (GO:0061008)	1/23	0.249594	0.497694	3.63084	5.03931	PKD2
Protein N-linked Glycosylation Via Asparagine (GO:0018279)	1/23	0.249594	0.497694	3.63084	5.03931	STT3B
Negative Regulation Of Wnt Signaling Pathway (GO:0030178)	3/140	0.251605	0.500369	1.75317	2.41919	STK11;TSC2;TLE5
Organonitrogen Compound Catabolic Process (GO:1901565)	2/78	0.252063	0.500369	2.10484	2.90063	SLC16A3;CLN5
Regulation Of TOR Signaling (GO:0032006)	2/78	0.252063	0.500369	2.10484	2.90063	PIH1D1;TSC2
Negative Regulation Of Cell Differentiation (GO:0045596)	4/207	0.255696	0.504193	1.5787	2.15298	SMAD3;E2F1;ENPP1;BRD9
Protein Import Into Nucleus (GO:0006606)	2/79	0.25666	0.504193	2.07739	2.82526	IPO8;TSC2
Negative Regulation Of Ossification (GO:0030279)	1/24	0.25891	0.504193	3.4728	4.69271	ENPP1
Peroxisome Organization (GO:0007031)	1/24	0.25891	0.504193	3.4728	4.69271	PEX1
Regulation Of Ryanodine-Sensitive Calcium-Release Channel Activity (GO:0060314)	1/24	0.25891	0.504193	3.4728	4.69271	PKD2
Response To Hexose (GO:0009746)	1/24	0.25891	0.504193	3.4728	4.69271	PFKL
Response To Purine-Containing Compound (GO:0014074)	1/24	0.25891	0.504193	3.4728	4.69271	ENPP1
Positive Regulation Of Cellular Response To Transforming Growth Factor Beta Stimulus (GO:1903846)	1/24	0.25891	0.504193	3.4728	4.69271	STK11
Positive Regulation Of Interleukin-17 Production (GO:0032740)	1/24	0.25891	0.504193	3.4728	4.69271	JAK2
Iron Ion Transport (GO:0006826)	1/24	0.25891	0.504193	3.4728	4.69271	STEAP3
Positive Regulation Of Transforming Growth Factor Beta Receptor Signaling Pathway (GO:0030511)	1/24	0.25891	0.504193	3.4728	4.69271	STK11
Protein Kinase B Signaling (GO:0043491)	1/24	0.25891	0.504193	3.4728	4.69271	TSC2
Regulation Of Actin Nucleation (GO:0051125)	1/24	0.25891	0.504193	3.4728	4.69271	RNH1
Wound Healing (GO:0042060)	2/80	0.261259	0.507942	2.05066	2.75248	SMAD3;SYT7
Positive Regulation Of Transferase Activity (GO:0051347)	3/143	0.261598	0.507942	1.71534	2.30017	RFC5;GINS2;CHTF18
Activation Of Protein Kinase Activity (GO:0032147)	2/81	0.265858	0.509448	2.0246	2.68217	STK11;JAK2
Positive Regulation Of Growth (GO:0045927)	2/81	0.265858	0.509448	2.0246	2.68217	KLHL22;H3-3A
Regulation Of Double-Strand Break Repair Via Nonhomologous End Joining (GO:2001032)	1/25	0.268111	0.509448	3.32794	4.38075	SMCHD1
Regulation Of Glycogen Biosynthetic Process (GO:0005979)	1/25	0.268111	0.509448	3.32794	4.38075	ENPP1
Negative Regulation Of Smoothened Signaling Pathway (GO:0045879)	1/25	0.268111	0.509448	3.32794	4.38075	ENPP1
Negative Regulation Of Telomere Maintenance Via Telomere Lengthening (GO:1904357)	1/25	0.268111	0.509448	3.32794	4.38075	PIF1
Regulation Of Platelet Aggregation (GO:0090330)	1/25	0.268111	0.509448	3.32794	4.38075	JAK2
Phosphatidylethanolamine Metabolic Process (GO:0046337)	1/25	0.268111	0.509448	3.32794	4.38075	SFI1
Ribonucleoside Bisphosphate Metabolic Process (GO:0033875)	1/25	0.268111	0.509448	3.32794	4.38075	ACOT7
Wound Healing, Spreading Of Cells (GO:0044319)	1/25	0.268111	0.509448	3.32794	4.38075	ITGB1
Metanephros Development (GO:0001656)	1/25	0.268111	0.509448	3.32794	4.38075	PKD2
Purine Nucleoside Bisphosphate Metabolic Process (GO:0034032)	1/25	0.268111	0.509448	3.32794	4.38075	ACOT7
Myotube Differentiation (GO:0014902)	1/25	0.268111	0.509448	3.32794	4.38075	ITGB1
Regulation Of Actin Cytoskeleton Reorganization (GO:2000249)	1/25	0.268111	0.509448	3.32794	4.38075	RNH1
Regulation Of Biomineral Tissue Development (GO:0070167)	1/25	0.268111	0.509448	3.32794	4.38075	ENPP1
Protein Modification Process (GO:0036211)	11/711	0.26906	0.510523	1.26324	1.65841	GMPPB;STK11;PRKAR1B;ATG16L2;WNK2;MACROD1;BIRC5;VRK1;STT3B;JAK2;ATR
Protein Localization (GO:0008104)	6/351	0.270408	0.510992	1.39468	1.824	CEP68;REEP1;PACS2;LRBA;TSC2;PHIP
Regulation Of Phosphorylation (GO:0042325)	2/82	0.270457	0.510992	1.99919	2.61422	MCM7;PHIP
Negative Regulation Of Apoptotic Signaling Pathway (GO:2001234)	2/82	0.270457	0.510992	1.99919	2.61422	PIH1D1;PHIP
Neuron Projection Morphogenesis (GO:0048812)	3/146	0.271642	0.512502	1.67909	2.18831	FARP1;DBNL;KIF20B
Regulation Of GTPase Activity (GO:0043087)	4/214	0.274798	0.514244	1.52553	1.97055	ITGB1;PLXND1;STMN3;S100A10
Protein Glycosylation (GO:0006486)	3/147	0.274999	0.514244	1.66735	2.15252	GMPPB;GALNT6;STT3B
Calcium Ion Transmembrane Import Into Cytosol (GO:0097553)	2/83	0.275056	0.514244	1.97441	2.54852	PLCB3;PKD2
Regulation Of Cell Division (GO:0051302)	2/83	0.275056	0.514244	1.97441	2.54852	BLM;SFN
Negative Regulation Of Endothelial Cell Apoptotic Process (GO:2000352)	1/26	0.277197	0.514244	3.19466	4.09882	KRIT1
Negative Regulation Of Receptor-Mediated Endocytosis (GO:0048261)	1/26	0.277197	0.514244	3.19466	4.09882	WDR54
Regulation Of Potassium Ion Transmembrane Transporter Activity (GO:1901016)	1/26	0.277197	0.514244	3.19466	4.09882	ITGB1
Calcium-Ion Regulated Exocytosis (GO:0017156)	1/26	0.277197	0.514244	3.19466	4.09882	SYT7
Organelle Membrane Fusion (GO:0090174)	1/26	0.277197	0.514244	3.19466	4.09882	SYT7
Telomere Maintenance Via Telomere Lengthening (GO:0010833)	1/26	0.277197	0.514244	3.19466	4.09882	PIF1
Positive Regulation Of Monooxygenase Activity (GO:0032770)	1/26	0.277197	0.514244	3.19466	4.09882	DHFR
Positive Regulation Of Nuclear Division (GO:0051785)	1/26	0.277197	0.514244	3.19466	4.09882	PHIP
Purine Ribonucleotide Metabolic Process (GO:0009150)	2/84	0.279653	0.518078	1.95023	2.48499	ACOT7;ENPP1
Negative Regulation Of Protein Phosphorylation (GO:0001933)	3/149	0.281727	0.520028	1.64434	2.08308	ENPP1;TSC2;SFN
Protein Phosphorylation (GO:0006468)	8/500	0.281788	0.520028	1.30488	1.65276	STK11;PRKAR1B;WNK2;BIRC5;VRK1;TTK;JAK2;ATR
Macromolecule Catabolic Process (GO:0009057)	2/85	0.284248	0.520028	1.92663	2.42353	SLC16A3;CLN5
Negative Regulation Of Cell Cycle (GO:0045786)	2/85	0.284248	0.520028	1.92663	2.42353	CDT1;NUDT6
GPI Anchor Metabolic Process (GO:0006505)	1/27	0.286172	0.520028	3.07163	3.84311	PIGQ
Regulation Of Microtubule Polymerization Or Depolymerization (GO:0031110)	1/27	0.286172	0.520028	3.07163	3.84311	STMN3
Positive Regulation Of Calcium Ion Transmembrane Transporter Activity (GO:1901021)	1/27	0.286172	0.520028	3.07163	3.84311	PKD2
In Utero Embryonic Development (GO:0001701)	1/27	0.286172	0.520028	3.07163	3.84311	PKD2
Positive Regulation Of Response To Wounding (GO:1903036)	1/27	0.286172	0.520028	3.07163	3.84311	ITGB1
Iron-Sulfur Cluster Assembly (GO:0016226)	1/27	0.286172	0.520028	3.07163	3.84311	NUBP2
mRNA Modification (GO:0016556)	1/27	0.286172	0.520028	3.07163	3.84311	TRMT61B
Metallo-Sulfur Cluster Assembly (GO:0031163)	1/27	0.286172	0.520028	3.07163	3.84311	NUBP2
Regulation Of SMAD Protein Signal Transduction (GO:0060390)	1/27	0.286172	0.520028	3.07163	3.84311	JAK2
Regulation Of Catecholamine Secretion (GO:0050433)	1/27	0.286172	0.520028	3.07163	3.84311	SYT7
Negative Regulation Of Angiogenesis (GO:0016525)	2/86	0.288841	0.524163	1.9036	2.36404	KRIT1;HSPG2
Nervous System Development (GO:0007399)	7/433	0.291822	0.52572	1.31769	1.62288	FARP1;DBNL;PLXND1;BTBD2;STMN3;PKD2;CLN5
Golgi To Plasma Membrane Protein Transport (GO:0043001)	1/28	0.295035	0.52572	2.95771	3.61037	KRT18
Apoptotic Cell Clearance (GO:0043277)	1/28	0.295035	0.52572	2.95771	3.61037	XKR6
Regulation Of Nitric-Oxide Synthase Activity (GO:0050999)	1/28	0.295035	0.52572	2.95771	3.61037	DHFR
Regulation Of Platelet Activation (GO:0010543)	1/28	0.295035	0.52572	2.95771	3.61037	JAK2
Cellular Response To Osmotic Stress (GO:0071470)	1/28	0.295035	0.52572	2.95771	3.61037	PKD2
Determination Of Bilateral Symmetry (GO:0009855)	1/28	0.295035	0.52572	2.95771	3.61037	PKD2
Positive Regulation Of Fibroblast Proliferation (GO:0048146)	1/28	0.295035	0.52572	2.95771	3.61037	E2F1
Positive Regulation Of Protein Import Into Nucleus (GO:0042307)	1/28	0.295035	0.52572	2.95771	3.61037	SMAD3
Primary Neural Tube Formation (GO:0014020)	1/28	0.295035	0.52572	2.95771	3.61037	TSC2
Regulation Of DNA Damage Response, Signal Transduction By P53 Class Mediator (GO:0043516)	1/28	0.295035	0.52572	2.95771	3.61037	ATR
Negative Regulation Of Cation Channel Activity (GO:2001258)	1/28	0.295035	0.52572	2.95771	3.61037	PKD2
Regulation Of Calcium Ion-Dependent Exocytosis (GO:0017158)	1/28	0.295035	0.52572	2.95771	3.61037	SYT7
Regulation Of Cellular Component Organization (GO:0051128)	3/153	0.295224	0.52572	1.60016	1.95223	STK11;TSC2;ATAD3A
Negative Regulation Of Neuron Death (GO:1901215)	2/88	0.298015	0.529275	1.85914	2.2507	NRBP2;MSH2
Negative Regulation Of Protein Kinase Activity (GO:0006469)	2/88	0.298015	0.529275	1.85914	2.2507	TSC2;SFN
Ribosome Biogenesis (GO:0042254)	3/155	0.301989	0.531033	1.57895	1.89058	BOP1;PIH1D1;HEATR1
ERAD Pathway (GO:0036503)	2/89	0.302595	0.531033	1.83768	2.19668	TMEM67;STT3B
JNK Cascade (GO:0007254)	1/29	0.303789	0.531033	2.85194	3.39786	GPS1
Negative Regulation Of Plasma Membrane Bounded Cell Projection Assembly (GO:0120033)	1/29	0.303789	0.531033	2.85194	3.39786	KIF24
Regulation Of Neuron Migration (GO:2001222)	1/29	0.303789	0.531033	2.85194	3.39786	KIF20B
Regulation Of Protein Modification By Small Protein Conjugation Or Removal (GO:1903320)	1/29	0.303789	0.531033	2.85194	3.39786	GPS1
Response To Steroid Hormone (GO:0048545)	1/29	0.303789	0.531033	2.85194	3.39786	PAQR8
Tube Closure (GO:0060606)	1/29	0.303789	0.531033	2.85194	3.39786	TSC2
Heterotypic Cell-Cell Adhesion (GO:0034113)	1/29	0.303789	0.531033	2.85194	3.39786	ITGB1
Lipid Droplet Organization (GO:0034389)	1/29	0.303789	0.531033	2.85194	3.39786	SFI1
Protein K11-linked Ubiquitination (GO:0070979)	1/29	0.303789	0.531033	2.85194	3.39786	CDC27
Maintenance Of Blood-Brain Barrier (GO:0035633)	1/29	0.303789	0.531033	2.85194	3.39786	ITGB1
Regulation Of Phosphatidylinositol 3-Kinase Signaling (GO:0014066)	2/90	0.307171	0.53624	1.8167	2.14435	TSC2;JAK2
Regulation Of Intracellular Signal Transduction (GO:1902531)	5/297	0.308592	0.536984	1.37127	1.61225	BOP1;STK11;ARHGAP31;ARHGEF17;WDR54
Positive Regulation Of Binding (GO:0051099)	2/91	0.31174	0.536984	1.7962	2.09362	CDT1;CLN5
Lymphocyte Differentiation (GO:0030098)	2/91	0.31174	0.536984	1.7962	2.09362	ITGB1;MSH2
Peptidyl-Serine Phosphorylation (GO:0018105)	3/158	0.312149	0.536984	1.54815	1.80247	VRK1;TTK;ATR
GPI Anchor Biosynthetic Process (GO:0006506)	1/30	0.312435	0.536984	2.75346	3.20326	PIGQ
Artery Morphogenesis (GO:0048844)	1/30	0.312435	0.536984	2.75346	3.20326	PKD2
Phagocytosis, Engulfment (GO:0006911)	1/30	0.312435	0.536984	2.75346	3.20326	XKR6
Maturation Of SSU-rRNA From Tricistronic rRNA Transcript (SSU-rRNA, 5.8S rRNA, LSU-rRNA) (GO:0000462)	1/30	0.312435	0.536984	2.75346	3.20326	HEATR1
Protein Palmitoylation (GO:0018345)	1/30	0.312435	0.536984	2.75346	3.20326	ZDHHC14
Regulation Of Arp2/3 Complex-Mediated Actin Nucleation (GO:0034315)	1/30	0.312435	0.536984	2.75346	3.20326	RNH1
Negative Regulation Of Calcium Ion Transmembrane Transporter Activity (GO:1901020)	1/30	0.312435	0.536984	2.75346	3.20326	PKD2
Regulation Of Cell Migration Involved In Sprouting Angiogenesis (GO:0090049)	1/30	0.312435	0.536984	2.75346	3.20326	PIK3C2A
Apoptotic Process (GO:0006915)	4/228	0.313633	0.53835	1.42916	1.65715	STK11;TSC2;DDX41;JAK2
Response To Lipopolysaccharide (GO:0032496)	3/159	0.315539	0.540842	1.53815	1.77421	PALM3;JAK2;IFNAR1
B Cell Activation (GO:0042113)	2/92	0.316303	0.540842	1.77615	2.04445	ITGB1;MSH2
Steroid Metabolic Process (GO:0008202)	2/92	0.316303	0.540842	1.77615	2.04445	STS;CYP4V2
Positive Regulation Of Cellular Process (GO:0048522)	9/594	0.31777	0.541185	1.23379	1.41446	CNOT6L;IL11RA;KLHL22;BIRC5;BRD9;PHIP;TTK;KIF20B;H3-3A
Actin Filament Polymerization (GO:0030041)	1/31	0.320973	0.541185	2.66154	3.02457	JAK2
acyl-CoA Metabolic Process (GO:0006637)	1/31	0.320973	0.541185	2.66154	3.02457	ACOT7
Regulation Of Protein Autophosphorylation (GO:0031952)	1/31	0.320973	0.541185	2.66154	3.02457	ENPP1
Cellular Response To cAMP (GO:0071320)	1/31	0.320973	0.541185	2.66154	3.02457	PKD2
Regulation Of Transmembrane Receptor Protein Serine/Threonine Kinase Signaling Pathway (GO:0090092)	1/31	0.320973	0.541185	2.66154	3.02457	SMAD3
Positive Regulation Of Proteolysis Involved In Protein Catabolic Process (GO:1903052)	1/31	0.320973	0.541185	2.66154	3.02457	CCDC22
Leukocyte Cell-Cell Adhesion (GO:0007159)	1/31	0.320973	0.541185	2.66154	3.02457	ITGB1
Protein Localization To Chromatin (GO:0071168)	1/31	0.320973	0.541185	2.66154	3.02457	MSH2
Negative Regulation Of DNA Biosynthetic Process (GO:2000279)	1/31	0.320973	0.541185	2.66154	3.02457	PIF1
Negative Regulation Of Cell-Matrix Adhesion (GO:0001953)	1/31	0.320973	0.541185	2.66154	3.02457	ADAM15
Retrograde Transport, Endosome To Golgi (GO:0042147)	2/94	0.325409	0.544378	1.73736	1.95049	TMEM87B;CLN5
Vesicle Organization (GO:0016050)	2/94	0.325409	0.544378	1.73736	1.95049	SYT7;S100A10
Mitochondrion Organization (GO:0007005)	3/162	0.325711	0.544378	1.50889	1.6926	ATPAF2;ATAD3A;SFI1
Neural Tube Closure (GO:0001843)	1/32	0.329406	0.544378	2.57555	2.86006	TSC2
Phosphatidylinositol 3-Kinase Signaling (GO:0014065)	1/32	0.329406	0.544378	2.57555	2.86006	PIK3C2A
Regulation Of Transcription By RNA Polymerase I (GO:0006356)	1/32	0.329406	0.544378	2.57555	2.86006	HEATR1
Respiratory System Development (GO:0060541)	1/32	0.329406	0.544378	2.57555	2.86006	SMCHD1
Gluconeogenesis (GO:0006094)	1/32	0.329406	0.544378	2.57555	2.86006	PGM1
Vesicle Budding From Membrane (GO:0006900)	1/32	0.329406	0.544378	2.57555	2.86006	S100A10
Intracellular pH Reduction (GO:0051452)	1/32	0.329406	0.544378	2.57555	2.86006	ATP6V0A1
Positive Regulation Of Telomere Maintenance Via Telomerase (GO:0032212)	1/32	0.329406	0.544378	2.57555	2.86006	ATR
Left/Right Pattern Formation (GO:0060972)	1/32	0.329406	0.544378	2.57555	2.86006	PKD2
miRNA Processing (GO:0035196)	1/32	0.329406	0.544378	2.57555	2.86006	SMAD3
Protein Transmembrane Import Into Intracellular Organelle (GO:0044743)	1/32	0.329406	0.544378	2.57555	2.86006	PEX1
Purine Ribonucleoside Triphosphate Metabolic Process (GO:0009205)	1/32	0.329406	0.544378	2.57555	2.86006	ENPP1
Negative Regulation Of G1/S Transition Of Mitotic Cell Cycle (GO:2000134)	1/32	0.329406	0.544378	2.57555	2.86006	PKD2
Cellular Response To Transforming Growth Factor Beta Stimulus (GO:0071560)	2/96	0.334482	0.548613	1.70022	1.86204	ITGB1;SMAD3
Negative Regulation Of Programmed Cell Death (GO:0043069)	6/381	0.335009	0.548613	1.28112	1.40103	RNF157;KRT18;BIRC5;PHIP;ATAD3A;NTSR1
Cellular Response To Cytokine Stimulus (GO:0071345)	5/308	0.335368	0.548613	1.32074	1.44295	IFNAR2;IL11RA;JAK2;IL13RA2;IFNAR1
Negative Regulation Of Epithelial Cell Migration (GO:0010633)	1/33	0.337735	0.548613	2.49494	2.70824	KRIT1
Actin Filament Bundle Assembly (GO:0051017)	1/33	0.337735	0.548613	2.49494	2.70824	AIF1L
Actin Filament Bundle Organization (GO:0061572)	1/33	0.337735	0.548613	2.49494	2.70824	AIF1L
Cardiac Muscle Contraction (GO:0060048)	1/33	0.337735	0.548613	2.49494	2.70824	GAA
Positive Regulation Of RNA Metabolic Process (GO:0051254)	1/33	0.337735	0.548613	2.49494	2.70824	HEATR1
Signal Transduction By P53 Class Mediator (GO:0072331)	1/33	0.337735	0.548613	2.49494	2.70824	STK11
Epithelial Tube Morphogenesis (GO:0060562)	1/33	0.337735	0.548613	2.49494	2.70824	PKD2
Positive Regulation Of Ion Transmembrane Transporter Activity (GO:0032414)	1/33	0.337735	0.548613	2.49494	2.70824	WNK2
Positive Regulation Of Release Of Sequestered Calcium Ion Into Cytosol (GO:0051281)	1/33	0.337735	0.548613	2.49494	2.70824	PKD2
Inositol Lipid-Mediated Signaling (GO:0048017)	1/33	0.337735	0.548613	2.49494	2.70824	PLCB3
Protein K63-linked Deubiquitination (GO:0070536)	1/33	0.337735	0.548613	2.49494	2.70824	MPND
Monocarboxylic Acid Metabolic Process (GO:0032787)	2/97	0.339006	0.549769	1.68224	1.81974	PANK2;HYI
Peptidyl-Serine Modification (GO:0018209)	3/166	0.339272	0.549769	1.47157	1.5907	VRK1;TTK;ATR
Negative Regulation Of Macromolecule Biosynthetic Process (GO:0010558)	2/98	0.343521	0.555874	1.66463	1.77868	DHFR;ENPP1
ATP Metabolic Process (GO:0046034)	1/34	0.34596	0.555874	2.41921	2.56783	ENPP1
Regulation Of Interleukin-17 Production (GO:0032660)	1/34	0.34596	0.555874	2.41921	2.56783	JAK2
Apoptotic Mitochondrial Changes (GO:0008637)	1/34	0.34596	0.555874	2.41921	2.56783	SFN
Semaphorin-Plexin Signaling Pathway (GO:0071526)	1/34	0.34596	0.555874	2.41921	2.56783	PLXND1
Histone Deubiquitination (GO:0016578)	1/34	0.34596	0.555874	2.41921	2.56783	MPND
Negative Regulation Of Ras Protein Signal Transduction (GO:0046580)	1/34	0.34596	0.555874	2.41921	2.56783	STMN3
Regulation Of Autophagy (GO:0010506)	4/241	0.350113	0.559478	1.34987	1.41668	STK11;KLHL22;PIK3C2A;ATP6V0A1
Regulation Of Organelle Organization (GO:0033043)	2/100	0.352519	0.559478	1.6305	1.70004	STMN3;SFI1
ncRNA Processing (GO:0034470)	2/100	0.352519	0.559478	1.6305	1.70004	INTS1;PIH1D1
Regulation Of Regulated Secretory Pathway (GO:1903305)	1/35	0.354084	0.559478	2.34794	2.43768	SYT7
Cellular Response To Amino Acid Stimulus (GO:0071230)	1/35	0.354084	0.559478	2.34794	2.43768	KLHL22
Dendrite Morphogenesis (GO:0048813)	1/35	0.354084	0.559478	2.34794	2.43768	FARP1
Positive Regulation Of Mitotic Nuclear Division (GO:0045840)	1/35	0.354084	0.559478	2.34794	2.43768	PHIP
Hexose Biosynthetic Process (GO:0019319)	1/35	0.354084	0.559478	2.34794	2.43768	PGM1
Positive Regulation Of Substrate Adhesion-Dependent Cell Spreading (GO:1900026)	1/35	0.354084	0.559478	2.34794	2.43768	S100A10
Positive Regulation Of Telomere Maintenance Via Telomere Lengthening (GO:1904358)	1/35	0.354084	0.559478	2.34794	2.43768	ATR
Intrinsic Apoptotic Signaling Pathway By P53 Class Mediator (GO:0072332)	1/35	0.354084	0.559478	2.34794	2.43768	STK11
Liver Development (GO:0001889)	1/35	0.354084	0.559478	2.34794	2.43768	PKD2
Macrophage Activation (GO:0042116)	1/35	0.354084	0.559478	2.34794	2.43768	JAK2
Negative Regulation Of Cell Cycle G1/S Phase Transition (GO:1902807)	1/35	0.354084	0.559478	2.34794	2.43768	PKD2
Regulation Of Glucose Import (GO:0046324)	1/36	0.362108	0.567137	2.28074	2.31681	ENPP1
Negative Regulation Of Organelle Assembly (GO:1902116)	1/36	0.362108	0.567137	2.28074	2.31681	KIF24
Negative Regulation Of Protein Kinase B Signaling (GO:0051898)	1/36	0.362108	0.567137	2.28074	2.31681	TSC2
Regulation Of Intracellular Protein Transport (GO:0033157)	1/36	0.362108	0.567137	2.28074	2.31681	KIF20B
Regulation Of Receptor Internalization (GO:0002090)	1/36	0.362108	0.567137	2.28074	2.31681	WDR54
Substrate Adhesion-Dependent Cell Spreading (GO:0034446)	1/36	0.362108	0.567137	2.28074	2.31681	PARVB
Interstrand Cross-Link Repair (GO:0036297)	1/36	0.362108	0.567137	2.28074	2.31681	FANCM
Proteasome-Mediated Ubiquitin-Dependent Protein Catabolic Process (GO:0043161)	5/319	0.362337	0.567137	1.27375	1.29309	TMEM67;CCNF;CDC27;KLHL22;STT3B
Negative Regulation Of Endothelial Cell Migration (GO:0010596)	1/37	0.370032	0.570466	2.21727	2.20434	KRIT1
Negative Regulation Of Endothelial Cell Proliferation (GO:0001937)	1/37	0.370032	0.570466	2.21727	2.20434	KRIT1
RNA Stabilization (GO:0043489)	1/37	0.370032	0.570466	2.21727	2.20434	E2F1
Negative Regulation Of Transferase Activity (GO:0051348)	1/37	0.370032	0.570466	2.21727	2.20434	PIF1
Regulation Of Ossification (GO:0030278)	1/37	0.370032	0.570466	2.21727	2.20434	ENPP1
Regulation Of Sodium Ion Transmembrane Transporter Activity (GO:2000649)	1/37	0.370032	0.570466	2.21727	2.20434	WNK2
Positive Regulation Of Exocytosis (GO:0045921)	1/37	0.370032	0.570466	2.21727	2.20434	S100A10
Spliceosomal snRNP Assembly (GO:0000387)	1/37	0.370032	0.570466	2.21727	2.20434	CD2BP2
Synaptic Vesicle Cycle (GO:0099504)	1/37	0.370032	0.570466	2.21727	2.20434	SYT7
Positive Regulation Of Receptor Signaling Pathway Via JAK-STAT (GO:0046427)	1/37	0.370032	0.570466	2.21727	2.20434	JAK2
Positive Regulation Of Receptor Signaling Pathway Via STAT (GO:1904894)	1/37	0.370032	0.570466	2.21727	2.20434	JAK2
Protein Acylation (GO:0043543)	1/37	0.370032	0.570466	2.21727	2.20434	ZDHHC14
Muscle Cell Differentiation (GO:0042692)	1/37	0.370032	0.570466	2.21727	2.20434	ZNHIT1
Regulation Of Neuron Apoptotic Process (GO:0043523)	2/105	0.374822	0.57129	1.55095	1.52196	NRBP2;MSH2
Negative Regulation Of Epithelial Cell Apoptotic Process (GO:1904036)	1/38	0.377858	0.57129	2.15724	2.0995	KRIT1
G2/M Transition Of Mitotic Cell Cycle (GO:0000086)	1/38	0.377858	0.57129	2.15724	2.0995	PKMYT1
Negative Regulation Of Type I Interferon Production (GO:0032480)	1/38	0.377858	0.57129	2.15724	2.0995	KLHL22
Regulation Of Protein Import Into Nucleus (GO:0042306)	1/38	0.377858	0.57129	2.15724	2.0995	SMAD3
Regulation Of Telomere Maintenance (GO:0032204)	1/38	0.377858	0.57129	2.15724	2.0995	PIF1
Response To cAMP (GO:0051591)	1/38	0.377858	0.57129	2.15724	2.0995	PKD2
Positive Regulation Of Axonogenesis (GO:0050772)	1/38	0.377858	0.57129	2.15724	2.0995	PLXND1
Response To Transforming Growth Factor Beta (GO:0071559)	1/38	0.377858	0.57129	2.15724	2.0995	SMAD3
Establishment Of Protein Localization To Plasma Membrane (GO:0061951)	1/38	0.377858	0.57129	2.15724	2.0995	KRT18
Tumor Necrosis Factor-Mediated Signaling Pathway (GO:0033209)	1/38	0.377858	0.57129	2.15724	2.0995	JAK2
Heart Looping (GO:0001947)	1/38	0.377858	0.57129	2.15724	2.0995	PKD2
Import Into Cell (GO:0098657)	1/38	0.377858	0.57129	2.15724	2.0995	NEURL1B
Lymphocyte Proliferation (GO:0046651)	1/38	0.377858	0.57129	2.15724	2.0995	HELLS
mRNA Transcription By RNA Polymerase II (GO:0042789)	1/38	0.377858	0.57129	2.15724	2.0995	S100A10
Maturation Of SSU-rRNA (GO:0030490)	1/38	0.377858	0.57129	2.15724	2.0995	HEATR1
Membrane Assembly (GO:0071709)	1/38	0.377858	0.57129	2.15724	2.0995	S100A10
Response To Calcium Ion (GO:0051592)	2/106	0.379245	0.572089	1.53596	1.48922	PKD2;SYT7
Regulation Of G1/S Transition Of Mitotic Cell Cycle (GO:2000045)	2/106	0.379245	0.572089	1.53596	1.48922	E2F1;PKD2
Regulation Of Cellular Response To Stress (GO:0080135)	2/107	0.383656	0.575787	1.52125	1.45738	WDR76;ATR
Regulation Of Mitotic Spindle Organization (GO:0060236)	1/39	0.385587	0.575787	2.10036	2.00162	TACC3
Nuclear Transport (GO:0051169)	1/39	0.385587	0.575787	2.10036	2.00162	NUP210
Nuclear-Transcribed mRNA Catabolic Process, Deadenylation-Dependent Decay (GO:0000288)	1/39	0.385587	0.575787	2.10036	2.00162	CNOT6L
Carboxylic Acid Transmembrane Transport (GO:1905039)	1/39	0.385587	0.575787	2.10036	2.00162	SLC16A3
Positive Regulation Of ATP-dependent Activity (GO:0032781)	1/39	0.385587	0.575787	2.10036	2.00162	MSH2
Positive Regulation Of Pattern Recognition Receptor Signaling Pathway (GO:0062208)	1/39	0.385587	0.575787	2.10036	2.00162	SLC15A4
Vitamin Transport (GO:0051180)	1/39	0.385587	0.575787	2.10036	2.00162	CUBN
Negative Regulation Of Cell-Substrate Adhesion (GO:0010812)	1/39	0.385587	0.575787	2.10036	2.00162	ADAM15
Endosomal Transport (GO:0016197)	3/180	0.386504	0.57651	1.3542	1.28732	TMEM87B;CCDC22;CLN5
Cellular Response To Salt (GO:1902075)	2/109	0.392437	0.578113	1.49267	1.39621	PKD2;SYT7
Positive Regulation Of Cysteine-Type Endopeptidase Activity Involved In Apoptotic Process (GO:0043280)	2/109	0.392437	0.578113	1.49267	1.39621	SMAD3;JAK2
Regulation Of Wnt Signaling Pathway (GO:0030111)	2/109	0.392437	0.578113	1.49267	1.39621	STK11;TSC2
Regulation Of Cytokine-Mediated Signaling Pathway (GO:0001959)	1/40	0.393221	0.578113	2.0464	1.91008	PALM3
Negative Regulation Of Mitotic Cell Cycle Phase Transition (GO:1901991)	1/40	0.393221	0.578113	2.0464	1.91008	PKD2
Regulation Of Microtubule Cytoskeleton Organization (GO:0070507)	1/40	0.393221	0.578113	2.0464	1.91008	STMN3
Nucleic Acid-Templated Transcription (GO:0097659)	1/40	0.393221	0.578113	2.0464	1.91008	E2F1
Cell Cycle G2/M Phase Transition (GO:0044839)	1/40	0.393221	0.578113	2.0464	1.91008	PKMYT1
Regulation Of Small Molecule Metabolic Process (GO:0062012)	1/40	0.393221	0.578113	2.0464	1.91008	PANK2
Positive Regulation Of Catalytic Activity (GO:0043085)	1/40	0.393221	0.578113	2.0464	1.91008	MSH2
Endothelial Cell Migration (GO:0043542)	1/40	0.393221	0.578113	2.0464	1.91008	PLXND1
Positive Regulation Of Stem Cell Population Maintenance (GO:1902459)	1/40	0.393221	0.578113	2.0464	1.91008	BRD9
Positive Regulation Of Wound Healing (GO:0090303)	1/40	0.393221	0.578113	2.0464	1.91008	ITGB1
Negative Regulation Of mRNA Catabolic Process (GO:1902373)	1/41	0.40076	0.583348	1.99514	1.82434	E2F1
O-glycan Processing (GO:0016266)	1/41	0.40076	0.583348	1.99514	1.82434	GALNT6
Non-Canonical Wnt Signaling Pathway (GO:0035567)	1/41	0.40076	0.583348	1.99514	1.82434	TMEM67
Response To Amino Acid Starvation (GO:1990928)	1/41	0.40076	0.583348	1.99514	1.82434	KPTN
Synaptic Vesicle Exocytosis (GO:0016079)	1/41	0.40076	0.583348	1.99514	1.82434	SYT7
Heart Contraction (GO:0060047)	1/41	0.40076	0.583348	1.99514	1.82434	GAA
Positive Regulation Of Response To Biotic Stimulus (GO:0002833)	1/41	0.40076	0.583348	1.99514	1.82434	SLC15A4
Protein Localization To Lysosome (GO:0061462)	1/41	0.40076	0.583348	1.99514	1.82434	KPTN
Regulation Of Transforming Growth Factor Beta Receptor Signaling Pathway (GO:0017015)	2/111	0.401161	0.583348	1.46513	1.33824	STK11;SMAD3
Cytoskeleton Organization (GO:0007010)	2/111	0.401161	0.583348	1.46513	1.33824	ZMYM4;PHIP
Small GTPase Mediated Signal Transduction (GO:0007264)	2/112	0.405501	0.586548	1.45174	1.31038	ARHGAP31;KRIT1
Branching Morphogenesis Of An Epithelial Tube (GO:0048754)	1/42	0.408206	0.586548	1.94638	1.74393	PKD2
Cellular Response To Amino Acid Starvation (GO:0034198)	1/42	0.408206	0.586548	1.94638	1.74393	KPTN
Cellular Response To Glucose Starvation (GO:0042149)	1/42	0.408206	0.586548	1.94638	1.74393	KPTN
Regulation Of Ubiquitin-Dependent Protein Catabolic Process (GO:2000058)	1/42	0.408206	0.586548	1.94638	1.74393	CCDC22
Determination Of Heart Left/Right Asymmetry (GO:0061371)	1/42	0.408206	0.586548	1.94638	1.74393	PKD2
Embryonic Heart Tube Morphogenesis (GO:0003143)	1/42	0.408206	0.586548	1.94638	1.74393	PKD2
Stress-Activated MAPK Cascade (GO:0051403)	1/42	0.408206	0.586548	1.94638	1.74393	GPS1
Translational Elongation (GO:0006414)	1/42	0.408206	0.586548	1.94638	1.74393	TCF25
Negative Regulation Of I-kappaB kinase/NF-kappaB Signaling (GO:0043124)	1/42	0.408206	0.586548	1.94638	1.74393	CCDC22
Regulation Of Axonogenesis (GO:0050770)	1/42	0.408206	0.586548	1.94638	1.74393	PLXND1
Negative Regulation Of Canonical Wnt Signaling Pathway (GO:0090090)	2/114	0.414136	0.589484	1.42567	1.25681	STK11;TLE5
Regulation Of Endothelial Cell Apoptotic Process (GO:2000351)	1/43	0.415559	0.589484	1.89994	1.6684	KRIT1
SCF-dependent Proteasomal Ubiquitin-Dependent Protein Catabolic Process (GO:0031146)	1/43	0.415559	0.589484	1.89994	1.6684	CCNF
Regulation Of Primary Metabolic Process (GO:0080090)	1/43	0.415559	0.589484	1.89994	1.6684	C1QTNF2
Positive Regulation Of Cell Division (GO:0051781)	1/43	0.415559	0.589484	1.89994	1.6684	KIF20B
Positive Regulation Of Cell-Matrix Adhesion (GO:0001954)	1/43	0.415559	0.589484	1.89994	1.6684	S100A10
Positive Regulation Of miRNA Transcription (GO:1902895)	1/43	0.415559	0.589484	1.89994	1.6684	SMAD3
Glycolipid Biosynthetic Process (GO:0009247)	1/43	0.415559	0.589484	1.89994	1.6684	PIGQ
Positive Regulation Of Stress Fiber Assembly (GO:0051496)	1/43	0.415559	0.589484	1.89994	1.6684	S100A10
mRNA Catabolic Process (GO:0006402)	1/43	0.415559	0.589484	1.89994	1.6684	RNH1
mRNA Transcription (GO:0009299)	1/43	0.415559	0.589484	1.89994	1.6684	S100A10
Negative Regulation Of BMP Signaling Pathway (GO:0030514)	1/43	0.415559	0.589484	1.89994	1.6684	GPR155
Cellular Response To Ketone (GO:1901655)	1/44	0.422822	0.595978	1.85566	1.59736	ADAM15
Extracellular Matrix Disassembly (GO:0022617)	1/44	0.422822	0.595978	1.85566	1.59736	ADAM15
Synaptic Vesicle Recycling (GO:0036465)	1/44	0.422822	0.595978	1.85566	1.59736	SYT7
Positive Regulation Of Nucleocytoplasmic Transport (GO:0046824)	1/44	0.422822	0.595978	1.85566	1.59736	SMAD3
Regulation Of DNA-templated Transcription Elongation (GO:0032784)	1/44	0.422822	0.595978	1.85566	1.59736	INTS1
Regulation Of Cell-Substrate Adhesion (GO:0010810)	1/44	0.422822	0.595978	1.85566	1.59736	JAK2
Neuron Projection Development (GO:0031175)	3/192	0.426356	0.59896	1.26744	1.08047	DBNL;STMN3;KIF20B
Positive Regulation Of Protein Serine/Threonine Kinase Activity (GO:0071902)	2/117	0.42697	0.59896	1.38826	1.18147	PIH1D1;PKD2
Regulation Of Signal Transduction (GO:0009966)	3/193	0.429639	0.59896	1.26071	1.06506	STK11;TSC2;PHIP
Regulation Of Cellular Metabolic Process (GO:0031323)	1/45	0.429995	0.59896	1.8134	1.53047	PANK2
Regulation Of Protein Modification Process (GO:0031399)	1/45	0.429995	0.59896	1.8134	1.53047	PHIP
Regulation Of Telomerase Activity (GO:0051972)	1/45	0.429995	0.59896	1.8134	1.53047	PIF1
Determination Of Left/Right Symmetry (GO:0007368)	1/45	0.429995	0.59896	1.8134	1.53047	PKD2
Epidermal Growth Factor Receptor Signaling Pathway (GO:0007173)	1/45	0.429995	0.59896	1.8134	1.53047	PIK3C2A
Establishment Of Protein Localization To Extracellular Region (GO:0035592)	1/45	0.429995	0.59896	1.8134	1.53047	STEAP3
Positive Regulation Of Innate Immune Response (GO:0045089)	1/45	0.429995	0.59896	1.8134	1.53047	SLC15A4
Regulation Of Small GTPase Mediated Signal Transduction (GO:0051056)	2/118	0.431215	0.59896	1.37623	1.15761	ARHGAP31;ARHGEF17
Ribonucleoprotein Complex Biogenesis (GO:0022613)	2/118	0.431215	0.59896	1.37623	1.15761	BOP1;HEATR1
Regulation Of Protein Kinase Activity (GO:0045859)	2/119	0.435444	0.59896	1.36439	1.13434	TSC2;SFN
Regulation Of Cytokine Production Involved In Inflammatory Response (GO:1900015)	1/46	0.437079	0.59896	1.77301	1.46742	CHID1
Regulation Of Epidermal Growth Factor Receptor Signaling Pathway (GO:0042058)	1/46	0.437079	0.59896	1.77301	1.46742	WDR54
Regulation Of Fibroblast Proliferation (GO:0048145)	1/46	0.437079	0.59896	1.77301	1.46742	E2F1
Regulation Of mRNA Catabolic Process (GO:0061013)	1/46	0.437079	0.59896	1.77301	1.46742	CARHSP1
Antiviral Innate Immune Response (GO:0140374)	1/46	0.437079	0.59896	1.77301	1.46742	ATAD3A
Regulation Of Nervous System Development (GO:0051960)	1/46	0.437079	0.59896	1.77301	1.46742	S100A10
Cellular Component Disassembly (GO:0022411)	1/46	0.437079	0.59896	1.77301	1.46742	ADAM15
Response To Glucose (GO:0009749)	1/46	0.437079	0.59896	1.77301	1.46742	PFKL
Positive Regulation Of Blood Vessel Endothelial Cell Migration (GO:0043536)	1/46	0.437079	0.59896	1.77301	1.46742	PIK3C2A
Development Of Primary Male Sexual Characteristics (GO:0046546)	1/46	0.437079	0.59896	1.77301	1.46742	MSH2
Epithelial Cell Migration (GO:0010631)	1/46	0.437079	0.59896	1.77301	1.46742	PLXND1
Intracellular Protein Transmembrane Transport (GO:0065002)	1/46	0.437079	0.59896	1.77301	1.46742	PEX1
Male Gonad Development (GO:0008584)	1/46	0.437079	0.59896	1.77301	1.46742	MSH2
Negative Regulation Of Cold-Induced Thermogenesis (GO:0120163)	1/46	0.437079	0.59896	1.77301	1.46742	STK11
Regulation Of Wound Healing (GO:0061041)	1/47	0.444075	0.606053	1.73438	1.4079	ITGB1
Cognition (GO:0050890)	1/47	0.444075	0.606053	1.73438	1.4079	GPR155
Positive Regulation Of Epithelial To Mesenchymal Transition (GO:0010718)	1/47	0.444075	0.606053	1.73438	1.4079	SMAD3
Protein Monoubiquitination (GO:0006513)	1/47	0.444075	0.606053	1.73438	1.4079	KLHL22
Potassium Ion Transport (GO:0006813)	2/122	0.448028	0.610198	1.33008	1.06792	LRRC26;PKD2
Protein Localization To Nucleus (GO:0034504)	2/122	0.448028	0.610198	1.33008	1.06792	IPO8;TSC2
Cellular Defense Response (GO:0006968)	1/48	0.450985	0.611723	1.69739	1.35167	ITGB1
Cellular Response To Radiation (GO:0071478)	1/48	0.450985	0.611723	1.69739	1.35167	BLM
Cytoplasmic Microtubule Organization (GO:0031122)	1/48	0.450985	0.611723	1.69739	1.35167	STMN3
Negative Regulation Of ERK1 And ERK2 Cascade (GO:0070373)	1/48	0.450985	0.611723	1.69739	1.35167	WNK2
Erythrocyte Differentiation (GO:0030218)	1/49	0.457809	0.617833	1.66194	1.29848	JAK2
Fatty Acid Beta-Oxidation (GO:0006635)	1/49	0.457809	0.617833	1.66194	1.29848	ACOX3
Positive Regulation Of miRNA Metabolic Process (GO:2000630)	1/49	0.457809	0.617833	1.66194	1.29848	SMAD3
Positive Regulation Of Pathway-Restricted SMAD Protein Phosphorylation (GO:0010862)	1/49	0.457809	0.617833	1.66194	1.29848	TTK
Proton Transmembrane Transport (GO:1902600)	1/49	0.457809	0.617833	1.66194	1.29848	ATP6V0A1
Regulation Of Mitochondrion Organization (GO:0010821)	1/50	0.464549	0.623783	1.62794	1.24813	SFI1
Nucleocytoplasmic Transport (GO:0006913)	1/50	0.464549	0.623783	1.62794	1.24813	NUP210
Dicarboxylic Acid Metabolic Process (GO:0043648)	1/50	0.464549	0.623783	1.62794	1.24813	DHFR
Positive Regulation Of Developmental Growth (GO:0048639)	1/50	0.464549	0.623783	1.62794	1.24813	RNF157
Positive Regulation Of Intracellular Protein Transport (GO:0090316)	2/126	0.464559	0.623783	1.28691	0.986633	SMAD3;KIF20B
Transmembrane Receptor Protein Tyrosine Kinase Signaling Pathway (GO:0007169)	4/284	0.469507	0.627645	1.14005	0.861957	TSC2;PHIP;JAK2;PIK3C2A
Negative Regulation Of Gene Expression, Epigenetic (GO:0045814)	1/51	0.471205	0.627645	1.5953	1.20041	HELLS
SMAD Protein Signal Transduction (GO:0060395)	1/51	0.471205	0.627645	1.5953	1.20041	SMAD3
Regulation Of Substrate Adhesion-Dependent Cell Spreading (GO:1900024)	1/51	0.471205	0.627645	1.5953	1.20041	S100A10
Positive Regulation Of Actin Filament Bundle Assembly (GO:0032233)	1/51	0.471205	0.627645	1.5953	1.20041	S100A10
Positive Regulation Of Protein Localization To Cell Periphery (GO:1904377)	1/51	0.471205	0.627645	1.5953	1.20041	ITGB1
Positive Regulation Of Protein Localization To Plasma Membrane (GO:1903078)	1/51	0.471205	0.627645	1.5953	1.20041	ITGB1
Receptor Internalization (GO:0031623)	1/51	0.471205	0.627645	1.5953	1.20041	ITGB1
Regulation Of Canonical Wnt Signaling Pathway (GO:0060828)	3/207	0.474831	0.631163	1.17335	0.873905	STK11;WNK2;TLE5
Protein Targeting (GO:0006605)	2/129	0.476766	0.631163	1.25632	0.930596	PEX1;ZDHHC14
Regulation Of DNA Repair (GO:0006282)	2/129	0.476766	0.631163	1.25632	0.930596	SMCHD1;ATR
Negative Regulation Of Response To Stimulus (GO:0048585)	1/52	0.477779	0.631163	1.56394	1.15514	TLE5
Regulation Of Peptide Hormone Secretion (GO:0090276)	1/52	0.477779	0.631163	1.56394	1.15514	SYT7
Fatty Acid Oxidation (GO:0019395)	1/52	0.477779	0.631163	1.56394	1.15514	CYP4V2
Positive Regulation Of Transcription Initiation By RNA Polymerase II (GO:0060261)	1/52	0.477779	0.631163	1.56394	1.15514	ZNHIT1
Regulation Of Cell Development (GO:0060284)	1/52	0.477779	0.631163	1.56394	1.15514	S100A10
Transmembrane Receptor Protein Serine/Threonine Kinase Signaling Pathway (GO:0007178)	2/130	0.480797	0.631163	1.24644	0.912784	ITGB1;SMAD3
Negative Regulation Of Metabolic Process (GO:0009892)	1/53	0.484271	0.631163	1.53379	1.11217	STK11
NADH Dehydrogenase Complex Assembly (GO:0010257)	1/53	0.484271	0.631163	1.53379	1.11217	NDUFAF3
Actin Cytoskeleton Reorganization (GO:0031532)	1/53	0.484271	0.631163	1.53379	1.11217	PARVB
Actin Polymerization Or Depolymerization (GO:0008154)	1/53	0.484271	0.631163	1.53379	1.11217	JAK2
Carboxylic Acid Transport (GO:0046942)	1/53	0.484271	0.631163	1.53379	1.11217	SLC16A3
Regulation Of Receptor Signaling Pathway Via JAK-STAT (GO:0046425)	1/53	0.484271	0.631163	1.53379	1.11217	JAK2
Cellular Response To Alcohol (GO:0097306)	1/53	0.484271	0.631163	1.53379	1.11217	BLM
Endosome Organization (GO:0007032)	1/53	0.484271	0.631163	1.53379	1.11217	ATP6V0A1
Glycoprotein Metabolic Process (GO:0009100)	1/53	0.484271	0.631163	1.53379	1.11217	STT3B
Gonad Development (GO:0008406)	1/53	0.484271	0.631163	1.53379	1.11217	MSH2
mRNA Stabilization (GO:0048255)	1/53	0.484271	0.631163	1.53379	1.11217	E2F1
Mitochondrial Respiratory Chain Complex I Assembly (GO:0032981)	1/53	0.484271	0.631163	1.53379	1.11217	NDUFAF3
Negative Regulation Of Cysteine-Type Endopeptidase Activity (GO:2000117)	1/53	0.484271	0.631163	1.53379	1.11217	SFN
Plasma Membrane Bounded Cell Projection Organization (GO:0120036)	2/132	0.488802	0.63517	1.22714	0.878386	STMN3;PKD2
ERBB Signaling Pathway (GO:0038127)	1/54	0.490683	0.63517	1.50477	1.07133	PIK3C2A
Regulation Of Exocytosis (GO:0017157)	1/54	0.490683	0.63517	1.50477	1.07133	S100A10
Regulation Of Focal Adhesion Assembly (GO:0051893)	1/54	0.490683	0.63517	1.50477	1.07133	S100A10
Organelle Disassembly (GO:1903008)	1/54	0.490683	0.63517	1.50477	1.07133	VRK1
Peptidyl-Tyrosine Modification (GO:0018212)	1/54	0.490683	0.63517	1.50477	1.07133	JAK2
Endoplasmic Reticulum Organization (GO:0007029)	1/54	0.490683	0.63517	1.50477	1.07133	REEP1
Positive Regulation Of Tyrosine Phosphorylation Of STAT Protein (GO:0042531)	1/55	0.497016	0.642743	1.47683	1.0325	JAK2
Cellular Response To Metal Ion (GO:0071248)	2/135	0.500664	0.646832	1.19928	0.829685	PKD2;SYT7
Regulation Of Stem Cell Population Maintenance (GO:2000036)	1/56	0.50327	0.647061	1.44991	0.995548	BRD9
Positive Regulation Of DNA-templated Transcription Initiation (GO:2000144)	1/56	0.50327	0.647061	1.44991	0.995548	ZNHIT1
Positive Regulation Of Cellular Metabolic Process (GO:0031325)	1/56	0.50327	0.647061	1.44991	0.995548	IFNAR1
post-Golgi Vesicle-Mediated Transport (GO:0006892)	1/56	0.50327	0.647061	1.44991	0.995548	CCDC22
Regulation Of Cation Channel Activity (GO:2001257)	1/56	0.50327	0.647061	1.44991	0.995548	ITGB1
Regulation Of Protein Kinase B Signaling (GO:0051896)	2/136	0.504579	0.648118	1.19027	0.814181	ITGB1;TSC2
Potassium Ion Transmembrane Transport (GO:0071805)	2/137	0.508474	0.650607	1.18139	0.799024	LRRC26;PKD2
Regulation Of Transcription Initiation By RNA Polymerase II (GO:0060260)	1/57	0.509447	0.650607	1.42394	0.960351	ZNHIT1
Striated Muscle Contraction (GO:0006941)	1/57	0.509447	0.650607	1.42394	0.960351	GAA
Positive Regulation Of Interleukin-1 Beta Production (GO:0032731)	1/57	0.509447	0.650607	1.42394	0.960351	JAK2
Myeloid Cell Differentiation (GO:0030099)	1/57	0.509447	0.650607	1.42394	0.960351	JAK2
Regulation Of Calcium Ion Transport (GO:0051924)	1/57	0.509447	0.650607	1.42394	0.960351	PKD2
Regulation Of Phagocytosis (GO:0050764)	1/58	0.515547	0.654008	1.39889	0.926804	SYT7
Peptidyl-Threonine Phosphorylation (GO:0018107)	1/58	0.515547	0.654008	1.39889	0.926804	STK11
Renal System Development (GO:0072001)	1/58	0.515547	0.654008	1.39889	0.926804	HELLS
Response To Organic Cyclic Compound (GO:0014070)	1/58	0.515547	0.654008	1.39889	0.926804	PAQR8
Inorganic Anion Transport (GO:0015698)	1/58	0.515547	0.654008	1.39889	0.926804	ENPP1
Positive Regulation Of Type II Interferon Production (GO:0032729)	1/58	0.515547	0.654008	1.39889	0.926804	JAK2
Regulation Of Bone Mineralization (GO:0030500)	1/58	0.515547	0.654008	1.39889	0.926804	ENPP1
Regulation Of miRNA Transcription (GO:1902893)	1/59	0.521572	0.658515	1.3747	0.894807	SMAD3
Chordate Embryonic Development (GO:0043009)	1/59	0.521572	0.658515	1.3747	0.894807	PKD2
Protein Targeting To Mitochondrion (GO:0006626)	1/59	0.521572	0.658515	1.3747	0.894807	PMPCA
Mitotic Cytokinesis (GO:0000281)	1/59	0.521572	0.658515	1.3747	0.894807	BIRC5
Negative Regulation Of Cytokine-Mediated Signaling Pathway (GO:0001960)	1/59	0.521572	0.658515	1.3747	0.894807	PALM3
Regulation Of Extrinsic Apoptotic Signaling Pathway (GO:2001236)	1/60	0.527522	0.662886	1.35133	0.864267	PHIP
Response To Light Stimulus (GO:0009416)	1/60	0.527522	0.662886	1.35133	0.864267	POLD1
Sterol Metabolic Process (GO:0016125)	1/60	0.527522	0.662886	1.35133	0.864267	CYP4V2
Homophilic Cell Adhesion Via Plasma Membrane Adhesion Molecules (GO:0007156)	1/60	0.527522	0.662886	1.35133	0.864267	ITGB1
protein-DNA Complex Organization (GO:0071824)	1/60	0.527522	0.662886	1.35133	0.864267	HMGN2
Regulation Of Pathway-Restricted SMAD Protein Phosphorylation (GO:0060393)	1/61	0.533398	0.668378	1.32874	0.8351	TTK
Positive Regulation Of Cell Junction Assembly (GO:1901890)	1/61	0.533398	0.668378	1.32874	0.8351	S100A10
Positive Regulation Of Organelle Assembly (GO:1902117)	1/61	0.533398	0.668378	1.32874	0.8351	CNOT6L
Positive Regulation Of Protein Kinase Activity (GO:0045860)	2/145	0.538907	0.672027	1.11484	0.689211	STK11;PIH1D1
RNA Methylation (GO:0001510)	1/62	0.539201	0.672027	1.3069	0.807225	TRMT61B
Cell Junction Organization (GO:0034330)	1/62	0.539201	0.672027	1.3069	0.807225	SMAD3
Glycerophospholipid Metabolic Process (GO:0006650)	1/62	0.539201	0.672027	1.3069	0.807225	PLCB3
Protein-Containing Complex Disassembly (GO:0032984)	1/62	0.539201	0.672027	1.3069	0.807225	APEH
Chromatin Remodeling (GO:0006338)	3/228	0.539337	0.672027	1.06269	0.656123	ZNHIT1;PIH1D1;BRD9
Regulation Of Cold-Induced Thermogenesis (GO:0120161)	2/146	0.542619	0.674853	1.10705	0.676791	STK11;JAK2
Positive Regulation Of Cellular Catabolic Process (GO:0031331)	2/146	0.542619	0.674853	1.10705	0.676791	STK11;PIK3C2A
Protein Polymerization (GO:0051258)	1/63	0.544933	0.6771	1.28575	0.78057	JAK2
Protein Transport (GO:0015031)	4/313	0.545474	0.67714	1.03151	0.625201	NEURL1B;STEAP3;KRT18;PHIP
Response To Metal Ion (GO:0010038)	1/64	0.550594	0.680326	1.26528	0.755065	IMPA2
Endocytic Recycling (GO:0032456)	1/64	0.550594	0.680326	1.26528	0.755065	CCDC22
Positive Regulation Of Interleukin-1 Production (GO:0032732)	1/64	0.550594	0.680326	1.26528	0.755065	JAK2
Positive Regulation Of Macroautophagy (GO:0016239)	1/64	0.550594	0.680326	1.26528	0.755065	TSC2
Protein N-linked Glycosylation (GO:0006487)	1/64	0.550594	0.680326	1.26528	0.755065	STT3B
Negative Regulation Of DNA-binding Transcription Factor Activity (GO:0043433)	2/149	0.55363	0.6828	1.08429	0.641094	E2F1;PKD2
Antimicrobial Humoral Immune Response Mediated By Antimicrobial Peptide (GO:0061844)	1/65	0.556184	0.6828	1.24545	0.730647	HMGN2
Regulation Of Tyrosine Phosphorylation Of STAT Protein (GO:0042509)	1/65	0.556184	0.6828	1.24545	0.730647	JAK2
Positive Regulation Of T Cell Proliferation (GO:0042102)	1/65	0.556184	0.6828	1.24545	0.730647	JAK2
Positive Regulation Of Cell Cycle (GO:0045787)	1/65	0.556184	0.6828	1.24545	0.730647	PKD2
Fatty Acid Biosynthetic Process (GO:0006633)	1/65	0.556184	0.6828	1.24545	0.730647	ACOT7
Regulation Of Cell-Matrix Adhesion (GO:0001952)	1/65	0.556184	0.6828	1.24545	0.730647	ADAM15
Positive Regulation Of GTPase Activity (GO:0043547)	3/234	0.556925	0.68286	1.03477	0.605678	TBC1D8B;ITGB1;S100A10
Neuron Development (GO:0048666)	2/150	0.557259	0.68286	1.07691	0.629694	STMN3;CLN5
Cellular Response To Type II Interferon (GO:0071346)	1/66	0.561706	0.687045	1.22622	0.707258	JAK2
Response To Reactive Oxygen Species (GO:0000302)	1/66	0.561706	0.687045	1.22622	0.707258	PKD2
Cellular Response To Organic Cyclic Compound (GO:0071407)	2/152	0.564454	0.689773	1.06244	0.607605	BLM;PKD2
Regulation Of Neurogenesis (GO:0050767)	1/67	0.567158	0.690544	1.20758	0.68484	S100A10
Peptidyl-Tyrosine Phosphorylation (GO:0018108)	1/67	0.567158	0.690544	1.20758	0.68484	JAK2
Protein Secretion (GO:0009306)	1/67	0.567158	0.690544	1.20758	0.68484	STEAP3
Negative Regulation Of Cellular Catabolic Process (GO:0031330)	1/67	0.567158	0.690544	1.20758	0.68484	KLHL22
Neuropeptide Signaling Pathway (GO:0007218)	1/68	0.572544	0.695194	1.1895	0.663343	NTSR1
Cell-Cell Junction Organization (GO:0045216)	1/68	0.572544	0.695194	1.1895	0.663343	SMAD3
Intermediate Filament Organization (GO:0045109)	1/68	0.572544	0.695194	1.1895	0.663343	KRT79
Positive Regulation Of Phosphatidylinositol 3-Kinase Signaling (GO:0014068)	1/69	0.577862	0.701013	1.17195	0.642718	JAK2
Vesicle-Mediated Transport (GO:0016192)	5/411	0.579381	0.702216	0.980458	0.535129	TBC1D8B;TSC2;PIK3C2A;SYT7;S100A10
Negative Regulation Of Epithelial Cell Proliferation (GO:0050680)	1/70	0.583115	0.703541	1.1549	0.622921	KRIT1
Negative Regulation Of Extrinsic Apoptotic Signaling Pathway (GO:2001237)	1/70	0.583115	0.703541	1.1549	0.622921	PHIP
Sensory Organ Development (GO:0007423)	1/70	0.583115	0.703541	1.1549	0.622921	SMCHD1
Positive Regulation Of Protein Transport (GO:0051222)	1/70	0.583115	0.703541	1.1549	0.622921	KIF20B
Regulation Of Cellular Biosynthetic Process (GO:0031326)	1/70	0.583115	0.703541	1.1549	0.622921	JAK2
Proteolysis (GO:0006508)	4/330	0.587318	0.706599	0.976868	0.519878	NPEPL1;ADAM15;APEH;THOP1
Regulation Of Cilium Assembly (GO:1902017)	1/71	0.588302	0.706599	1.13835	0.603909	KIF24
Kidney Development (GO:0001822)	1/71	0.588302	0.706599	1.13835	0.603909	HELLS
Protein Autoubiquitination (GO:0051865)	1/71	0.588302	0.706599	1.13835	0.603909	RNF157
Negative Regulation Of Cellular Response To Growth Factor Stimulus (GO:0090288)	1/71	0.588302	0.706599	1.13835	0.603909	GPR155
Plasma Membrane Organization (GO:0007009)	1/72	0.593425	0.710191	1.12226	0.585642	SYT7
Positive Regulation Of Protein Localization To Nucleus (GO:1900182)	1/72	0.593425	0.710191	1.12226	0.585642	SMAD3
Protein Targeting To Membrane (GO:0006612)	1/72	0.593425	0.710191	1.12226	0.585642	ZDHHC14
Negative Regulation Of Cell Adhesion (GO:0007162)	1/72	0.593425	0.710191	1.12226	0.585642	PLXND1
Organelle Organization (GO:0006996)	5/418	0.594389	0.710705	0.963491	0.501229	ZMYM4;PHIP;PEX1;PKD2;ATAD3A
Cellular Response To Reactive Oxygen Species (GO:0034614)	1/73	0.598485	0.713682	1.10661	0.568083	PKD2
Positive Regulation Of Secretion By Cell (GO:1903532)	1/73	0.598485	0.713682	1.10661	0.568083	S100A10
Monocarboxylic Acid Transport (GO:0015718)	1/73	0.598485	0.713682	1.10661	0.568083	SLC16A3
Negative Regulation Of Gene Expression (GO:0010629)	4/336	0.601545	0.716433	0.958918	0.487374	DHFR;RNH1;SMAD3;TLE5
Nitrogen Compound Transport (GO:0071705)	2/163	0.602519	0.716433	0.989295	0.501212	CUBN;SLC15A4
Positive Regulation Of Lymphocyte Proliferation (GO:0050671)	1/74	0.603482	0.716433	1.0914	0.551198	JAK2
Gland Development (GO:0048732)	1/74	0.603482	0.716433	1.0914	0.551198	PKD2
Regulation Of Cell Cycle G1/S Phase Transition (GO:1902806)	1/74	0.603482	0.716433	1.0914	0.551198	E2F1
Regulation Of Stress Fiber Assembly (GO:0051492)	1/75	0.608417	0.720366	1.07659	0.534954	S100A10
Positive Regulation Of Neurogenesis (GO:0050769)	1/75	0.608417	0.720366	1.07659	0.534954	PLXND1
Regulation Of BMP Signaling Pathway (GO:0030510)	1/75	0.608417	0.720366	1.07659	0.534954	GPR155
Wnt Signaling Pathway (GO:0016055)	1/76	0.613291	0.725492	1.06219	0.519319	TMEM67
Actomyosin Structure Organization (GO:0031032)	1/77	0.618105	0.726668	1.04816	0.504266	ITGB1
Cell Morphogenesis Involved In Neuron Differentiation (GO:0048667)	1/77	0.618105	0.726668	1.04816	0.504266	FARP1
Regulation Of Transcription Elongation By RNA Polymerase II (GO:0034243)	1/77	0.618105	0.726668	1.04816	0.504266	INTS1
Embryonic Organ Development (GO:0048568)	1/77	0.618105	0.726668	1.04816	0.504266	PKD2
Positive Regulation Of Response To Stimulus (GO:0048584)	1/77	0.618105	0.726668	1.04816	0.504266	SMCHD1
Monoatomic Cation Homeostasis (GO:0055080)	1/77	0.618105	0.726668	1.04816	0.504266	ZNHIT1
Regulation Of T Cell Proliferation (GO:0042129)	1/77	0.618105	0.726668	1.04816	0.504266	JAK2
Cytokine-Mediated Signaling Pathway (GO:0019221)	3/257	0.620489	0.728828	0.939965	0.448596	IL11RA;JAK2;IL13RA2
Brain Development (GO:0007420)	2/169	0.622204	0.72904	0.953459	0.452404	HSPG2;CLN5
Regulation Of Innate Immune Response (GO:0045088)	1/78	0.622858	0.72904	1.03449	0.489766	SLC15A4
Positive Regulation Of Tumor Necrosis Factor Production (GO:0032760)	1/78	0.622858	0.72904	1.03449	0.489766	JAK2
Long-Chain Fatty Acid Metabolic Process (GO:0001676)	1/78	0.622858	0.72904	1.03449	0.489766	ACAD9
Response To Insulin (GO:0032868)	1/79	0.627553	0.731962	1.02118	0.475794	ENPP1
Positive Regulation Of Catabolic Process (GO:0009896)	1/79	0.627553	0.731962	1.02118	0.475794	CCDC22
Vesicle Fusion (GO:0006906)	1/79	0.627553	0.731962	1.02118	0.475794	SYT7
Positive Regulation Of Protein Localization To Membrane (GO:1905477)	1/79	0.627553	0.731962	1.02118	0.475794	ITGB1
Generation Of Neurons (GO:0048699)	2/172	0.631762	0.732878	0.93649	0.430076	NRBP2;DTNB
Regulation Of Cytokinesis (GO:0032465)	1/80	0.63219	0.732878	1.0082	0.462326	KIF20B
Negative Regulation Of Protein Serine/Threonine Kinase Activity (GO:0071901)	1/80	0.63219	0.732878	1.0082	0.462326	PRKAR1B
Calcium Ion Transmembrane Transport (GO:0070588)	1/80	0.63219	0.732878	1.0082	0.462326	PKD2
Regulation Of Protein Localization To Plasma Membrane (GO:1903076)	1/80	0.63219	0.732878	1.0082	0.462326	ITGB1
Positive Regulation Of Immune Response (GO:0050778)	1/80	0.63219	0.732878	1.0082	0.462326	SLC15A4
Glycoprotein Biosynthetic Process (GO:0009101)	1/80	0.63219	0.732878	1.0082	0.462326	GMPPB
Neuron Differentiation (GO:0030182)	2/173	0.634906	0.735387	0.930966	0.422917	NRBP2;DTNB
Cytoskeleton-Dependent Cytokinesis (GO:0061640)	1/81	0.636769	0.736264	0.995547	0.449338	BIRC5
Negative Regulation Of NF-kappaB Transcription Factor Activity (GO:0032088)	1/81	0.636769	0.736264	0.995547	0.449338	CCDC22
Positive Regulation Of Cellular Biosynthetic Process (GO:0031328)	2/174	0.638029	0.737081	0.925506	0.415896	SMAD3;PKD2
Positive Regulation Of I-kappaB kinase/NF-kappaB Signaling (GO:0043123)	2/175	0.641131	0.738927	0.920109	0.409008	SECTM1;CCDC22
Sodium Ion Transmembrane Transport (GO:0035725)	1/82	0.641291	0.738927	0.983206	0.43681	PKD2
Positive Regulation Of Tumor Necrosis Factor Superfamily Cytokine Production (GO:1903557)	1/82	0.641291	0.738927	0.983206	0.43681	JAK2
Positive Regulation Of Hydrolase Activity (GO:0051345)	2/176	0.644212	0.741293	0.914774	0.402251	ITGB1;S100A10
Regulation Of Epithelial To Mesenchymal Transition (GO:0010717)	1/83	0.645758	0.741293	0.971166	0.424721	SMAD3
Vesicle-Mediated Transport To The Plasma Membrane (GO:0098876)	1/83	0.645758	0.741293	0.971166	0.424721	CCDC22
Positive Regulation Of Ubiquitin-Dependent Protein Catabolic Process (GO:2000060)	1/83	0.645758	0.741293	0.971166	0.424721	CCDC22
Negative Regulation Of Signal Transduction (GO:0009968)	3/267	0.646127	0.741293	0.903896	0.394785	PALM3;ENPP1;TSC2
Regulation Of Cysteine-Type Endopeptidase Activity Involved In Apoptotic Process (GO:0043281)	1/84	0.650169	0.741623	0.959417	0.413051	SFN
Regulation Of Interleukin-1 Beta Production (GO:0032651)	1/84	0.650169	0.741623	0.959417	0.413051	JAK2
Ribosomal Small Subunit Biogenesis (GO:0042274)	1/84	0.650169	0.741623	0.959417	0.413051	HEATR1
Positive Regulation Of Double-Strand Break Repair (GO:2000781)	1/84	0.650169	0.741623	0.959417	0.413051	SMCHD1
Positive Regulation Of Protein Ubiquitination (GO:0031398)	1/84	0.650169	0.741623	0.959417	0.413051	FANCM
Regulation Of Apoptotic Process (GO:0042981)	8/705	0.650246	0.741623	0.911286	0.392222	RNF157;ITGB1;KRT18;E2F1;BIRC5;PHIP;ATAD3A;NTSR1
Negative Regulation Of Cytokine Production (GO:0001818)	2/178	0.650312	0.741623	0.904287	0.389117	CHID1;KLHL22
Positive Regulation Of Apoptotic Process (GO:0043065)	3/270	0.653576	0.74198	0.893602	0.380046	ITGB1;E2F1;TLE5
Nuclear-Transcribed mRNA Catabolic Process (GO:0000956)	1/85	0.654525	0.74198	0.947947	0.401783	CNOT6L
Response To Interleukin-1 (GO:0070555)	1/85	0.654525	0.74198	0.947947	0.401783	TLE5
Positive Regulation Of Canonical Wnt Signaling Pathway (GO:0090263)	1/85	0.654525	0.74198	0.947947	0.401783	WNK2
Epidermis Development (GO:0008544)	1/85	0.654525	0.74198	0.947947	0.401783	STS
Positive Regulation Of Protein Localization (GO:1903829)	1/85	0.654525	0.74198	0.947947	0.401783	VRK1
mRNA Metabolic Process (GO:0016071)	1/85	0.654525	0.74198	0.947947	0.401783	RNH1
Regulation Of Mitotic Cell Cycle Phase Transition (GO:1901990)	1/86	0.658827	0.745588	0.936747	0.390899	E2F1
Exocytosis (GO:0006887)	1/86	0.658827	0.745588	0.936747	0.390899	PIK3C2A
Regulation Of Insulin Secretion (GO:0050796)	1/87	0.663076	0.748489	0.925807	0.380383	SYT7
Regulation Of Type II Interferon Production (GO:0032649)	1/87	0.663076	0.748489	0.925807	0.380383	JAK2
Glucose Homeostasis (GO:0042593)	1/87	0.663076	0.748489	0.925807	0.380383	STK11
Positive Regulation Of Macromolecule Metabolic Process (GO:0010604)	4/364	0.663907	0.748792	0.88306	0.361713	ACTA2;SMAD3;E2F1;NTSR1
Regulation Of Double-Strand Break Repair (GO:2000779)	1/88	0.667272	0.750681	0.915119	0.370219	ATR
Regulation Of Endothelial Cell Migration (GO:0010594)	1/88	0.667272	0.750681	0.915119	0.370219	KRIT1
Positive Regulation Of Cell Adhesion (GO:0045785)	1/88	0.667272	0.750681	0.915119	0.370219	JAK2
Cellular Response To Chemical Stress (GO:0062197)	1/89	0.671416	0.751534	0.904674	0.360392	PKD2
Cellular Response To Peptide Hormone Stimulus (GO:0071375)	1/89	0.671416	0.751534	0.904674	0.360392	ENPP1
Positive Regulation Of DNA Repair (GO:0045739)	1/89	0.671416	0.751534	0.904674	0.360392	SMCHD1
Regulation Of Vesicle-Mediated Transport (GO:0060627)	1/89	0.671416	0.751534	0.904674	0.360392	TSC2
Sensory Perception Of Mechanical Stimulus (GO:0050954)	1/89	0.671416	0.751534	0.904674	0.360392	BIRC5
Sodium Ion Transport (GO:0006814)	1/89	0.671416	0.751534	0.904674	0.360392	PKD2
Negative Regulation Of Macromolecule Metabolic Process (GO:0010605)	2/186	0.673885	0.753665	0.864616	0.34126	SMAD3;TLE5
Regulation Of Peptidyl-Tyrosine Phosphorylation (GO:0050730)	1/90	0.675509	0.754214	0.894464	0.350889	JAK2
Mitochondrial Respiratory Chain Complex Assembly (GO:0033108)	1/90	0.675509	0.754214	0.894464	0.350889	NDUFAF3
rRNA Metabolic Process (GO:0016072)	1/91	0.67955	0.757245	0.88448	0.341696	PIH1D1
Regulation Of Actin Cytoskeleton Organization (GO:0032956)	1/91	0.67955	0.757245	0.88448	0.341696	RNH1
Monoatomic Cation Transmembrane Transport (GO:0098655)	3/281	0.679929	0.757245	0.85776	0.330895	LRRC26;PKD2;ATP6V0A1
Defense Response To Virus (GO:0051607)	2/189	0.682388	0.759349	0.850615	0.325069	IFNAR2;ATAD3A
Sensory Perception Of Sound (GO:0007605)	1/92	0.683542	0.759941	0.874716	0.332801	BIRC5
Central Nervous System Development (GO:0007417)	3/283	0.684558	0.759941	0.851545	0.32272	PKD2;HSPG2;CLN5
Inorganic Cation Transmembrane Transport (GO:0098662)	3/284	0.686854	0.759941	0.848471	0.318714	LRRC26;PKD2;ATP6V0A1
Regulation Of Endothelial Cell Proliferation (GO:0001936)	1/93	0.687484	0.759941	0.865165	0.324191	KRIT1
Positive Regulation Of Cellular Component Biogenesis (GO:0044089)	1/93	0.687484	0.759941	0.865165	0.324191	SMAD3
Positive Regulation Of Protein Kinase B Signaling (GO:0051897)	1/93	0.687484	0.759941	0.865165	0.324191	ITGB1
Protein O-linked Glycosylation (GO:0006493)	1/93	0.687484	0.759941	0.865165	0.324191	GALNT6
Negative Regulation Of Amide Metabolic Process (GO:0034249)	1/93	0.687484	0.759941	0.865165	0.324191	DHFR
Peptidyl-Lysine Modification (GO:0018205)	1/94	0.691378	0.763611	0.855818	0.315856	P3H3
Regulation Of Defense Response (GO:0031347)	1/97	0.70277	0.775551	0.828947	0.292391	JAK2
Positive Regulation Of Cold-Induced Thermogenesis (GO:0120162)	1/98	0.706474	0.778348	0.82036	0.28505	JAK2
Positive Regulation Of Protein-Containing Complex Assembly (GO:0031334)	1/98	0.706474	0.778348	0.82036	0.28505	ATR
Axon Development (GO:0061564)	1/99	0.710131	0.781731	0.811947	0.277934	DHFR
Antimicrobial Humoral Response (GO:0019730)	1/100	0.713743	0.785059	0.803705	0.271035	HMGN2
Organic Substance Transport (GO:0071702)	2/201	0.714602	0.785355	0.798832	0.268431	CUBN;PKD2
Visual Perception (GO:0007601)	1/101	0.717311	0.787033	0.795628	0.264344	E2F1
rRNA Processing (GO:0006364)	1/101	0.717311	0.787033	0.795628	0.264344	PIH1D1
Activation Of GTPase Activity (GO:0090630)	1/102	0.720834	0.788301	0.78771	0.257854	TBC1D8B
Calcium Ion Homeostasis (GO:0055074)	1/102	0.720834	0.788301	0.78771	0.257854	ZNHIT1
Regulation Of Protein Secretion (GO:0050708)	1/102	0.720834	0.788301	0.78771	0.257854	SYT7
Sensory Perception Of Light Stimulus (GO:0050953)	1/102	0.720834	0.788301	0.78771	0.257854	E2F1
Positive Regulation Of Vasculature Development (GO:1904018)	1/104	0.72775	0.794559	0.772336	0.245447	ITGB1
Macroautophagy (GO:0016236)	1/104	0.72775	0.794559	0.772336	0.245447	ATG16L2
Cellular Response To Organonitrogen Compound (GO:0071417)	1/105	0.731143	0.796958	0.764871	0.239516	PKD2
Negative Regulation Of MAPK Cascade (GO:0043409)	1/105	0.731143	0.796958	0.764871	0.239516	WNK2
Negative Regulation Of Translation (GO:0017148)	1/107	0.737804	0.802249	0.750363	0.228168	DHFR
Positive Regulation Of T Cell Activation (GO:0050870)	1/107	0.737804	0.802249	0.750363	0.228168	JAK2
Monoatomic Ion Transport (GO:0006811)	1/107	0.737804	0.802249	0.750363	0.228168	SLC15A4
Response To Tumor Necrosis Factor (GO:0034612)	1/108	0.741073	0.80449	0.743312	0.222738	JAK2
Positive Regulation Of Metabolic Process (GO:0009893)	1/108	0.741073	0.80449	0.743312	0.222738	JAK2
Negative Regulation Of Developmental Process (GO:0051093)	1/109	0.744301	0.806679	0.736392	0.217464	BRD9
Positive Regulation Of Wnt Signaling Pathway (GO:0030177)	1/109	0.744301	0.806679	0.736392	0.217464	WNK2
Negative Regulation Of Transmembrane Receptor Protein Serine/Threonine Kinase Signaling Pathway (GO:0090101)	1/111	0.750638	0.812886	0.72293	0.20736	GPR155
Calcium Ion Transport (GO:0006816)	1/112	0.753747	0.815026	0.71638	0.20252	PKD2
Supramolecular Fiber Organization (GO:0097435)	3/316	0.753838	0.815026	0.760475	0.214893	KRT79;STMN3;KIF24
Positive Regulation Of Cellular Component Organization (GO:0051130)	1/113	0.756818	0.817584	0.709948	0.197815	S100A10
Regulation Of Cytoskeleton Organization (GO:0051493)	1/114	0.75985	0.819531	0.703629	0.193241	STMN3
Protein Modification By Small Protein Removal (GO:0070646)	1/114	0.75985	0.819531	0.703629	0.193241	GPS1
Cellular Response To Oxidative Stress (GO:0034599)	1/117	0.768724	0.827092	0.685327	0.180257	PKD2
Protein Maturation (GO:0051604)	1/117	0.768724	0.827092	0.685327	0.180257	LMF2
Protein Processing (GO:0016485)	1/117	0.768724	0.827092	0.685327	0.180257	CLN5
Intracellular Protein Transport (GO:0006886)	3/325	0.770473	0.828189	0.738877	0.192663	IPO8;TSC2;PHIP
Regulation Of Protein Binding (GO:0043393)	1/118	0.771608	0.828189	0.679435	0.176163	TLE5
Positive Regulation Of Cell Projection Organization (GO:0031346)	1/118	0.771608	0.828189	0.679435	0.176163	PLXND1
Protein Polyubiquitination (GO:0000209)	2/226	0.772969	0.828981	0.708769	0.182519	CDC27;THOP1
Cellular Response To Tumor Necrosis Factor (GO:0071356)	1/119	0.774457	0.829242	0.673643	0.172178	JAK2
Positive Regulation Of Angiogenesis (GO:0045766)	1/119	0.774457	0.829242	0.673643	0.172178	ITGB1
Fatty Acid Metabolic Process (GO:0006631)	1/122	0.782793	0.83671	0.656841	0.160852	ACAD9
Positive Regulation Of Macromolecule Biosynthetic Process (GO:0010557)	1/122	0.782793	0.83671	0.656841	0.160852	JAK2
Negative Regulation Of Intracellular Signal Transduction (GO:1902532)	2/231	0.783316	0.83671	0.693116	0.169272	TSC2;CCDC22
Regulation Of I-kappaB kinase/NF-kappaB Signaling (GO:0043122)	2/232	0.785335	0.837032	0.690067	0.166751	SECTM1;CCDC22
Modulation Of Chemical Synaptic Transmission (GO:0050804)	1/123	0.785503	0.837032	0.651424	0.157274	ITGB1
Regulation Of Cell Motility (GO:2000145)	1/123	0.785503	0.837032	0.651424	0.157274	PLXND1
Positive Regulation Of Defense Response (GO:0031349)	1/124	0.788179	0.837205	0.646095	0.15379	SLC15A4
Enzyme-Linked Receptor Protein Signaling Pathway (GO:0007167)	1/124	0.788179	0.837205	0.646095	0.15379	JAK2
Protein Dephosphorylation (GO:0006470)	1/124	0.788179	0.837205	0.646095	0.15379	STK11
Regulation Of DNA Metabolic Process (GO:0051052)	1/124	0.788179	0.837205	0.646095	0.15379	PIF1
Protein Ubiquitination (GO:0016567)	4/434	0.789398	0.837831	0.736637	0.174204	RNF157;CCNF;KLHL22;THOP1
Cellular Response To Starvation (GO:0009267)	1/126	0.793432	0.841443	0.635692	0.147091	KPTN
Regulation Of Response To External Stimulus (GO:0032101)	1/127	0.79601	0.842834	0.630615	0.143871	JAK2
Regulation Of Tumor Necrosis Factor Production (GO:0032680)	1/127	0.79601	0.842834	0.630615	0.143871	JAK2
Golgi Organization (GO:0007030)	1/130	0.803552	0.84947	0.615855	0.134696	VRK1
Positive Regulation Of Peptidyl-Tyrosine Phosphorylation (GO:0050731)	1/130	0.803552	0.84947	0.615855	0.134696	JAK2
Epithelial Cell Differentiation (GO:0030855)	1/132	0.808426	0.853944	0.606391	0.128959	PIH1D1
Positive Regulation Of Programmed Cell Death (GO:0043068)	2/245	0.810119	0.855054	0.652715	0.137445	ITGB1;E2F1
Negative Regulation Of Cell Motility (GO:2000146)	1/133	0.810817	0.855113	0.601767	0.126198	ADAM15
Positive Regulation Of DNA-binding Transcription Factor Activity (GO:0051091)	2/246	0.811916	0.855595	0.650007	0.135434	SMAD3;NTSR1
Protein Localization To Organelle (GO:0033365)	1/137	0.820088	0.862218	0.583949	0.115822	CEP68
Negative Regulation Of Cellular Biosynthetic Process (GO:0031327)	1/137	0.820088	0.862218	0.583949	0.115822	DHFR
Negative Regulation Of Nucleic Acid-Templated Transcription (GO:1903507)	4/456	0.820143	0.862218	0.699985	0.13879	E2F1;KCTD1;BIRC5;TLE5
Intracellular Calcium Ion Homeostasis (GO:0006874)	1/139	0.824553	0.866171	0.575427	0.111008	PACS2
Protein Modification By Small Protein Conjugation (GO:0032446)	3/364	0.832249	0.873566	0.657731	0.120775	RNF157;GPS1;CCNF
Ras Protein Signal Transduction (GO:0007265)	1/144	0.835238	0.874942	0.555165	0.0999515	DBNL
Regulation Of Cell Adhesion (GO:0030155)	1/144	0.835238	0.874942	0.555165	0.0999515	PLXND1
Cellular Component Assembly (GO:0022607)	2/260	0.83553	0.874942	0.614294	0.110382	PARVB;AIF1L
Negative Regulation Of Protein Metabolic Process (GO:0051248)	1/147	0.841335	0.879637	0.543675	0.0939284	DHFR
Dephosphorylation (GO:0016311)	1/147	0.841335	0.879637	0.543675	0.0939284	STK11
Regulation Of Protein Phosphorylation (GO:0001932)	2/265	0.843295	0.880327	0.602461	0.102682	BIRC5;PHIP
Defense Response To Symbiont (GO:0140546)	1/148	0.843317	0.880327	0.539949	0.0920142	IFNAR2
Axon Guidance (GO:0007411)	1/149	0.845274	0.88168	0.536273	0.0901445	PLXND1
protein-RNA Complex Assembly (GO:0022618)	1/150	0.847207	0.883004	0.532647	0.0883183	BOP1
Positive Regulation Of Gene Expression (GO:0010628)	4/480	0.849387	0.883924	0.663866	0.108369	ACTA2;SMAD3;E2F1;NTSR1
Positive Regulation Of Protein Phosphorylation (GO:0001934)	3/377	0.849416	0.883924	0.634443	0.103545	BIRC5;TTK;JAK2
Positive Regulation Of NF-kappaB Transcription Factor Activity (GO:0051092)	1/152	0.851001	0.884882	0.525538	0.0847913	NTSR1
Positive Regulation Of Cell Migration (GO:0030335)	2/272	0.85361	0.886902	0.586631	0.0928524	ITGB1;KIF20B
Cellular Response To Growth Factor Stimulus (GO:0071363)	1/155	0.856517	0.888536	0.515222	0.0797981	SMAD3
Positive Regulation Of Response To External Stimulus (GO:0032103)	1/155	0.856517	0.888536	0.515222	0.0797981	SLC15A4
Positive Regulation Of Multicellular Organismal Process (GO:0051240)	3/387	0.861567	0.893079	0.617602	0.0920243	SMAD3;BRD9;JAK2
Adenylate Cyclase-Modulating G Protein-Coupled Receptor Signaling Pathway (GO:0007188)	1/163	0.870252	0.90068	0.489579	0.068038	GNAZ
Negative Regulation Of Cell Migration (GO:0030336)	1/163	0.870252	0.90068	0.489579	0.068038	ADAM15
Regulation Of Cytokine Production (GO:0001817)	1/167	0.87662	0.906567	0.477684	0.0629023	POLA1
Metal Ion Transport (GO:0030001)	1/171	0.882677	0.912122	0.466349	0.0581986	PKD2
Cell-Cell Adhesion Via Plasma-Membrane Adhesion Molecules (GO:0098742)	1/172	0.884144	0.912541	0.463598	0.0570853	ITGB1
Gene Expression (GO:0010467)	2/296	0.884453	0.912541	0.538079	0.0660687	ENPP1;LMF2
Extracellular Matrix Organization (GO:0030198)	1/176	0.889833	0.917382	0.452909	0.0528643	ADAM15
Positive Regulation Of Intracellular Signal Transduction (GO:1902533)	4/525	0.89348	0.920429	0.60511	0.0681545	ITGB1;SECTM1;CCDC22;JAK2
RNA Splicing, Via Transesterification Reactions With Bulged Adenosine As Nucleophile (GO:0000377)	1/180	0.895243	0.921533	0.442698	0.0489888	DDX41
Macromolecule Biosynthetic Process (GO:0009059)	1/183	0.899127	0.924816	0.435334	0.0462896	POLD1
Intracellular Monoatomic Cation Homeostasis (GO:0030003)	1/190	0.90764	0.932355	0.41906	0.0406103	CCDC22
Regulation Of Cell Migration (GO:0030334)	3/434	0.907856	0.932355	0.548918	0.0530637	ITGB1;PLXND1;ADAM15
Transcription By RNA Polymerase II (GO:0006366)	1/192	0.909938	0.933054	0.41463	0.0391324	S100A10
Modification-Dependent Protein Catabolic Process (GO:0019941)	1/192	0.909938	0.933054	0.41463	0.0391324	KLHL22
Regulation Of Cell Differentiation (GO:0045595)	1/193	0.911065	0.933491	0.412449	0.0384159	BRD9
DNA-templated Transcription (GO:0006351)	1/199	0.917541	0.937977	0.399828	0.0344082	E2F1
Anterograde Trans-Synaptic Signaling (GO:0098916)	1/199	0.917541	0.937977	0.399828	0.0344082	NTSR1
Positive Regulation Of Nucleic Acid-Templated Transcription (GO:1903508)	4/557	0.917555	0.937977	0.569146	0.0489707	BLM;SMAD3;E2F1;PHIP
Regulation Of Translation (GO:0006417)	1/202	0.920601	0.940369	0.3938	0.0325785	DHFR
Regulation Of Nucleic Acid-Templated Transcription (GO:1903506)	3/452	0.921522	0.940588	0.526422	0.0430235	ZNHIT1;SMAD3;E2F1
Regulation Of MAPK Cascade (GO:0043408)	1/204	0.922578	0.940945	0.389881	0.0314179	WDR54
Protein Stabilization (GO:0050821)	1/208	0.926385	0.944105	0.382268	0.0292301	PIH1D1
mRNA Splicing, Via Spliceosome (GO:0000398)	1/211	0.929118	0.946166	0.37675	0.0276984	DDX41
mRNA Processing (GO:0006397)	1/214	0.93175	0.948121	0.371386	0.0262536	DDX41
Proteasomal Protein Catabolic Process (GO:0010498)	1/220	0.936725	0.952456	0.3611	0.0236035	KLHL22
Positive Regulation Of Cell Motility (GO:2000147)	1/221	0.937518	0.952536	0.359441	0.0231908	ITGB1
Positive Regulation Of Protein Modification Process (GO:0031401)	1/225	0.940594	0.954932	0.35295	0.0216161	BIRC5
Cellular Response To Lipid (GO:0071396)	1/228	0.942801	0.956444	0.348232	0.0205109	ADAM15
Negative Regulation Of Multicellular Organismal Process (GO:0051241)	1/231	0.944926	0.957142	0.343637	0.0194664	STK11
Positive Regulation Of Phosphorylation (GO:0042327)	1/231	0.944926	0.957142	0.343637	0.0194664	BIRC5
Positive Regulation Of Developmental Process (GO:0051094)	1/233	0.946299	0.957759	0.340639	0.018802	BRD9
Translation (GO:0006412)	1/234	0.946973	0.957759	0.33916	0.018479	APEH
Inflammatory Response (GO:0006954)	1/236	0.948295	0.958368	0.336239	0.0178507	HSPG2
Regulation Of Inflammatory Response (GO:0050727)	1/240	0.950842	0.960214	0.330544	0.0166618	JAK2
Regulation Of ERK1 And ERK2 Cascade (GO:0070372)	1/244	0.953264	0.96193	0.325036	0.0155573	WNK2
Cellular Response To Oxygen-Containing Compound (GO:1901701)	2/406	0.962854	0.970871	0.389358	0.0147387	PKD2;SYT7
Chemical Synaptic Transmission (GO:0007268)	1/273	0.967607	0.974927	0.28995	0.00954769	NTSR1
Positive Regulation Of Cell Differentiation (GO:0045597)	1/283	0.971457	0.978066	0.279525	0.00809441	SMAD3
Positive Regulation Of Transcription By RNA Polymerase II (GO:0045944)	6/938	0.977445	0.983351	0.500656	0.0114215	ZNHIT1;SMAD3;E2F1;PHIP;PKD2;S100A10
Positive Regulation Of Cytokine Production (GO:0001819)	1/320	0.982138	0.987327	0.246634	0.0044452	JAK2
Negative Regulation Of Transcription By RNA Polymerase II (GO:0000122)	4/763	0.98646	0.990924	0.410225	0.00559219	SMAD3;TCF25;E2F1;TLE5
Negative Regulation Of DNA-templated Transcription (GO:0045892)	6/1025	0.989014	0.992741	0.455794	0.00503506	SMAD3;TCF25;E2F1;KCTD1;BIRC5;TLE5
Ubiquitin-Dependent Protein Catabolic Process (GO:0006511)	1/367	0.990164	0.993146	0.214442	0.0021197	KLHL22
Positive Regulation Of DNA-templated Transcription (GO:0045893)	7/1243	0.995374	0.996967	0.435121	0.00201775	BLM;SMAD3;HEATR1;E2F1;PHIP;PKD2;S100A10
Regulation Of Gene Expression (GO:0010468)	6/1127	0.99547	0.996967	0.412066	0.00187094	ACTA2;ZNHIT1;SMAD3;E2F1;NTSR1;TLE5
Regulation Of DNA-templated Transcription (GO:0006355)	11/1922	0.999262	0.999892	0.433314	0.000319916	ZNF672;BLM;ZNHIT1;SMAD3;E2F1;KCTD1;BIRC5;BRD9;PHIP;MXD3;TLE5
Regulation Of Transcription By RNA Polymerase II (GO:0006357)	10/2028	0.999892	0.999892	0.36924	3.99595e-05	ZNF672;SMAD3;TCF25;E2F1;BRD9;PHIP;PKD2;MXD3;S100A10;TLE5

## Sheet: Source_data_Fig_S4B_4
Term	Overlap	P.value	Adjusted.P.value	Odds.Ratio	Combined.Score	Genes
Leucine Binding (GO:0070728)	2/6	0.000627733	0.0479947	76.9961	567.723	SESN1;SESN2
Protein Homodimerization Activity (GO:0042803)	12/662	0.00137487	0.0479947	2.98162	19.6471	EFEMP2;HMGCS1;TPM2;RFPL2;CARD9;HMOX1;TRNT1;CRYM;GBP1;MGLL;BCL2L1;TYMP
1-Phosphatidylinositol-3-Kinase Activity (GO:0016303)	2/9	0.00148726	0.0479947	43.9911	286.418	PIK3R3;PIK3CB
G-quadruplex DNA Binding (GO:0051880)	2/9	0.00148726	0.0479947	43.9911	286.418	RAD50;XRN1
Protein Serine Kinase Activity (GO:0106310)	2/9	0.00148726	0.0479947	43.9911	286.418	PINK1;PIK3CB
Amino Acid Binding (GO:0016597)	3/36	0.00167424	0.0479947	14.0881	90.0565	SESN1;SESN2;ASS1
Phosphotyrosine Residue Binding (GO:0001784)	3/39	0.00211256	0.0484349	12.9121	79.5367	SHF;PIK3R3;SHB
Phosphatidylinositol 3-Kinase Activity (GO:0035004)	2/11	0.00225279	0.0484349	34.2119	208.542	PIK3R3;PIK3CB
Protein Phosphorylated Amino Acid Binding (GO:0045309)	3/45	0.00318782	0.0609229	11.0642	63.6015	SHF;PIK3R3;SHB
Phosphatidylinositol Kinase Activity (GO:0052742)	2/16	0.00481098	0.0827489	21.9878	117.346	PIK3R3;PIK3CB
Phosphatidylinositol-3,4-Bisphosphate Binding (GO:0043325)	2/25	0.011574	0.180976	13.3778	59.6516	GAB2;PHLDA3
Metallocarboxypeptidase Activity (GO:0004181)	2/29	0.0153991	0.220721	11.3936	47.5506	CPZ;CPA4
Phosphatidylinositol-3,4,5-Trisphosphate Binding (GO:0005547)	2/36	0.0231959	0.237513	9.04469	34.0422	GAB2;PHLDA3
Carboxypeptidase Activity (GO:0004180)	2/38	0.0256655	0.237513	8.54134	31.2836	CPZ;CPA4
Pentosyltransferase Activity (GO:0016763)	2/39	0.0269386	0.237513	8.31008	30.0342	PARP10;TYMP
Single-Stranded RNA Binding (GO:0003727)	2/43	0.032278	0.237513	7.49783	25.7428	DDX60L;DDX60
BH Domain Binding (GO:0051400)	1/5	0.0323268	0.237513	38.2019	131.104	BCL2L1
BH3 Domain Binding (GO:0051434)	1/5	0.0323268	0.237513	38.2019	131.104	BCL2L1
C3HC4-type RING Finger Domain Binding (GO:0055131)	1/5	0.0323268	0.237513	38.2019	131.104	PINK1
Phosphatidylinositol-4,5-Bisphosphate 3-Kinase Activity (GO:0046934)	1/5	0.0323268	0.237513	38.2019	131.104	PIK3CB
L-leucine Transmembrane Transporter Activity (GO:0015190)	1/5	0.0323268	0.237513	38.2019	131.104	SLC43A2
Actin Binding (GO:0003779)	4/183	0.0324285	0.237513	3.46457	11.879	TPM2;MAP1A;SYNPO;GBP1
DNA-binding Transcription Factor Binding (GO:0140297)	5/282	0.0382093	0.237513	2.80672	9.16302	PARP10;LHX3;BCL6;NBN;ZFPM1
1-Phosphatidylinositol-4-Phosphate 3-Kinase Activity (GO:0035005)	1/6	0.0386666	0.237513	30.56	99.4049	PIK3CB
G-quadruplex RNA Binding (GO:0002151)	1/6	0.0386666	0.237513	30.56	99.4049	XRN1
Calcium-Dependent Protein Kinase Activity (GO:0010857)	1/7	0.0449652	0.237513	25.4654	78.9902	PINK1
Protein Kinase B Binding (GO:0043422)	1/7	0.0449652	0.237513	25.4654	78.9902	PINK1
Mitochondrial Ribosome Binding (GO:0097177)	1/7	0.0449652	0.237513	25.4654	78.9902	GUF1
Protein Kinase Binding (GO:0019901)	7/511	0.0511962	0.237513	2.16902	6.44652	PINK1;ACE;APC;RFPL2;IL31RA;ANK2;BCL2L1
Phosphatidylinositol Bisphosphate Kinase Activity (GO:0052813)	1/8	0.0512229	0.237513	21.8264	64.8586	PIK3CB
Double-Stranded Telomeric DNA Binding (GO:0003691)	1/8	0.0512229	0.237513	21.8264	64.8586	RAD50
Single-Stranded DNA Endodeoxyribonuclease Activity (GO:0000014)	1/8	0.0512229	0.237513	21.8264	64.8586	RAD50
Metalloexopeptidase Activity (GO:0008235)	2/57	0.0537887	0.237513	5.58534	16.3242	CPZ;CPA4
Receptor Tyrosine Kinase Binding (GO:0030971)	2/59	0.0571837	0.237513	5.38882	15.42	FLT3LG;GAB2
Store-Operated Calcium Channel Activity (GO:0015279)	1/9	0.0574398	0.237513	19.0971	54.5608	ORAI3
Aromatic Amino Acid Transmembrane Transporter Activity (GO:0015173)	1/9	0.0574398	0.237513	19.0971	54.5608	SLC43A2
Type I Transforming Growth Factor Beta Receptor Binding (GO:0034713)	1/9	0.0574398	0.237513	19.0971	54.5608	SMAD7
Branched-Chain Amino Acid Transmembrane Transporter Activity (GO:0015658)	1/9	0.0574398	0.237513	19.0971	54.5608	SLC43A2
GDP Phosphatase Activity (GO:0004382)	1/9	0.0574398	0.237513	19.0971	54.5608	GBP1
Cytidylyltransferase Activity (GO:0070567)	1/9	0.0574398	0.237513	19.0971	54.5608	TRNT1
Eukaryotic Initiation Factor 4E Binding (GO:0008190)	1/9	0.0574398	0.237513	19.0971	54.5608	C8ORF88
Protein Phosphatase Regulator Activity (GO:0019888)	2/61	0.0606516	0.237513	5.20562	14.5893	RCAN1;PPP2R3A
Outward Rectifier Potassium Channel Activity (GO:0015271)	1/10	0.0636164	0.237513	16.9744	46.7624	KCND1
MAP-kinase Scaffold Activity (GO:0005078)	1/10	0.0636164	0.237513	16.9744	46.7624	KSR1
Death Domain Binding (GO:0070513)	1/10	0.0636164	0.237513	16.9744	46.7624	BCL2L1
Double-Stranded RNA Binding (GO:0003725)	2/65	0.0677958	0.237513	4.87412	13.1175	DDX60L;DDX60
D-glucose Transmembrane Transporter Activity (GO:0055056)	1/11	0.0697527	0.237513	15.2762	40.6773	SLC2A4
Ligand-Gated Sodium Channel Activity (GO:0015280)	1/11	0.0697527	0.237513	15.2762	40.6773	SCNN1A
Single-Stranded Telomeric DNA Binding (GO:0043047)	1/11	0.0697527	0.237513	15.2762	40.6773	RAD50
Microtubule Binding (GO:0008017)	4/239	0.072337	0.237513	2.63146	6.91133	CLIP2;APC;MAP1A;MX1
3',5'-cyclic-AMP Phosphodiesterase Activity (GO:0004115)	1/13	0.081906	0.237513	12.7288	31.8499	PDE4C
Oxidoreductase Activity, Acting On The CH-NH Group Of Donors, NAD Or NADP As Acceptor (GO:0016646)	1/13	0.081906	0.237513	12.7288	31.8499	CRYM
5'-3' Exonuclease Activity (GO:0008409)	1/13	0.081906	0.237513	12.7288	31.8499	XRN1
CARD Domain Binding (GO:0050700)	1/13	0.081906	0.237513	12.7288	31.8499	CARD9
Transmembrane Receptor Protein Tyrosine Kinase Adaptor Activity (GO:0005068)	1/13	0.081906	0.237513	12.7288	31.8499	GAB2
Phosphatidylinositol Phosphate Kinase Activity (GO:0016307)	1/13	0.081906	0.237513	12.7288	31.8499	PIK3CB
Ubiquitination-Like Modification-Dependent Protein Binding (GO:0140035)	1/13	0.081906	0.237513	12.7288	31.8499	DNAJB2
I-SMAD Binding (GO:0070411)	1/13	0.081906	0.237513	12.7288	31.8499	SMAD7
Carbonate Dehydratase Activity (GO:0004089)	1/13	0.081906	0.237513	12.7288	31.8499	CA11
ATPase Binding (GO:0051117)	2/73	0.0828535	0.237513	4.32318	10.7677	ANK2;BBC3
1-Phosphatidylinositol-3-Kinase Regulator Activity (GO:0046935)	1/14	0.0879234	0.240045	11.7491	28.5655	PIK3R3
Acylglycerol Lipase Activity (GO:0047372)	1/14	0.0879234	0.240045	11.7491	28.5655	MGLL
Nucleoside Diphosphate Phosphatase Activity (GO:0017110)	1/14	0.0879234	0.240045	11.7491	28.5655	GBP1
Phospholipase Activity (GO:0004620)	2/77	0.0907313	0.24384	4.09178	9.81968	SMPD1;MGLL
Purine Ribonucleoside Triphosphate Binding (GO:0035639)	6/476	0.09311	0.246383	1.98117	4.70326	TUBB6;PINK1;KSR1;TUBB3;TRNT1;GBP1
3',5'-Cyclic-Nucleotide Phosphodiesterase Activity (GO:0004114)	1/16	0.0998411	0.248879	10.1815	23.4601	PDE4C
Hexose Transmembrane Transporter Activity (GO:0015149)	1/16	0.0998411	0.248879	10.1815	23.4601	SLC2A4
Ubiquitin-Dependent Protein Binding (GO:0140036)	1/16	0.0998411	0.248879	10.1815	23.4601	DNAJB2
Phosphatidylinositol-5-Phosphate Binding (GO:0010314)	1/16	0.0998411	0.248879	10.1815	23.4601	PHLDA3
Ubiquitin Protein Ligase Binding (GO:0031625)	4/271	0.102765	0.252509	2.31231	5.26121	PINK1;APC;CUL3;SMAD7
Phosphatidylinositol 3-Kinase Regulator Activity (GO:0035014)	1/17	0.105742	0.252605	9.54471	21.4446	PIK3R3
Carboxylic Acid Binding (GO:0031406)	1/17	0.105742	0.252605	9.54471	21.4446	ASS1
5'-3' RNA Polymerase Activity (GO:0034062)	1/18	0.111604	0.259404	8.98281	19.6975	TRNT1
Transforming Growth Factor Beta Receptor Binding (GO:0005160)	1/18	0.111604	0.259404	8.98281	19.6975	SMAD7
Microtubule Plus-End Binding (GO:0051010)	1/19	0.117428	0.26725	8.48333	18.1707	CLIP2
Ubiquitin-Like Protein Ligase Binding (GO:0044389)	4/289	0.122087	0.26725	2.16428	4.55152	PINK1;APC;CUL3;SMAD7
Gap Junction Channel Activity (GO:0005243)	1/20	0.123215	0.26725	8.03644	16.8269	GJC1
WW Domain Binding (GO:0050699)	1/20	0.123215	0.26725	8.03644	16.8269	SCNN1A
Fibroblast Growth Factor Binding (GO:0017134)	1/20	0.123215	0.26725	8.03644	16.8269	FGFBP3
Telomerase RNA Binding (GO:0070034)	1/21	0.128963	0.26725	7.63423	15.6366	XRN1
DNA Endonuclease Activity (GO:0004520)	1/21	0.128963	0.26725	7.63423	15.6366	RAD50
Lipid Kinase Activity (GO:0001727)	1/21	0.128963	0.26725	7.63423	15.6366	PIK3CB
Lysophospholipase Activity (GO:0004622)	1/21	0.128963	0.26725	7.63423	15.6366	MGLL
K63-linked Polyubiquitin Modification-Dependent Protein Binding (GO:0070530)	1/23	0.140349	0.278995	6.93951	13.6266	PARP10
Mitogen-Activated Protein Kinase Binding (GO:0051019)	1/23	0.140349	0.278995	6.93951	13.6266	ACE
GTP Binding (GO:0005525)	3/201	0.145377	0.278995	2.32848	4.4903	TUBB6;TUBB3;GBP1
Glucose Transmembrane Transporter Activity (GO:0005355)	1/24	0.145986	0.278995	6.63746	12.7721	SLC2A4
Peptidase Activator Activity (GO:0016504)	1/24	0.145986	0.278995	6.63746	12.7721	PINK1
Phosphatidylinositol-3,5-Bisphosphate Binding (GO:0080025)	1/24	0.145986	0.278995	6.63746	12.7721	PHLDA3
Notch Binding (GO:0005112)	1/24	0.145986	0.278995	6.63746	12.7721	CUL3
Ubiquitin Protein Ligase Activity (GO:0061630)	4/311	0.147634	0.279045	2.00693	3.83928	TRIM52;CUL3;RFPL2;HERC6
Oxidoreductase Activity, Acting On Paired Donors, With Incorporation Or Reduction Of Molecular Oxygen, Reduced Flavin Or Flavoprotein As One Donor, And Incorporation Of One Atom Of Oxygen (GO:0016712)	1/25	0.151587	0.280296	6.36058	11.9999	HMOX1
Wide Pore Channel Activity (GO:0022829)	1/25	0.151587	0.280296	6.36058	11.9999	GJC1
Kinase Activity (GO:0016301)	2/106	0.153185	0.280296	2.94648	5.52792	PINK1;PIK3CB
NAD+ ADP-ribosyltransferase Activity (GO:0003950)	1/26	0.157151	0.282016	6.10585	11.2992	PARP10
Ubiquitin-Like Protein Ligase Activity (GO:0061659)	4/319	0.157405	0.282016	1.95516	3.61496	TRIM52;CUL3;RFPL2;HERC6
Phosphatidylinositol Phosphate Binding (GO:1901981)	2/109	0.160055	0.282799	2.86344	5.24649	GAB2;PHLDA3
Tubulin Binding (GO:0015631)	4/322	0.16113	0.282799	1.93641	3.53501	CLIP2;APC;MAP1A;MX1
RNA Exonuclease Activity, Producing 5'-Phosphomonoesters (GO:0016896)	1/30	0.179047	0.311072	5.2626	9.05223	XRN1
Kinase Binding (GO:0019900)	5/460	0.184405	0.312035	1.69318	2.86253	APC;RFPL2;IL31RA;ANK2;BCL2L1
Adenyl Nucleotide Binding (GO:0030554)	1/31	0.184432	0.312035	5.08692	8.59931	CRYM
Guanyl Ribonucleotide Binding (GO:0032561)	3/226	0.185044	0.312035	2.06481	3.48367	TUBB6;TUBB3;GBP1
Telomeric DNA Binding (GO:0042162)	1/33	0.195098	0.325795	4.76851	7.79295	RAD50
Protease Binding (GO:0002020)	2/125	0.197531	0.326685	2.48894	4.03672	PINK1;ADAMTSL4
Hsp70 Protein Binding (GO:0030544)	1/34	0.200379	0.32824	4.62378	7.43293	DNAJB2
Hsp90 Protein Binding (GO:0051879)	1/35	0.205625	0.330538	4.48756	7.09797	GBP1
NADP Binding (GO:0050661)	1/35	0.205625	0.330538	4.48756	7.09797	CRYM
Sodium Channel Activity (GO:0005272)	1/37	0.216016	0.344025	4.23782	6.49405	SCNN1A
Sulfotransferase Activity (GO:0008146)	1/38	0.22116	0.348987	4.12308	6.22117	GAL3ST4
Tau Protein Binding (GO:0048156)	1/39	0.226272	0.350619	4.01437	5.96544	MAP1A
Catalytic Activity, Acting On A tRNA (GO:0140101)	1/39	0.226272	0.350619	4.01437	5.96544	TRNT1
Phosphatidylinositol-3-Phosphate Binding (GO:0032266)	1/40	0.231349	0.355286	3.91124	5.72538	PHLDA3
Neutral L-amino Acid Transmembrane Transporter Activity (GO:0015175)	1/41	0.236394	0.359821	3.81327	5.49971	SLC43A2
3'-5' Exonuclease Activity (GO:0008408)	1/42	0.241406	0.361059	3.72008	5.28725	RAD50
Lipase Activity (GO:0016298)	1/42	0.241406	0.361059	3.72008	5.28725	MGLL
Phosphoric Diester Hydrolase Activity (GO:0008081)	1/44	0.251332	0.366626	3.54669	4.89791	SMPD1
Signaling Receptor Complex Adaptor Activity (GO:0030159)	1/44	0.251332	0.366626	3.54669	4.89791	GAB2
GTPase Activity (GO:0003924)	3/265	0.251523	0.366626	1.75397	2.42086	RASL10A;MX1;GBP1
Damaged DNA Binding (GO:0003684)	1/45	0.256247	0.368149	3.46591	4.71923	NBN
Ribonucleoside Triphosphate Phosphatase Activity (GO:0017111)	3/270	0.260315	0.368149	1.72068	2.3158	RASL10A;MX1;GBP1
Hydro-Lyase Activity (GO:0016836)	1/46	0.261129	0.368149	3.38872	4.55017	CA11
Exonuclease Activity (GO:0004527)	1/46	0.261129	0.368149	3.38872	4.55017	RAD50
ATP Binding (GO:0005524)	3/279	0.276241	0.386288	1.66381	2.14046	PINK1;KSR1;TRNT1
Transmembrane Receptor Protein Tyrosine Kinase Activity (GO:0004714)	1/50	0.280343	0.388863	3.11146	3.95697	MET
Ubiquitin-Protein Transferase Activity (GO:0004842)	4/412	0.284658	0.389142	1.50232	1.88761	TRIM52;CUL3;RFPL2;HERC6
tRNA Binding (GO:0000049)	1/51	0.285069	0.389142	3.04908	3.82667	TRNT1
Syntaxin Binding (GO:0019905)	1/53	0.294428	0.395637	2.93151	3.58442	BAIAP3
Polyubiquitin Modification-Dependent Protein Binding (GO:0031593)	1/53	0.294428	0.395637	2.93151	3.58442	PARP10
Amino Acid Transmembrane Transporter Activity (GO:0015171)	1/56	0.308239	0.410985	2.77119	3.26136	SLC43A2
DNA Binding (GO:0003677)	7/846	0.318592	0.421521	1.28042	1.4646	RAD50;XRN1;LHX3;BCL6;MAFF;NBN;DDX60
Carboxylic Acid Transmembrane Transporter Activity (GO:0046943)	1/59	0.321781	0.422492	2.62745	2.97922	SLC43A2
Adenyl Ribonucleotide Binding (GO:0032559)	3/309	0.329857	0.429814	1.49839	1.66186	PINK1;KSR1;TRNT1
L-amino Acid Transmembrane Transporter Activity (GO:0015179)	1/63	0.33943	0.438962	2.45744	2.65524	SLC43A2
Protein Heterodimerization Activity (GO:0046982)	2/190	0.354087	0.454363	1.62304	1.68506	TPM2;BCL2L1
GDP Binding (GO:0019003)	1/67	0.356622	0.454363	2.30804	2.37977	GBP1
Phosphatidylinositol-4,5-Bisphosphate Binding (GO:0005546)	1/73	0.381582	0.482589	2.11506	2.03772	PHLDA3
Ligand-Gated Monoatomic Cation Channel Activity (GO:0099094)	1/75	0.389686	0.489241	2.05769	1.9392	SCNN1A
Cytokine Receptor Activity (GO:0004896)	1/76	0.393699	0.490697	2.03015	1.89245	IL31RA
Ubiquitin Binding (GO:0043130)	1/80	0.409489	0.506706	1.92697	1.72049	DNAJB2
Double-Stranded DNA Binding (GO:0003690)	5/650	0.422294	0.518819	1.18272	1.01957	RAD50;JUND;BCL6;MAFF;DDX60
Protein Tyrosine Kinase Binding (GO:1990782)	1/85	0.428654	0.519215	1.81181	1.5348	FLT3LG
Ribosome Binding (GO:0043022)	1/85	0.428654	0.519215	1.81181	1.5348	GUF1
Heme Binding (GO:0020037)	1/87	0.436146	0.524595	1.7695	1.46829	HMOX1
RNA Polymerase II-specific DNA-binding Transcription Factor Binding (GO:0061629)	2/228	0.441445	0.527282	1.34753	1.10188	LHX3;ZFPM1
Calcium Channel Activity (GO:0005262)	1/91	0.450839	0.534788	1.69051	1.34674	ORAI3
Phosphatidylinositol Bisphosphate Binding (GO:1902936)	1/93	0.458042	0.539611	1.6536	1.29112	PHLDA3
DNA-binding Transcription Repressor Activity, RNA Polymerase II-specific (GO:0001227)	2/243	0.47416	0.553048	1.2627	0.942239	BCL6;ZNF554
Transcription Coregulator Binding (GO:0001221)	1/99	0.479094	0.553048	1.55188	1.14197	BCL6
Protein Tyrosine Kinase Activity (GO:0004713)	1/99	0.479094	0.553048	1.55188	1.14197	MET
Protein Kinase Regulator Activity (GO:0019887)	1/103	0.492676	0.564935	1.49072	1.05529	APC
Carboxylic Ester Hydrolase Activity (GO:0052689)	1/104	0.496016	0.564999	1.47618	1.03502	MGLL
Phosphatase Binding (GO:0019902)	1/112	0.521964	0.590643	1.36923	0.890216	MET
Protein Phosphatase Binding (GO:0019903)	1/115	0.531348	0.597333	1.333	0.842903	MET
Transcription Cis-Regulatory Region Binding (GO:0000976)	3/474	0.603493	0.674032	0.965267	0.487479	JUND;LHX3;ZNF442
Magnesium Ion Binding (GO:0000287)	1/155	0.640321	0.710549	0.984765	0.438995	PINK1
Calcium Ion Binding (GO:0005509)	2/346	0.664866	0.727145	0.87998	0.359181	RCAN1;BAIAP3
Metal Ion Binding (GO:0046872)	3/521	0.667135	0.727145	0.875558	0.354394	RCAN1;PINK1;BAIAP3
DNA-binding Transcription Activator Activity, RNA Polymerase II-specific (GO:0001228)	2/348	0.667959	0.727145	0.874804	0.353008	LHX3;MAFF
Sequence-Specific DNA Binding (GO:0043565)	4/717	0.695492	0.752356	0.846197	0.307284	JUND;LHX3;BCL6;MAFF
Transcription Regulatory Region Nucleic Acid Binding (GO:0001067)	1/224	0.772434	0.830367	0.677682	0.174983	JUND
Ubiquitin-Like Protein Transferase Activity (GO:0019787)	1/240	0.7954	0.849744	0.631799	0.144626	CUL3
Transition Metal Ion Binding (GO:0046914)	2/456	0.803284	0.85287	0.663013	0.145231	ACE;SMPD1
G Protein-Coupled Receptor Activity (GO:0004930)	1/250	0.808569	0.853214	0.606117	0.128793	ADORA2A
RNA Polymerase II Transcription Regulatory Region Sequence-Specific DNA Binding (GO:0000977)	6/1225	0.820435	0.860457	0.734372	0.145347	JUND;LHX3;SIX5;MAFF;ZNF442;MXD4
Sequence-Specific Double-Stranded DNA Binding (GO:1990837)	3/715	0.851804	0.887941	0.630607	0.101148	JUND;BCL6;MAFF
Cadherin Binding (GO:0045296)	1/319	0.879151	0.910927	0.472932	0.060913	APC
Endopeptidase Activity (GO:0004175)	1/335	0.891402	0.912279	0.449908	0.0517211	PSMB10
Zinc Ion Binding (GO:0008270)	1/341	0.895672	0.912279	0.441833	0.0486816	SMPD1
Protein Serine/Threonine Kinase Activity (GO:0004674)	1/342	0.896367	0.912279	0.440514	0.0481946	PINK1
RNA Binding (GO:0003723)	6/1411	0.907227	0.9179	0.630799	0.0614162	NLRP11;XRN1;DDX60L;TRNT1;DDX60;ASS1
Cis-Regulatory Region Sequence-Specific DNA Binding (GO:0000987)	4/1098	0.93371	0.93917	0.540529	0.0370748	JUND;SIX5;MAFF;MXD4
RNA Polymerase II Cis-Regulatory Region Sequence-Specific DNA Binding (GO:0000978)	4/1122	0.940493	0.940493	0.528249	0.0324089	JUND;SIX5;MAFF;MXD4

## Sheet: Source_data_Fig_S4B_5
Term	Overlap	P.value	Adjusted.P.value	Odds.Ratio	Combined.Score	Genes
Phosphatidylinositol 3-Kinase Complex, Class I (GO:0097651)	2/8	0.00116174	0.0621531	51.3256	346.85	PIK3R3;PIK3CB
Phosphatidylinositol 3-Kinase Complex, Class IA (GO:0005943)	2/8	0.00116174	0.0621531	51.3256	346.85	PIK3R3;PIK3CB
Microtubule (GO:0005874)	5/185	0.00747687	0.215765	4.34061	21.2514	TUBB6;APC;TUBB3;MAP1A;MX1
Polymeric Cytoskeletal Fiber (GO:0099513)	6/265	0.00806598	0.215765	3.63429	17.5176	TUBB6;APC;TUBB3;TPM2;MAP1A;MX1
Coated Vesicle (GO:0030135)	3/79	0.0151266	0.272132	6.10393	25.5834	COL7A1;SLC2A4;TMED6
Intercalated Disc (GO:0014704)	2/31	0.0174877	0.272132	10.6068	42.9178	GJC1;ANK2
Actin-Based Cell Projection (GO:0098858)	3/84	0.017803	0.272132	5.72569	23.0653	TUBB3;STARD10;ICAM2
Insulin-Responsive Compartment (GO:0032593)	1/5	0.0323268	0.398055	38.2019	131.104	SLC2A4
Cell-Cell Contact Zone (GO:0044291)	2/47	0.0379945	0.398055	6.82997	22.3362	GJC1;ANK2
Astrocyte Projection (GO:0097449)	1/7	0.0449652	0.398055	25.4654	78.9902	PINK1
Sarcolemma (GO:0042383)	2/52	0.045636	0.398055	6.14543	18.9713	ANK2;SLC2A4
Microvillus (GO:0005902)	2/58	0.055477	0.398055	5.48533	15.8624	STARD10;ICAM2
Nuclear Inclusion Body (GO:0042405)	1/10	0.0636164	0.398055	16.9744	46.7624	NBN
Mitotic Spindle (GO:0072686)	3/143	0.0677643	0.398055	3.30285	8.89034	TUBB6;TUBB3;CUL3
Microfibril (GO:0001527)	1/11	0.0697527	0.398055	15.2762	40.6773	EFEMP2
Microtubule Cytoskeleton (GO:0015630)	5/342	0.0745587	0.398055	2.29994	5.97103	TUBB6;APC;TUBB3;MAP1A;MX1
Vesicle Membrane (GO:0012506)	2/69	0.0752025	0.398055	4.58221	11.8568	SLC2A4;GBP1
Mitochondrial Outer Membrane (GO:0005741)	3/151	0.076991	0.398055	3.12305	8.0077	PINK1;HMOX1;BCL2L1
Recycling Endosome Membrane (GO:0055038)	2/70	0.0770931	0.398055	4.51459	11.5697	ATP13A3;BAIAP3
Glial Cell Projection (GO:0097386)	1/13	0.081906	0.398055	12.7288	31.8499	PINK1
COPII-coated ER To Golgi Transport Vesicle (GO:0030134)	2/76	0.0887415	0.398055	4.14729	10.0448	COL7A1;TMED6
Cytoskeleton (GO:0005856)	7/599	0.0989881	0.398055	1.83821	4.25132	TUBB6;PINK1;TUBB3;TPM2;SYNPO;DDX60;GBP1
Protein Phosphatase Type 2A Complex (GO:0000159)	1/16	0.0998411	0.398055	10.1815	23.4601	PPP2R3A
Dense Core Granule (GO:0031045)	1/16	0.0998411	0.398055	10.1815	23.4601	BAIAP3
Organelle Outer Membrane (GO:0031968)	3/170	0.100944	0.398055	2.76506	6.34081	PINK1;HMOX1;BCL2L1
Nucleus (GO:0005634)	36/4487	0.101436	0.398055	1.31265	3.00378	TRIM52;ZBTB47;CUL3;ATF7IP2;PIK3CB;PSMB10;DNAJB2;FRAT1;TUBB6;TUBB3;SIX5;SESN1;HMOX1;NBN;SYNPO;ZNF442;JUND;IZUMO4;TSC22D1;PDE4C;MX1;TRNT1;SMAD7;GADD45G;PARP10;MED23;CLIP2;RCAN1;RAD50;PINK1;XRN1;LHX3;BCL6;APC;MAFF;ZFPM1
Basolateral Plasma Membrane (GO:0016323)	3/171	0.10228	0.398055	2.74847	6.26663	CA11;SLC43A2;ANK2
Late Endosome Membrane (GO:0031902)	2/85	0.107101	0.398055	3.6959	8.25657	ATP13A3;BAIAP3
Sodium Channel Complex (GO:0034706)	1/18	0.111604	0.398055	8.98281	19.6975	SCNN1A
Connexin Complex (GO:0005922)	1/18	0.111604	0.398055	8.98281	19.6975	GJC1
Gap Junction (GO:0005921)	1/21	0.128963	0.445132	7.63423	15.6366	GJC1
Cell-Cell Junction (GO:0005911)	4/299	0.133449	0.446221	2.08984	4.20902	GJC1;APC;STARD10;SMAD7
Core Mediator Complex (GO:0070847)	1/23	0.140349	0.45507	6.93951	13.6266	MED23
Axon (GO:0030424)	3/205	0.151522	0.470113	2.28191	4.30602	PINK1;TUBB3;MAP1A
Spindle (GO:0005819)	3/210	0.159318	0.470113	2.22622	4.08924	TUBB6;TUBB3;CUL3
Condensed Nuclear Chromosome (GO:0000794)	1/28	0.16817	0.470113	5.65299	10.078	RAD50
Endolysosome (GO:0036019)	1/28	0.16817	0.470113	5.65299	10.078	SMPD1
Protein Serine/Threonine Phosphatase Complex (GO:0008287)	1/29	0.173626	0.470113	5.45082	9.54357	PPP2R3A
Early Endosome Membrane (GO:0031901)	2/116	0.176296	0.470113	2.68666	4.66295	ATP13A3;BAIAP3
Non-Motile Cilium (GO:0097730)	1/30	0.179047	0.470113	5.2626	9.05223	CFAP69
Lytic Vacuole (GO:0000323)	3/223	0.180137	0.470113	2.09329	3.58798	ACE;SMPD1;BBC3
Vesicle (GO:0031982)	3/235	0.199972	0.509453	1.9838	3.19308	EFEMP2;SLC2A4;GBP1
Supramolecular Fiber (GO:0099512)	1/36	0.210837	0.524642	4.35912	6.7857	EFEMP2
Ciliary Membrane (GO:0060170)	1/38	0.22116	0.537822	4.12308	6.22117	SCNN1A
Collagen-Containing Extracellular Matrix (GO:0062023)	4/373	0.22882	0.544083	1.66443	2.45473	EFEMP2;ADAMTSL4;COL7A1;FGFBP3
Cilium (GO:0005929)	3/257	0.237555	0.552572	1.80995	2.60154	SCNN1A;PDE4C;CFAP69
Adherens Junction (GO:0005912)	2/150	0.257745	0.578158	2.06589	2.8009	APC;SMAD7
Basement Membrane (GO:0005604)	1/46	0.261129	0.578158	3.38872	4.55017	EFEMP2
Microbody Lumen (GO:0031907)	1/49	0.275587	0.578158	3.17644	4.09397	CRYM
Peroxisomal Matrix (GO:0005782)	1/49	0.275587	0.578158	3.17644	4.09397	CRYM
Recycling Endosome (GO:0055037)	2/159	0.279583	0.578158	1.94658	2.48082	ATP13A3;BAIAP3
Endoplasmic Reticulum Lumen (GO:0005788)	3/284	0.285133	0.578158	1.63379	2.05007	RCAN1;ADAMTSL4;COL7A1
Endoplasmic reticulum-Golgi Intermediate Compartment Membrane (GO:0033116)	1/52	0.289764	0.578158	2.98914	3.70262	COL7A1
Cation Channel Complex (GO:0034703)	1/53	0.294428	0.578158	2.93151	3.58442	SCNN1A
Intracellular Membrane-Bounded Organelle (GO:0043231)	37/5175	0.297184	0.578158	1.12853	1.36936	TRIM52;ZBTB47;CUL3;ATF7IP2;PIK3CB;PSMB10;DNAJB2;FRAT1;TUBB6;TUBB3;SIX5;SESN1;HMOX1;NBN;SYNPO;ZNF442;JUND;IZUMO4;TSC22D1;KSR1;PDE4C;MX1;TRNT1;SMAD7;GADD45G;PARP10;MED23;CLIP2;RCAN1;RAD50;PINK1;XRN1;LHX3;BCL6;APC;MAFF;ZFPM1
Extracellular Membrane-Bounded Organelle (GO:0065010)	1/57	0.312783	0.581789	2.72157	3.16313	EFEMP2
Sperm Flagellum (GO:0036126)	1/60	0.326237	0.581789	2.58279	2.89307	CUL3
Condensed Chromosome (GO:0000793)	1/60	0.326237	0.581789	2.58279	2.89307	RAD50
Extracellular Vesicle (GO:1903561)	1/60	0.326237	0.581789	2.58279	2.89307	EFEMP2
Filopodium (GO:0030175)	1/60	0.326237	0.581789	2.58279	2.89307	TUBB3
Mitochondrial Intermembrane Space (GO:0005758)	1/62	0.335061	0.58773	2.49786	2.73126	PINK1
Acrosomal Vesicle (GO:0001669)	1/64	0.34377	0.593281	2.41832	2.58223	SCNN1A
Organelle Envelope Lumen (GO:0031970)	1/68	0.36085	0.60043	2.27348	2.31734	PINK1
Actin Cytoskeleton (GO:0015629)	3/327	0.362077	0.60043	1.41385	1.43632	TPM2;SYNPO;GBP1
9+2 Motile Cilium (GO:0097729)	1/70	0.369224	0.60043	2.20736	2.1993	CUL3
Actin Filament (GO:0005884)	1/71	0.373371	0.60043	2.17571	2.14348	TPM2
Motile Cilium (GO:0031514)	1/73	0.381582	0.60043	2.11506	2.03772	SCNN1A
Voltage-Gated Potassium Channel Complex (GO:0008076)	1/73	0.381582	0.60043	2.11506	2.03772	KCND1
Late Endosome (GO:0005770)	2/205	0.389248	0.603616	1.50197	1.41716	ATP13A3;BAIAP3
Clathrin-Coated Vesicle (GO:0030136)	1/78	0.401646	0.605902	1.97722	1.80359	SLC2A4
Intermediate Filament Cytoskeleton (GO:0045111)	1/81	0.413372	0.605902	1.90279	1.68094	DDX60
Potassium Channel Complex (GO:0034705)	1/81	0.413372	0.605902	1.90279	1.68094	KCND1
Bicellular Tight Junction (GO:0005923)	1/81	0.413372	0.605902	1.90279	1.68094	APC
Lysosomal Lumen (GO:0043202)	1/86	0.432412	0.625245	1.79041	1.50103	SMPD1
Nuclear Membrane (GO:0031965)	2/227	0.439225	0.626628	1.35359	1.11366	DNAJB2;MX1
Tight Junction (GO:0070160)	1/93	0.458042	0.644556	1.6536	1.29112	APC
Nuclear Chromosome (GO:0000228)	1/95	0.465152	0.644556	1.61825	1.23859	RAD50
trans-Golgi Network (GO:0005802)	2/241	0.469863	0.644556	1.27339	0.961811	SLC2A4;BAIAP3
trans-Golgi Network Membrane (GO:0032588)	1/100	0.482523	0.653544	1.53613	1.11942	BAIAP3
Neuron Projection (GO:0043005)	4/557	0.497379	0.655872	1.10014	0.768343	PINK1;TUBB3;MAP1A;ANK2
Cell Projection Membrane (GO:0031253)	1/105	0.499335	0.655872	1.46191	1.01526	SCNN1A
Apical Junction Complex (GO:0043296)	1/106	0.502631	0.655872	1.44791	0.996017	APC
Dendrite (GO:0030425)	2/270	0.530054	0.683323	1.13392	0.719788	TUBB3;MAP1A
Nucleolus (GO:0005730)	5/771	0.572424	0.718176	0.989629	0.552089	PARP10;BCL6;NBN;PIK3CB;ZNF554
Peroxisome (GO:0005777)	1/129	0.572782	0.718176	1.18636	0.661098	CRYM
Nuclear Lumen (GO:0031981)	5/780	0.582825	0.718176	0.977675	0.527816	PARP10;BCL6;NBN;PIK3CB;ZNF554
Asymmetric Synapse (GO:0032279)	1/133	0.583938	0.718176	1.15017	0.618749	KCND1
Early Endosome (GO:0005769)	2/307	0.599914	0.729441	0.994485	0.508151	ATP13A3;BAIAP3
Mitochondrial Envelope (GO:0005740)	1/146	0.618235	0.743271	1.04637	0.503183	PINK1
Postsynaptic Density (GO:0014069)	1/151	0.630666	0.749792	1.01123	0.466156	KCND1
Lysosome (GO:0005764)	3/503	0.643665	0.756837	0.907922	0.400009	ACE;SMPD1;BBC3
Vacuolar Lumen (GO:0005775)	1/161	0.654335	0.76102	0.947548	0.401889	SMPD1
Membrane Raft (GO:0045121)	1/169	0.672181	0.769821	0.90206	0.358323	GAB2
cullin-RING Ubiquitin Ligase Complex (GO:0031461)	1/174	0.682868	0.769821	0.875767	0.334065	CUL3
Endosome Membrane (GO:0010008)	2/361	0.687509	0.769821	0.842564	0.315692	ATP13A3;BAIAP3
Mitochondrial Membrane (GO:0031966)	3/540	0.69068	0.769821	0.84375	0.312253	PINK1;HMOX1;BCL2L1
Intracellular Non-Membrane-Bounded Organelle (GO:0043232)	6/1195	0.801778	0.884435	0.754113	0.166601	PARP10;PINK1;BCL6;NBN;PIK3CB;ZNF554
Intracellular Organelle Lumen (GO:0070013)	4/856	0.81714	0.892184	0.703005	0.141968	RCAN1;ADAMTSL4;COL7A1;TRNT1
Endoplasmic Reticulum Membrane (GO:0005789)	3/801	0.900134	0.937532	0.560121	0.0589312	GJC1;HMOX1;MGLL
Mitochondrial Matrix (GO:0005759)	1/355	0.904997	0.937532	0.424055	0.0423307	TRNT1
Bounding Membrane Of Organelle (GO:0098588)	3/819	0.908266	0.937532	0.547248	0.0526552	COL7A1;SCNN1A;CASD1
Mitochondrial Inner Membrane (GO:0005743)	1/370	0.914072	0.937532	0.406504	0.0365229	PINK1
Focal Adhesion (GO:0005925)	1/387	0.92332	0.937532	0.388262	0.0309754	ARMC5
Cytoplasmic Vesicle Membrane (GO:0030659)	1/389	0.924341	0.937532	0.386221	0.0303857	SLC2A4
Cell-Substrate Junction (GO:0030055)	1/395	0.927323	0.937532	0.380223	0.0286889	ARMC5
Organelle Inner Membrane (GO:0019866)	1/398	0.928771	0.937532	0.377291	0.0278794	PINK1
Golgi Membrane (GO:0000139)	1/427	0.941366	0.941366	0.351083	0.0212136	CASD1

## Sheet: Source_data_Fig_S4B_6
Term	Overlap	P.value	Adjusted.P.value	Odds.Ratio	Combined.Score	Genes
DNA Strand Resection Involved In Replication Fork Processing (GO:0110025)	2/6	0.000627733	0.210616	76.9961	567.723	RAD50;NBN
Negative Regulation Of Telomere Capping (GO:1904354)	2/6	0.000627733	0.210616	76.9961	567.723	RAD50;NBN
Positive Regulation Of Autophagy (GO:0010508)	5/107	0.000695917	0.210616	7.69024	55.9102	PINK1;SESN1;RFPL2;SESN2;PIK3CB
Positive Regulation Of Programmed Cell Death (GO:0043068)	7/245	0.00117062	0.210616	4.65631	31.4311	BCL6;APC;ADAMTSL4;SMPD1;GBP1;PHLDA3;GADD45G
Response To Laminar Fluid Shear Stress (GO:0034616)	2/9	0.00148726	0.210616	43.9911	286.418	ASS1;SMAD7
Response To Type I Interferon (GO:0034340)	2/9	0.00148726	0.210616	43.9911	286.418	SMPD1;MX1
Homologous Recombination (GO:0035825)	2/9	0.00148726	0.210616	43.9911	286.418	RAD50;NBN
Cellular Response To Leucine (GO:0071233)	2/10	0.00185111	0.210616	38.4903	242.18	SESN1;SESN2
Response To Leucine (GO:0043201)	2/10	0.00185111	0.210616	38.4903	242.18	SESN1;SESN2
Regulation Of Release Of Cytochrome C From Mitochondria (GO:0090199)	3/41	0.0024408	0.21624	12.2313	73.5765	PINK1;BBC3;BCL2L1
DNA Strand Elongation (GO:0022616)	2/12	0.00269177	0.21624	30.7891	182.196	RAD50;NBN
Cellular Response To Leucine Starvation (GO:1990253)	2/12	0.00269177	0.21624	30.7891	182.196	SESN1;SESN2
Defense Response To Symbiont (GO:0140546)	5/148	0.00292482	0.21624	5.47397	31.938	TRIM52;MX1;DDX60L;DDX60;BCL2L1
Embryonic Hemopoiesis (GO:0035162)	2/13	0.00316758	0.21624	27.9887	161.069	FLT3LG;ZFPM1
Regulation Of T-helper 17 Type Immune Response (GO:2000316)	2/13	0.00316758	0.21624	27.9887	161.069	CARD9;SMAD7
Telomere Capping (GO:0016233)	2/14	0.00367971	0.227849	25.655	143.794	RAD50;NBN
Regulation Of Intrinsic Apoptotic Signaling Pathway (GO:2001242)	3/48	0.0038306	0.227849	10.325	57.4559	PINK1;BBC3;BCL2L1
DNA Double-Strand Break Processing (GO:0000729)	2/15	0.00422767	0.227849	23.6804	129.439	RAD50;NBN
Negative Regulation Of Telomere Maintenance (GO:0032205)	2/15	0.00422767	0.227849	23.6804	129.439	RAD50;NBN
Motile Cilium Assembly (GO:0044458)	2/17	0.00542917	0.252703	20.5209	107.037	DNAAF3;ZMYND10
Muscle Tissue Morphogenesis (GO:0060415)	2/17	0.00542917	0.252703	20.5209	107.037	EFEMP2;ZFPM1
Negative Regulation Of Rho Protein Signal Transduction (GO:0035024)	2/17	0.00542917	0.252703	20.5209	107.037	CUL3;MET
Positive Regulation Of I-kappaB kinase/NF-kappaB Signaling (GO:0043123)	5/175	0.00594362	0.26462	4.59827	23.5682	PINK1;TRIM52;RFPL2;CARD9;HMOX1
Regulation Of Protein Ubiquitination (GO:0031396)	4/113	0.00653199	0.277228	5.70974	28.726	DNAJB2;PINK1;CUL3;SMAD7
Release Of Cytochrome C From Mitochondria (GO:0001836)	2/19	0.00676826	0.277228	18.1049	90.4431	BBC3;BCL2L1
Negative Regulation Of Protein Localization To Cell Periphery (GO:1904376)	2/20	0.00748823	0.283998	17.0982	83.6858	GBP1;BCL2L1
Negative Regulation Of Protein Localization To Plasma Membrane (GO:1903077)	2/20	0.00748823	0.283998	17.0982	83.6858	GBP1;BCL2L1
Defense Response To Virus (GO:0051607)	5/189	0.00816092	0.288855	4.24538	20.4135	TRIM52;MX1;DDX60L;DDX60;BCL2L1
Positive Regulation Of Macroautophagy (GO:0016239)	3/64	0.00855379	0.288855	7.61066	36.2372	PINK1;SESN1;SESN2
Positive Regulation Of Apoptotic Process (GO:0043065)	6/270	0.00879887	0.288855	3.56455	16.8715	BCL6;APC;ADAMTSL4;SMPD1;PHLDA3;GADD45G
Regulation Of Telomere Capping (GO:1904353)	2/22	0.00902672	0.288855	15.3868	72.4345	RAD50;NBN
Positive Regulation Of Protein Autophosphorylation (GO:0031954)	2/22	0.00902672	0.288855	15.3868	72.4345	RAD50;NBN
Negative Regulation Of Extrinsic Apoptotic Signaling Pathway Via Death Domain Receptors (GO:1902042)	2/23	0.00984433	0.296488	14.6534	67.7112	HMOX1;BCL2L1
Artery Development (GO:0060840)	2/23	0.00984433	0.296488	14.6534	67.7112	EFEMP2;SMAD7
Regulation Of Supramolecular Fiber Organization (GO:1902903)	2/24	0.0106936	0.298337	13.9866	63.4728	EFEMP2;MAP1A
Negative Regulation Of Protein Localization To Membrane (GO:1905476)	2/25	0.011574	0.298337	13.3778	59.6516	GBP1;BCL2L1
Positive Regulation Of Release Of Cytochrome C From Mitochondria (GO:0090200)	2/25	0.011574	0.298337	13.3778	59.6516	PINK1;BBC3
Mitotic Cell Cycle Checkpoint Signaling (GO:0007093)	2/25	0.011574	0.298337	13.3778	59.6516	RAD50;NBN
Negative Regulation Of TORC1 Signaling (GO:1904262)	2/25	0.011574	0.298337	13.3778	59.6516	SESN1;SESN2
Ventricular Septum Morphogenesis (GO:0060412)	2/27	0.0134268	0.298337	12.3064	53.0466	ZFPM1;SMAD7
Negative Regulation Of G2/M Transition Of Mitotic Cell Cycle (GO:0010972)	2/28	0.0143982	0.298337	11.8324	50.1772	RAD50;NBN
Positive Regulation Of Transferase Activity (GO:0051347)	4/143	0.0145945	0.298337	4.47063	18.8978	RAD50;PINK1;NBN;MET
Positive Regulation Of Protein Modification By Small Protein Conjugation Or Removal (GO:1903322)	3/79	0.0151266	0.298337	6.10393	25.5834	PINK1;CUL3;SMAD7
Regulation Of Protein Modification By Small Protein Conjugation Or Removal (GO:1903320)	2/29	0.0153991	0.298337	11.3936	47.5506	DNAJB2;PINK1
Negative Regulation Of Protein Serine/Threonine Kinase Activity (GO:0071901)	3/80	0.0156422	0.298337	6.02435	25.0479	APC;SMPD1;PIK3CB
DNA Geometric Change (GO:0032392)	2/30	0.0164291	0.298337	10.9862	45.1388	RAD50;NBN
Regulation Of Extrinsic Apoptotic Signaling Pathway Via Death Domain Receptors (GO:1902041)	2/31	0.0174877	0.298337	10.6068	42.9178	HMOX1;BCL2L1
Regulation Of Protein Autophosphorylation (GO:0031952)	2/31	0.0174877	0.298337	10.6068	42.9178	RAD50;NBN
Cardiac Muscle Tissue Morphogenesis (GO:0055008)	2/31	0.0174877	0.298337	10.6068	42.9178	ZFPM1;SMAD7
Regulation Of Apoptotic Process (GO:0042981)	10/705	0.017641	0.298337	2.28004	9.20573	PINK1;BCL6;TSC22D1;APC;ADAMTSL4;SMPD1;IL31RA;PHLDA3;GADD45G;BCL2L1
Positive Regulation Of Protein Ubiquitination (GO:0031398)	3/84	0.017803	0.298337	5.72569	23.0653	PINK1;CUL3;SMAD7
Positive Regulation Of Phosphorylation (GO:0042327)	5/231	0.0181229	0.298337	3.44904	13.8327	RAD50;PINK1;PIK3R3;NBN;MET
Regulation Of Kinase Activity (GO:0043549)	3/85	0.0183679	0.298337	5.65558	22.6062	RAD50;NBN;MET
Positive Regulation Of Protein Localization (GO:1903829)	3/85	0.0183679	0.298337	5.65558	22.6062	APC;SESN2;MAP1A
Regulation Of I-kappaB kinase/NF-kappaB Signaling (GO:0043122)	5/232	0.0184277	0.298337	3.43368	13.7138	PINK1;TRIM52;RFPL2;CARD9;HMOX1
Regulation Of Ubiquitin-Protein Transferase Activity (GO:0051438)	2/32	0.0185745	0.298337	10.2527	40.8669	PINK1;SMAD7
Muscle Cell Development (GO:0055001)	2/32	0.0185745	0.298337	10.2527	40.8669	EFEMP2;ANK2
Positive Regulation Of Chromosome Organization (GO:2001252)	2/33	0.0196892	0.298337	9.92148	38.9685	RAD50;NBN
Signal Transduction By P53 Class Mediator (GO:0072331)	2/33	0.0196892	0.298337	9.92148	38.9685	SESN2;NBN
Positive Regulation Of Establishment Of Protein Localization To Mitochondrion (GO:1903749)	2/33	0.0196892	0.298337	9.92148	38.9685	PINK1;BBC3
Apoptotic Mitochondrial Changes (GO:0008637)	2/34	0.0208312	0.298337	9.61095	37.2069	BBC3;BCL2L1
Negative Regulation Of Ras Protein Signal Transduction (GO:0046580)	2/34	0.0208312	0.298337	9.61095	37.2069	CUL3;MET
Cellular Response To Amino Acid Stimulus (GO:0071230)	2/35	0.0220002	0.298337	9.31924	35.5688	SESN1;SESN2
Regulation Of Cardiac Muscle Contraction (GO:0055117)	2/35	0.0220002	0.298337	9.31924	35.5688	ANK2;SMAD7
Positive Regulation Of Intracellular Signal Transduction (GO:1902533)	8/525	0.0223522	0.298337	2.43456	9.25335	PINK1;TRIM52;KSR1;RFPL2;CARD9;HMOX1;PIK3CB;BBC3
DNA Damage Response, Signal Transduction By P53 Class Mediator (GO:0030330)	2/36	0.0231959	0.298337	9.04469	34.0422	SESN2;NBN
Negative Regulation Of Protein Kinase B Signaling (GO:0051898)	2/36	0.0231959	0.298337	9.04469	34.0422	PIK3CB;PHLDA3
Negative Regulation Of Smooth Muscle Cell Proliferation (GO:0048662)	2/37	0.0244178	0.298337	8.78583	32.6169	EFEMP2;HMOX1
Axonemal Dynein Complex Assembly (GO:0070286)	2/37	0.0244178	0.298337	8.78583	32.6169	DNAAF3;ZMYND10
Ventricular Septum Development (GO:0003281)	2/37	0.0244178	0.298337	8.78583	32.6169	ZFPM1;SMAD7
Regulation Of Macroautophagy (GO:0016241)	3/96	0.0252358	0.298337	4.98387	18.3381	PINK1;SESN1;SESN2
Positive Regulation Of Supramolecular Fiber Organization (GO:1902905)	3/96	0.0252358	0.298337	4.98387	18.3381	EFEMP2;SYNPO;MET
Regulation Of Telomere Maintenance (GO:0032204)	2/38	0.0256655	0.298337	8.54134	31.2836	RAD50;NBN
Regulation Of Defense Response (GO:0031347)	3/97	0.0259197	0.298337	4.9306	18.0103	NLRP11;BCL6;MGLL
Negative Regulation Of Mitochondrion Organization (GO:0010823)	2/39	0.0269386	0.298337	8.31008	30.0342	PINK1;BCL2L1
Regulation Of Mitochondrial Membrane Potential (GO:0051881)	2/39	0.0269386	0.298337	8.31008	30.0342	PINK1;BCL2L1
Hemopoiesis (GO:0030097)	3/101	0.0287542	0.298337	4.7284	16.7809	PINK1;FLT3LG;ZFPM1
Regulation Of Cell Population Proliferation (GO:0042127)	10/766	0.0291898	0.298337	2.0894	7.38381	DNAJB2;JUND;BCL6;TSC22D1;KSR1;APC;CUL3;IL31RA;FLT3LG;GAB2
DNA Duplex Unwinding (GO:0032508)	2/41	0.0295597	0.298337	7.88312	27.7592	RAD50;NBN
Response To Amino Acid Starvation (GO:1990928)	2/41	0.0295597	0.298337	7.88312	27.7592	SESN1;SESN2
DNA Recombination (GO:0006310)	2/42	0.0309068	0.298337	7.68566	26.7213	RAD50;NBN
Cellular Response To Amino Acid Starvation (GO:0034198)	2/42	0.0309068	0.298337	7.68566	26.7213	SESN1;SESN2
Cellular Response To Glucose Starvation (GO:0042149)	2/42	0.0309068	0.298337	7.68566	26.7213	SESN1;SESN2
Positive Regulation Of Kinase Activity (GO:0033674)	3/104	0.0309837	0.298337	4.58725	15.9375	RAD50;NBN;MET
Intrinsic Apoptotic Signaling Pathway (GO:0097193)	3/105	0.0317465	0.298337	4.54205	15.6699	CUL3;BCL2L1;BBC3
Negative Regulation Of MAPK Cascade (GO:0043409)	3/105	0.0317465	0.298337	4.54205	15.6699	SMPD1;PIK3CB;GBP1
TORC2 Signaling (GO:0038203)	1/5	0.0323268	0.298337	38.2019	131.104	PINK1
Negative Regulation Of Protein Polyubiquitination (GO:1902915)	1/5	0.0323268	0.298337	38.2019	131.104	PARP10
Aspartate Metabolic Process (GO:0006531)	1/5	0.0323268	0.298337	38.2019	131.104	ASS1
Regulation Of Protein Targeting (GO:1903533)	1/5	0.0323268	0.298337	38.2019	131.104	PINK1
Regulation Of Translation In Response To Endoplasmic Reticulum Stress (GO:0036490)	1/5	0.0323268	0.298337	38.2019	131.104	SESN2
Regulation Of Transmission Of Nerve Impulse (GO:0051969)	1/5	0.0323268	0.298337	38.2019	131.104	TYMP
Regulation Of Ventricular Cardiac Muscle Cell Membrane Depolarization (GO:0060373)	1/5	0.0323268	0.298337	38.2019	131.104	SMAD7
Positive Regulation Of Autophagy Of Mitochondrion In Response To Mitochondrial Depolarization (GO:1904925)	1/5	0.0323268	0.298337	38.2019	131.104	PINK1
tRNA Catabolic Process (GO:0016078)	1/5	0.0323268	0.298337	38.2019	131.104	TRNT1
Inflammatory Response To Wounding (GO:0090594)	1/5	0.0323268	0.298337	38.2019	131.104	HMOX1
Interleukin-27-Mediated Signaling Pathway (GO:0070106)	1/5	0.0323268	0.298337	38.2019	131.104	MX1
Positive Regulation Of Vascular Associated Smooth Muscle Cell Differentiation (GO:1905065)	1/5	0.0323268	0.298337	38.2019	131.104	EFEMP2
Mitochondrial RNA 3'-End Processing (GO:0000965)	1/5	0.0323268	0.298337	38.2019	131.104	TRNT1
Negative Regulation Of Amino Acid Transport (GO:0051956)	1/5	0.0323268	0.298337	38.2019	131.104	SLC43A2
Phosphatidylinositol Phosphate Biosynthetic Process (GO:0046854)	2/44	0.0336726	0.298337	7.31894	24.819	PIK3R3;PIK3CB
Regulation Of Viral Entry Into Host Cell (GO:0046596)	2/44	0.0336726	0.298337	7.31894	24.819	SMPD1;RFPL2
Regulation Of Proteasomal Ubiquitin-Dependent Protein Catabolic Process (GO:0032434)	3/109	0.0348958	0.298337	4.36977	14.6623	DNAJB2;MAP1A;SMAD7
Regulation Of JNK Cascade (GO:0046328)	3/110	0.0357075	0.298337	4.32871	14.425	PINK1;CARD9;GADD45G
Intracellular Monoatomic Cation Homeostasis (GO:0030003)	4/190	0.0364535	0.298337	3.33299	11.0379	SCNN1A;HMOX1;ANK2;ATP13A3
Replication Fork Processing (GO:0031297)	2/46	0.0365313	0.298337	6.98555	23.1193	RAD50;NBN
Mitotic G2/M Transition Checkpoint (GO:0044818)	2/46	0.0365313	0.298337	6.98555	23.1193	RAD50;NBN
AV Node Cell To Bundle Of His Cell Communication (GO:0086067)	1/6	0.0386666	0.298337	30.56	99.4049	GJC1
Regulation Of Collagen Fibril Organization (GO:1904026)	1/6	0.0386666	0.298337	30.56	99.4049	EFEMP2
Regulation Of Digestive System Process (GO:0044058)	1/6	0.0386666	0.298337	30.56	99.4049	TYMP
Atrioventricular Valve Formation (GO:0003190)	1/6	0.0386666	0.298337	30.56	99.4049	ZFPM1
Citrulline Metabolic Process (GO:0000052)	1/6	0.0386666	0.298337	30.56	99.4049	ASS1
Elastic Fiber Assembly (GO:0048251)	1/6	0.0386666	0.298337	30.56	99.4049	EFEMP2
tRNA 3'-End Processing (GO:0042780)	1/6	0.0386666	0.298337	30.56	99.4049	TRNT1
Gap Junction Assembly (GO:0016264)	1/6	0.0386666	0.298337	30.56	99.4049	GJC1
Positive Regulation Of Mitophagy In Response To Mitochondrial Depolarization (GO:0098779)	1/6	0.0386666	0.298337	30.56	99.4049	PINK1
Inositol Metabolic Process (GO:0006020)	1/6	0.0386666	0.298337	30.56	99.4049	ISYNA1
Mitochondrial tRNA Processing (GO:0090646)	1/6	0.0386666	0.298337	30.56	99.4049	TRNT1
Monoacylglycerol Catabolic Process (GO:0052651)	1/6	0.0386666	0.298337	30.56	99.4049	MGLL
Regulation Of MDA-5 Signaling Pathway (GO:0039533)	1/6	0.0386666	0.298337	30.56	99.4049	DDX60
Negative Regulation Of T-helper 17 Type Immune Response (GO:2000317)	1/6	0.0386666	0.298337	30.56	99.4049	SMAD7
Regulation Of MAP Kinase Activity (GO:0043405)	3/114	0.0390512	0.298337	4.17188	13.5289	KSR1;SMPD1;PIK3CB
Intrinsic Apoptotic Signaling Pathway In Response To DNA Damage (GO:0008630)	2/49	0.0409871	0.298337	6.53868	20.8878	PHLDA3;BCL2L1
Regulation Of Cell Communication (GO:0010646)	2/49	0.0409871	0.298337	6.53868	20.8878	MGLL;TYMP
Cellular Response To Oxidative Stress (GO:0034599)	3/117	0.04166	0.298337	4.06147	12.9082	PINK1;SESN2;HMOX1
Regulation Of TORC1 Signaling (GO:1903432)	2/50	0.0425158	0.298337	6.40213	20.2172	SESN1;SESN2
Amide Biosynthetic Process (GO:0043604)	2/51	0.0440655	0.298337	6.27116	19.579	SMPD1;ASS1
Negative Regulation Of MAP Kinase Activity (GO:0043407)	2/51	0.0440655	0.298337	6.27116	19.579	SMPD1;PIK3CB
Regulation Of Establishment Of Protein Localization To Mitochondrion (GO:1903747)	1/7	0.0449652	0.298337	25.4654	78.9902	PINK1
Negative Regulation Of Protein K63-linked Ubiquitination (GO:1900045)	1/7	0.0449652	0.298337	25.4654	78.9902	PARP10
Anterograde Axonal Protein Transport (GO:0099641)	1/7	0.0449652	0.298337	25.4654	78.9902	MAP1A
Regulation Of Mitophagy (GO:1901524)	1/7	0.0449652	0.298337	25.4654	78.9902	PINK1
Atrial Cardiac Muscle Cell To AV Node Cell Signaling (GO:0086026)	1/7	0.0449652	0.298337	25.4654	78.9902	GJC1
Axo-Dendritic Protein Transport (GO:0099640)	1/7	0.0449652	0.298337	25.4654	78.9902	MAP1A
Regulation Of Oxidative Stress-Induced Cell Death (GO:1903201)	1/7	0.0449652	0.298337	25.4654	78.9902	PINK1
Peptidyl-Serine Autophosphorylation (GO:0036289)	1/7	0.0449652	0.298337	25.4654	78.9902	PINK1
Store-Operated Calcium Entry (GO:0002115)	1/7	0.0449652	0.298337	25.4654	78.9902	ORAI3
Sulfur Amino Acid Transport (GO:0000101)	1/7	0.0449652	0.298337	25.4654	78.9902	SLC43A2
tRNA Surveillance (GO:0106354)	1/7	0.0449652	0.298337	25.4654	78.9902	TRNT1
Positive Regulation Of Myeloid Cell Apoptotic Process (GO:0033034)	1/7	0.0449652	0.298337	25.4654	78.9902	PIK3CB
Protein Localization To Presynapse (GO:1905383)	1/7	0.0449652	0.298337	25.4654	78.9902	MAP1A
Myeloid Leukocyte Mediated Immunity (GO:0002444)	1/7	0.0449652	0.298337	25.4654	78.9902	CARD9
Negative Regulation Of B Cell Apoptotic Process (GO:0002903)	1/7	0.0449652	0.298337	25.4654	78.9902	BCL6
Negative Regulation Of T-helper 17 Cell Differentiation (GO:2000320)	1/7	0.0449652	0.298337	25.4654	78.9902	SMAD7
Positive Regulation Of Telomere Maintenance (GO:0032206)	2/52	0.045636	0.298337	6.14543	18.9713	RAD50;NBN
Mitochondrial Transport (GO:0006839)	2/53	0.047227	0.298337	6.02462	18.3919	PINK1;BCL2L1
Negative Regulation Of Growth (GO:0045926)	3/124	0.0480793	0.298337	3.82515	11.609	DNAJB2;BCL6;SESN2
Enzyme-Linked Receptor Protein Signaling Pathway (GO:0007167)	3/124	0.0480793	0.298337	3.82515	11.609	IL31RA;PIK3CB;MET
Negative Regulation Of TOR Signaling (GO:0032007)	2/54	0.0488381	0.298337	5.90847	17.8391	SESN1;SESN2
Response To Cytokine (GO:0034097)	3/125	0.0490339	0.298337	3.79361	11.4387	SMPD1;MX1;BCL2L1
Negative Regulation Of Cell Growth (GO:0030308)	3/125	0.0490339	0.298337	3.79361	11.4387	DNAJB2;BCL6;SESN2
Regulation Of Response To External Stimulus (GO:0032101)	3/127	0.0509708	0.298337	3.73204	11.1084	NLRP11;BCL6;MGLL
Regulation Of Epidermis Development (GO:0045682)	1/8	0.0512229	0.298337	21.8264	64.8586	MAFF
Regulation Of Fertilization (GO:0080154)	1/8	0.0512229	0.298337	21.8264	64.8586	CFAP69
Negative Regulation Of Oxidative Stress-Induced Neuron Death (GO:1903204)	1/8	0.0512229	0.298337	21.8264	64.8586	PINK1
Positive Regulation Of ATP Biosynthetic Process (GO:2001171)	1/8	0.0512229	0.298337	21.8264	64.8586	PINK1
Positive Regulation Of Blood Vessel Endothelial Cell Proliferation Involved In Sprouting Angiogenesis (GO:1903589)	1/8	0.0512229	0.298337	21.8264	64.8586	HMOX1
Dehydroascorbic Acid Transport (GO:0070837)	1/8	0.0512229	0.298337	21.8264	64.8586	SLC2A4
Sensory Perception Of Sour Taste (GO:0050915)	1/8	0.0512229	0.298337	21.8264	64.8586	SCNN1A
Somite Development (GO:0061053)	1/8	0.0512229	0.298337	21.8264	64.8586	PPP2R3A
Sphingosine-1-Phosphate Receptor Signaling Pathway (GO:0003376)	1/8	0.0512229	0.298337	21.8264	64.8586	PIK3CB
Positive Regulation Of Mast Cell Degranulation (GO:0043306)	1/8	0.0512229	0.298337	21.8264	64.8586	GAB2
Vascular Associated Smooth Muscle Cell Differentiation (GO:0035886)	1/8	0.0512229	0.298337	21.8264	64.8586	EFEMP2
Protein poly-ADP-ribosylation (GO:0070212)	1/8	0.0512229	0.298337	21.8264	64.8586	PARP10
Pyrimidine-Containing Compound Metabolic Process (GO:0072527)	1/8	0.0512229	0.298337	21.8264	64.8586	TYMP
Negative Regulation Of T Cell Cytokine Production (GO:0002725)	1/8	0.0512229	0.298337	21.8264	64.8586	SMAD7
Peptide Metabolic Process (GO:0006518)	2/56	0.0521192	0.298337	5.68906	16.8067	ACE;CPZ
Signal Transduction In Response To DNA Damage (GO:0042770)	2/57	0.0537887	0.298337	5.58534	16.3242	SESN2;NBN
Positive Regulation Of Mitochondrion Organization (GO:0010822)	2/58	0.055477	0.298337	5.48533	15.8624	PINK1;BBC3
Memory (GO:0007613)	2/58	0.055477	0.298337	5.48533	15.8624	MAP1A;SLC2A4
Heart Morphogenesis (GO:0003007)	2/59	0.0571837	0.298337	5.38882	15.42	APC;ZFPM1
Regulation Of Cellular Response To Oxidative Stress (GO:1900407)	1/9	0.0574398	0.298337	19.0971	54.5608	PINK1
Negative Regulation Of Leukocyte Migration (GO:0002686)	1/9	0.0574398	0.298337	19.0971	54.5608	HMOX1
Negative Regulation Of Lymphocyte Apoptotic Process (GO:0070229)	1/9	0.0574398	0.298337	19.0971	54.5608	BCL6
NAD Biosynthesis Via Nicotinamide Riboside Salvage Pathway (GO:0034356)	1/9	0.0574398	0.298337	19.0971	54.5608	PARP10
Adherens Junction Assembly (GO:0034333)	1/9	0.0574398	0.298337	19.0971	54.5608	SMAD7
Negative Regulation Of Transcription By Competitive Promoter Binding (GO:0010944)	1/9	0.0574398	0.298337	19.0971	54.5608	SMAD7
Negative Regulation Of Vascular Endothelial Growth Factor Signaling Pathway (GO:1900747)	1/9	0.0574398	0.298337	19.0971	54.5608	PIK3CB
Nuclear mRNA Surveillance (GO:0071028)	1/9	0.0574398	0.298337	19.0971	54.5608	XRN1
Nucleoside Metabolic Process (GO:0009116)	1/9	0.0574398	0.298337	19.0971	54.5608	TYMP
Positive Regulation Of ATP Metabolic Process (GO:1903580)	1/9	0.0574398	0.298337	19.0971	54.5608	PINK1
Positive Regulation Of RIG-I Signaling Pathway (GO:1900246)	1/9	0.0574398	0.298337	19.0971	54.5608	DDX60
Smooth Muscle Tissue Development (GO:0048745)	1/9	0.0574398	0.298337	19.0971	54.5608	EFEMP2
Positive Regulation Of Leukocyte Apoptotic Process (GO:2000108)	1/9	0.0574398	0.298337	19.0971	54.5608	PIK3CB
Telomere Maintenance Via Recombination (GO:0000722)	1/9	0.0574398	0.298337	19.0971	54.5608	RAD50
Leucine Transport (GO:0015820)	1/9	0.0574398	0.298337	19.0971	54.5608	SLC43A2
Mitral Valve Morphogenesis (GO:0003183)	1/9	0.0574398	0.298337	19.0971	54.5608	ZFPM1
Regulation Of Protein Kinase B Signaling (GO:0051896)	3/136	0.0601378	0.298337	3.47791	9.77682	PINK1;PIK3CB;PHLDA3
Negative Regulation Of Intrinsic Apoptotic Signaling Pathway (GO:2001243)	2/61	0.0606516	0.298337	5.20562	14.5893	PINK1;BCL2L1
Negative Regulation Of Autophagy (GO:0010507)	2/61	0.0606516	0.298337	5.20562	14.5893	PINK1;MET
Positive Regulation Of Protein Modification Process (GO:0031401)	4/225	0.0607216	0.298337	2.80016	7.84452	PINK1;ACE;SMPD1;PIK3R3
Protein Localization To Organelle (GO:0033365)	3/137	0.0612011	0.298337	3.45178	9.64287	ANK2;GBP1;TSPAN10
Phosphatidylinositol-Mediated Signaling (GO:0048015)	2/62	0.062412	0.298337	5.1186	14.199	PIK3CB;GAB2
Apoptotic Process (GO:0006915)	4/228	0.0631204	0.298337	2.76223	7.63125	ADORA2A;MX1;BCL2L1;BBC3
Negative Regulation Of Hydrogen Peroxide-Induced Cell Death (GO:1903206)	1/10	0.0636164	0.298337	16.9744	46.7624	MET
Negative Regulation Of Inclusion Body Assembly (GO:0090084)	1/10	0.0636164	0.298337	16.9744	46.7624	DNAJB2
Negative Regulation Of Pathway-Restricted SMAD Protein Phosphorylation (GO:0060394)	1/10	0.0636164	0.298337	16.9744	46.7624	SMAD7
Regulation Of Inclusion Body Assembly (GO:0090083)	1/10	0.0636164	0.298337	16.9744	46.7624	DNAJB2
T-helper Cell Lineage Commitment (GO:0002295)	1/10	0.0636164	0.298337	16.9744	46.7624	ZFPM1
Negative Regulation Of Sprouting Angiogenesis (GO:1903671)	1/10	0.0636164	0.298337	16.9744	46.7624	PIK3CB
Arginine Metabolic Process (GO:0006525)	1/10	0.0636164	0.298337	16.9744	46.7624	ASS1
Neuron Projection Maintenance (GO:1990535)	1/10	0.0636164	0.298337	16.9744	46.7624	MAP1A
Atrial Septum Morphogenesis (GO:0060413)	1/10	0.0636164	0.298337	16.9744	46.7624	ZFPM1
Nuclear RNA Surveillance (GO:0071027)	1/10	0.0636164	0.298337	16.9744	46.7624	XRN1
Branched-Chain Amino Acid Transport (GO:0015803)	1/10	0.0636164	0.298337	16.9744	46.7624	SLC43A2
Positive Regulation Of DNA Methylation-Dependent Heterochromatin Formation (GO:0090309)	1/10	0.0636164	0.298337	16.9744	46.7624	ATF7IP2
Positive Regulation Of Cellular Respiration (GO:1901857)	1/10	0.0636164	0.298337	16.9744	46.7624	PINK1
T-Circle Formation (GO:0090656)	1/10	0.0636164	0.298337	16.9744	46.7624	NBN
Formation Of Extrachromosomal Circular DNA (GO:0001325)	1/10	0.0636164	0.298337	16.9744	46.7624	NBN
Telomere Maintenance Via Telomere Trimming (GO:0090737)	1/10	0.0636164	0.298337	16.9744	46.7624	NBN
Positive Regulation Of Mitochondrial Outer Membrane Permeabilization Involved In Apoptotic Signaling Pathway (GO:1901030)	1/10	0.0636164	0.298337	16.9744	46.7624	BBC3
Heme Catabolic Process (GO:0042167)	1/10	0.0636164	0.298337	16.9744	46.7624	HMOX1
Protein auto-ADP-ribosylation (GO:0070213)	1/10	0.0636164	0.298337	16.9744	46.7624	PARP10
Monocyte Differentiation (GO:0030224)	1/10	0.0636164	0.298337	16.9744	46.7624	IL31RA
Regulation Of B Cell Apoptotic Process (GO:0002902)	1/10	0.0636164	0.298337	16.9744	46.7624	BCL6
Negative Regulation Of T-helper Cell Differentiation (GO:0045623)	1/10	0.0636164	0.298337	16.9744	46.7624	SMAD7
Negative Regulation Of Autophagosome Assembly (GO:1902902)	1/10	0.0636164	0.298337	16.9744	46.7624	PINK1
Telomere Organization (GO:0032200)	2/63	0.0641897	0.298337	5.03444	13.8241	RAD50;NBN
Negative Regulation Of Intracellular Signal Transduction (GO:1902532)	4/231	0.0655687	0.298337	2.72531	7.42554	PINK1;PIK3CB;PHLDA3;BCL2L1
Regulation Of Leukocyte Cell-Cell Adhesion (GO:1903037)	1/11	0.0697527	0.298337	15.2762	40.6773	ASS1
Regulation Of Lipid Kinase Activity (GO:0043550)	1/11	0.0697527	0.298337	15.2762	40.6773	PIK3R3
Aspartate Family Amino Acid Catabolic Process (GO:0009068)	1/11	0.0697527	0.298337	15.2762	40.6773	CRYM
Regulation Of Protein K63-linked Ubiquitination (GO:1900044)	1/11	0.0697527	0.298337	15.2762	40.6773	PARP10
Regulation Of Response To Oxidative Stress (GO:1902882)	1/11	0.0697527	0.298337	15.2762	40.6773	PINK1
Phosphatidylinositol-3-Phosphate Biosynthetic Process (GO:0036092)	1/11	0.0697527	0.298337	15.2762	40.6773	PIK3CB
Ganglion Development (GO:0061548)	1/11	0.0697527	0.298337	15.2762	40.6773	TUBB3
Positive Regulation Of Metaphase/Anaphase Transition Of Cell Cycle (GO:1902101)	1/11	0.0697527	0.298337	15.2762	40.6773	CUL3
Positive Regulation Of Mitotic Metaphase/Anaphase Transition (GO:0045842)	1/11	0.0697527	0.298337	15.2762	40.6773	CUL3
Glutamine Family Amino Acid Biosynthetic Process (GO:0009084)	1/11	0.0697527	0.298337	15.2762	40.6773	ASS1
Positive Regulation Of Vascular Permeability (GO:0043117)	1/11	0.0697527	0.298337	15.2762	40.6773	FGFBP3
Mitochondrial Genome Maintenance (GO:0000002)	1/11	0.0697527	0.298337	15.2762	40.6773	TYMP
Regulation Of T-helper 17 Cell Differentiation (GO:2000319)	1/11	0.0697527	0.298337	15.2762	40.6773	SMAD7
Negative Regulation Of calcineurin-NFAT Signaling Cascade (GO:0070885)	1/11	0.0697527	0.298337	15.2762	40.6773	RCAN1
Negative Regulation Of Calcineurin-Mediated Signaling (GO:0106057)	1/11	0.0697527	0.298337	15.2762	40.6773	RCAN1
Negative Regulation Of Cellular Response To Vascular Endothelial Growth Factor Stimulus (GO:1902548)	1/11	0.0697527	0.298337	15.2762	40.6773	PIK3CB
Telomere Maintenance (GO:0000723)	2/68	0.0733273	0.298337	4.65187	12.1545	RAD50;NBN
Regulation Of Autophagy (GO:0010506)	4/241	0.0740829	0.298337	2.60899	6.79008	PINK1;RFPL2;PIK3CB;MET
Regulation Of Heart Contraction (GO:0008016)	2/69	0.0752025	0.298337	4.58221	11.8568	ANK2;SMAD7
Phagocytosis (GO:0006909)	2/69	0.0752025	0.298337	4.58221	11.8568	ADORA2A;MET
Negative Regulation Of Substrate Adhesion-Dependent Cell Spreading (GO:1900025)	1/12	0.0758492	0.298337	13.8867	35.8139	GBP1
Aspartate Family Amino Acid Metabolic Process (GO:0009066)	1/12	0.0758492	0.298337	13.8867	35.8139	ASS1
Atrial Cardiac Muscle Cell Action Potential (GO:0086014)	1/12	0.0758492	0.298337	13.8867	35.8139	GJC1
Neutrophil Mediated Immunity (GO:0002446)	1/12	0.0758492	0.298337	13.8867	35.8139	CARD9
Regulation Of Sensory Perception (GO:0051931)	1/12	0.0758492	0.298337	13.8867	35.8139	MGLL
Cellular Response To Acidic pH (GO:0071468)	1/12	0.0758492	0.298337	13.8867	35.8139	SCNN1A
Regulation Of Transcription From RNA Polymerase II Promoter In Response To Stress (GO:0043618)	1/12	0.0758492	0.298337	13.8867	35.8139	HMOX1
Porphyrin-Containing Compound Catabolic Process (GO:0006787)	1/12	0.0758492	0.298337	13.8867	35.8139	HMOX1
Positive Regulation By Symbiont Of Entry Into Host (GO:0075294)	1/12	0.0758492	0.298337	13.8867	35.8139	SMPD1
Epithelial Cell Morphogenesis (GO:0003382)	1/12	0.0758492	0.298337	13.8867	35.8139	MET
Sphingomyelin Metabolic Process (GO:0006684)	1/12	0.0758492	0.298337	13.8867	35.8139	SMPD1
Glucose Import (GO:0046323)	1/12	0.0758492	0.298337	13.8867	35.8139	SLC2A4
Positive Regulation Of Protein Localization To Cell Surface (GO:2000010)	1/12	0.0758492	0.298337	13.8867	35.8139	MAP1A
Icosanoid Secretion (GO:0032309)	1/12	0.0758492	0.298337	13.8867	35.8139	ACE
Positive Regulation Of Purine Nucleotide Biosynthetic Process (GO:1900373)	1/12	0.0758492	0.298337	13.8867	35.8139	PINK1
Positive Regulation Of Viral Entry Into Host Cell (GO:0046598)	1/12	0.0758492	0.298337	13.8867	35.8139	SMPD1
Multicellular Organismal-Level Iron Ion Homeostasis (GO:0060586)	1/12	0.0758492	0.298337	13.8867	35.8139	HMOX1
Regulation Of DNA-templated DNA Replication Initiation (GO:0030174)	1/12	0.0758492	0.298337	13.8867	35.8139	NBN
Negative Regulation Of Cell Cycle Phase Transition (GO:1901988)	1/12	0.0758492	0.298337	13.8867	35.8139	APC
Negative Regulation Of Extrinsic Apoptotic Signaling Pathway (GO:2001237)	2/70	0.0770931	0.298337	4.51459	11.5697	HMOX1;BCL2L1
Positive Regulation Of Protein Polymerization (GO:0032273)	2/70	0.0770931	0.298337	4.51459	11.5697	PINK1;MET
Positive Regulation Of NF-kappaB Transcription Factor Activity (GO:0051092)	3/152	0.0781815	0.298337	3.10193	7.90596	TRIM52;RFPL2;CARD9
Negative Regulation Of Protein Binding (GO:0032091)	2/71	0.0789986	0.298337	4.44894	11.2929	DNAJB2;ZFPM1
Cell-Cell Junction Assembly (GO:0007043)	2/71	0.0789986	0.298337	4.44894	11.2929	GJC1;SMAD7
Protein Autoubiquitination (GO:0051865)	2/71	0.0789986	0.298337	4.44894	11.2929	TRIM52;CUL3
Myeloid Leukocyte Differentiation (GO:0002573)	2/71	0.0789986	0.298337	4.44894	11.2929	IL31RA;GAB2
Cellular Response To Hypoxia (GO:0071456)	2/72	0.0809188	0.298337	4.38516	11.0256	PINK1;HMOX1
Plasma Membrane Organization (GO:0007009)	2/72	0.0809188	0.298337	4.38516	11.0256	SMPD1;ANK2
Regulation Of Flagellated Sperm Motility (GO:1901317)	1/13	0.081906	0.298337	12.7288	31.8499	CFAP69
Regulation Of Leukocyte Migration (GO:0002685)	1/13	0.081906	0.298337	12.7288	31.8499	HMOX1
Negative Regulation Of Translational Initiation (GO:0045947)	1/13	0.081906	0.298337	12.7288	31.8499	C8ORF88
Atrial Septum Development (GO:0003283)	1/13	0.081906	0.298337	12.7288	31.8499	ZFPM1
Atrioventricular Valve Development (GO:0003171)	1/13	0.081906	0.298337	12.7288	31.8499	ZFPM1
Positive Regulation Of Heterochromatin Formation (GO:0031453)	1/13	0.081906	0.298337	12.7288	31.8499	ATF7IP2
Positive Regulation Of Insulin Secretion Involved In Cellular Response To Glucose Stimulus (GO:0035774)	1/13	0.081906	0.298337	12.7288	31.8499	BAIAP3
Positive Regulation Of Leukocyte Degranulation (GO:0043302)	1/13	0.081906	0.298337	12.7288	31.8499	GAB2
Positive Regulation Of Potassium Ion Transmembrane Transporter Activity (GO:1901018)	1/13	0.081906	0.298337	12.7288	31.8499	ANK2
Monoacylglycerol Metabolic Process (GO:0046462)	1/13	0.081906	0.298337	12.7288	31.8499	MGLL
Cellular Response To Decreased Oxygen Levels (GO:0036294)	2/73	0.0828535	0.298337	4.32318	10.7677	PINK1;HMOX1
Regulation Of Rho Protein Signal Transduction (GO:0035023)	2/73	0.0828535	0.298337	4.32318	10.7677	CUL3;MET
Regulation Of Endothelial Cell Chemotaxis (GO:2001026)	1/14	0.0879234	0.298337	11.7491	28.5655	MET
Negative Regulation Of Peptidyl-Threonine Phosphorylation (GO:0010801)	1/14	0.0879234	0.298337	11.7491	28.5655	SMAD7
Regulation Of Mast Cell Degranulation (GO:0043304)	1/14	0.0879234	0.298337	11.7491	28.5655	GAB2
Aorta Development (GO:0035904)	1/14	0.0879234	0.298337	11.7491	28.5655	EFEMP2
Pancreas Development (GO:0031016)	1/14	0.0879234	0.298337	11.7491	28.5655	MET
Pathway-Restricted SMAD Protein Phosphorylation (GO:0060389)	1/14	0.0879234	0.298337	11.7491	28.5655	SMAD7
Regulation Of Sensory Perception Of Pain (GO:0051930)	1/14	0.0879234	0.298337	11.7491	28.5655	MGLL
Contractile Actin Filament Bundle Assembly (GO:0030038)	1/14	0.0879234	0.298337	11.7491	28.5655	CUL3
Positive Regulation Of Endothelial Cell Chemotaxis (GO:2001028)	1/14	0.0879234	0.298337	11.7491	28.5655	MET
Stress Fiber Assembly (GO:0043149)	1/14	0.0879234	0.298337	11.7491	28.5655	CUL3
Histone mRNA Catabolic Process (GO:0071044)	1/14	0.0879234	0.298337	11.7491	28.5655	XRN1
Inner Dynein Arm Assembly (GO:0036159)	1/14	0.0879234	0.298337	11.7491	28.5655	ZMYND10
Protein Localization To Vacuole (GO:0072665)	1/14	0.0879234	0.298337	11.7491	28.5655	GBP1
Mitotic Recombination (GO:0006312)	1/14	0.0879234	0.298337	11.7491	28.5655	RAD50
Regulation Of ATP Biosynthetic Process (GO:2001169)	1/14	0.0879234	0.298337	11.7491	28.5655	PINK1
Negative Regulation Of T Cell Mediated Immunity (GO:0002710)	1/14	0.0879234	0.298337	11.7491	28.5655	SMAD7
Mitochondrion Organization (GO:0007005)	3/162	0.0905232	0.298337	2.90537	6.97912	PINK1;BCL2L1;TYMP
Positive Regulation Of JNK Cascade (GO:0046330)	2/77	0.0907313	0.298337	4.09178	9.81968	CARD9;GADD45G
Embryonic Organ Development (GO:0048568)	2/77	0.0907313	0.298337	4.09178	9.81968	FLT3LG;ZFPM1
Monoatomic Cation Homeostasis (GO:0055080)	2/77	0.0907313	0.298337	4.09178	9.81968	SCNN1A;HMOX1
Regulation Of Clathrin-Dependent Endocytosis (GO:2000369)	1/15	0.0939017	0.298337	10.9093	25.8061	PIK3CB
Negative Regulation Of Macrophage Activation (GO:0043031)	1/15	0.0939017	0.298337	10.9093	25.8061	IL31RA
Regulation Of Intrinsic Apoptotic Signaling Pathway In Response To DNA Damage (GO:1902229)	1/15	0.0939017	0.298337	10.9093	25.8061	BCL2L1
Amyloid-Beta Metabolic Process (GO:0050435)	1/15	0.0939017	0.298337	10.9093	25.8061	ACE
Polyol Biosynthetic Process (GO:0046173)	1/15	0.0939017	0.298337	10.9093	25.8061	ISYNA1
Defense Response To Protozoan (GO:0042832)	1/15	0.0939017	0.298337	10.9093	25.8061	GBP1
Retrograde Axonal Transport (GO:0008090)	1/15	0.0939017	0.298337	10.9093	25.8061	MAP1A
Sphingolipid Catabolic Process (GO:0030149)	1/15	0.0939017	0.298337	10.9093	25.8061	SMPD1
Positive Regulation Of Mitotic Sister Chromatid Separation (GO:1901970)	1/15	0.0939017	0.298337	10.9093	25.8061	CUL3
Positive Regulation Of Potassium Ion Transport (GO:0043268)	1/15	0.0939017	0.298337	10.9093	25.8061	ANK2
Regulation Of Rac Protein Signal Transduction (GO:0035020)	1/15	0.0939017	0.298337	10.9093	25.8061	PIK3CB
Regulation Of Activin Receptor Signaling Pathway (GO:0032925)	1/15	0.0939017	0.298337	10.9093	25.8061	SMAD7
Positive Regulation Of Gene Expression (GO:0010628)	6/480	0.0959515	0.298337	1.96405	4.60356	MED23;CARD9;GUF1;PIK3R3;ANK2;PIK3CB
Regulation Of Cytokinesis (GO:0032465)	2/80	0.0967784	0.298337	3.93381	9.18675	CUL3;BCL2L1
Regulation Of Protein Localization To Plasma Membrane (GO:1903076)	2/80	0.0967784	0.298337	3.93381	9.18675	GBP1;BCL2L1
Wound Healing (GO:0042060)	2/80	0.0967784	0.298337	3.93381	9.18675	SMPD1;HMOX1
Positive Regulation Of Cell Population Proliferation (GO:0008284)	6/483	0.0981131	0.298337	1.9514	4.53043	TSC22D1;CUL3;IL31RA;FLT3LG;HMOX1;GAB2
acetyl-CoA Metabolic Process (GO:0006084)	1/16	0.0998411	0.298337	10.1815	23.4601	HMGCS1
Negative Regulation Of Release Of Cytochrome C From Mitochondria (GO:0090201)	1/16	0.0998411	0.298337	10.1815	23.4601	BCL2L1
Antifungal Innate Immune Response (GO:0061760)	1/16	0.0998411	0.298337	10.1815	23.4601	CARD9
Neuron Projection Organization (GO:0106027)	1/16	0.0998411	0.298337	10.1815	23.4601	MAP1A
Regulation Of Nucleocytoplasmic Transport (GO:0046822)	1/16	0.0998411	0.298337	10.1815	23.4601	FRAT1
Cell Communication By Electrical Coupling Involved In Cardiac Conduction (GO:0086064)	1/16	0.0998411	0.298337	10.1815	23.4601	GJC1
Regulation Of Synaptic Transmission, GABAergic (GO:0032228)	1/16	0.0998411	0.298337	10.1815	23.4601	BAIAP3
Positive Regulation Of Cell Migration Involved In Sprouting Angiogenesis (GO:0090050)	1/16	0.0998411	0.298337	10.1815	23.4601	HMOX1
Extrinsic Apoptotic Signaling Pathway In Absence Of Ligand (GO:0097192)	1/16	0.0998411	0.298337	10.1815	23.4601	BCL2L1
Protein Localization To Mitochondrion (GO:0070585)	1/16	0.0998411	0.298337	10.1815	23.4601	PINK1
Mitophagy (GO:0000423)	1/16	0.0998411	0.298337	10.1815	23.4601	PINK1
Negative Regulation Of Anoikis (GO:2000811)	1/16	0.0998411	0.298337	10.1815	23.4601	PIK3R3
Regulation Of Blood Vessel Endothelial Cell Proliferation Involved In Sprouting Angiogenesis (GO:1903587)	1/16	0.0998411	0.298337	10.1815	23.4601	HMOX1
Negative Regulation Of Cytokine Production Involved In Immune Response (GO:0002719)	1/16	0.0998411	0.298337	10.1815	23.4601	SMAD7
Sodium Ion Transmembrane Transport (GO:0035725)	2/82	0.100872	0.298337	3.83508	8.79729	SLC6A16;SCNN1A
Negative Regulation Of Apoptotic Signaling Pathway (GO:2001234)	2/82	0.100872	0.298337	3.83508	8.79729	PINK1;BCL2L1
Positive Regulation Of Proteasomal Ubiquitin-Dependent Protein Catabolic Process (GO:0032436)	2/83	0.102937	0.298337	3.78754	8.6115	DNAJB2;SMAD7
Positive Regulation Of Ubiquitin-Dependent Protein Catabolic Process (GO:2000060)	2/83	0.102937	0.298337	3.78754	8.6115	DNAJB2;SMAD7
Negative Regulation Of Fibroblast Proliferation (GO:0048147)	1/17	0.105742	0.298337	9.54471	21.4446	PARP10
Negative Regulation Of Leukocyte Activation (GO:0002695)	1/17	0.105742	0.298337	9.54471	21.4446	IL31RA
NAD Biosynthetic Process (GO:0009435)	1/17	0.105742	0.298337	9.54471	21.4446	PARP10
Negative Regulation Of Oxidative Stress-Induced Intrinsic Apoptotic Signaling Pathway (GO:1902176)	1/17	0.105742	0.298337	9.54471	21.4446	PINK1
Negative Regulation Of Ubiquitin-Protein Transferase Activity (GO:0051444)	1/17	0.105742	0.298337	9.54471	21.4446	SMAD7
Negative Regulation Of Vascular Associated Smooth Muscle Cell Proliferation (GO:1904706)	1/17	0.105742	0.298337	9.54471	21.4446	EFEMP2
Aorta Morphogenesis (GO:0035909)	1/17	0.105742	0.298337	9.54471	21.4446	EFEMP2
Regulation Of Oxidative Phosphorylation (GO:0002082)	1/17	0.105742	0.298337	9.54471	21.4446	PINK1
Cell Migration Involved In Sprouting Angiogenesis (GO:0002042)	1/17	0.105742	0.298337	9.54471	21.4446	PIK3R3
Positive Chemotaxis (GO:0050918)	1/17	0.105742	0.298337	9.54471	21.4446	MET
Response To Acidic pH (GO:0010447)	1/17	0.105742	0.298337	9.54471	21.4446	SCNN1A
Positive Regulation Of Cell Cycle Phase Transition (GO:1901989)	1/17	0.105742	0.298337	9.54471	21.4446	CUL3
Sensory Perception Of Taste (GO:0050909)	1/17	0.105742	0.298337	9.54471	21.4446	SCNN1A
Extracellular Matrix Assembly (GO:0085029)	1/17	0.105742	0.298337	9.54471	21.4446	EFEMP2
Positive Regulation Of Nitric-Oxide Synthase Activity (GO:0051000)	1/17	0.105742	0.298337	9.54471	21.4446	PIK3CB
Positive Regulation Of Potassium Ion Transmembrane Transport (GO:1901381)	1/17	0.105742	0.298337	9.54471	21.4446	ANK2
Positive Regulation Of Regulatory T Cell Differentiation (GO:0045591)	1/17	0.105742	0.298337	9.54471	21.4446	BCL6
Megakaryocyte Differentiation (GO:0030219)	1/17	0.105742	0.298337	9.54471	21.4446	ZFPM1
Regulation Of DNA Methylation-Dependent Heterochromatin Formation (GO:0090308)	1/17	0.105742	0.298337	9.54471	21.4446	ATF7IP2
Regulation Of DNA-templated DNA Replication (GO:0090329)	1/17	0.105742	0.298337	9.54471	21.4446	NBN
Regulation Of Aerobic Respiration (GO:1903715)	1/17	0.105742	0.298337	9.54471	21.4446	PINK1
Calcium-Mediated Signaling (GO:0019722)	2/85	0.107101	0.298337	3.6959	8.25657	RCAN1;ANK2
Response To Interleukin-1 (GO:0070555)	2/85	0.107101	0.298337	3.6959	8.25657	SMPD1;GBP1
Positive Regulation Of Endothelial Cell Migration (GO:0010595)	2/85	0.107101	0.298337	3.6959	8.25657	PIK3CB;MET
Establishment Of Protein Localization To Organelle (GO:0072594)	2/85	0.107101	0.298337	3.6959	8.25657	PINK1;TSPAN10
Negative Regulation Of Binding (GO:0051100)	2/86	0.1092	0.298337	3.65172	8.08699	DNAJB2;ZFPM1
Regulation Of Epidermal Cell Differentiation (GO:0045604)	1/18	0.111604	0.298337	8.98281	19.6975	MAFF
Regulation Of Epithelial Cell Differentiation (GO:0030856)	1/18	0.111604	0.298337	8.98281	19.6975	MAFF
T-helper Cell Differentiation (GO:0042093)	1/18	0.111604	0.298337	8.98281	19.6975	ZFPM1
Regulation Of Mitochondrial Membrane Permeability (GO:0046902)	1/18	0.111604	0.298337	8.98281	19.6975	BCL2L1
Antigen Processing And Presentation Of Peptide Antigen Via MHC Class I (GO:0002474)	1/18	0.111604	0.298337	8.98281	19.6975	ACE
Associative Learning (GO:0008306)	1/18	0.111604	0.298337	8.98281	19.6975	MAP1A
Regulation Of Nervous System Process (GO:0031644)	1/18	0.111604	0.298337	8.98281	19.6975	TYMP
Cardiac Atrium Morphogenesis (GO:0003209)	1/18	0.111604	0.298337	8.98281	19.6975	ZFPM1
Regulation Of Ventricular Cardiac Muscle Cell Membrane Repolarization (GO:0060307)	1/18	0.111604	0.298337	8.98281	19.6975	ANK2
Positive Regulation Of Cation Transmembrane Transport (GO:1904064)	1/18	0.111604	0.298337	8.98281	19.6975	ANK2
Positive Regulation Of Cytokine Production Involved In Inflammatory Response (GO:1900017)	1/18	0.111604	0.298337	8.98281	19.6975	CARD9
Positive Regulation Of Extracellular Matrix Organization (GO:1903055)	1/18	0.111604	0.298337	8.98281	19.6975	EFEMP2
Endothelial Cell Proliferation (GO:0001935)	1/18	0.111604	0.298337	8.98281	19.6975	HMOX1
Glycerolipid Catabolic Process (GO:0046503)	1/18	0.111604	0.298337	8.98281	19.6975	MGLL
Positive Regulation Of Stress-Activated Protein Kinase Signaling Cascade (GO:0070304)	1/18	0.111604	0.298337	8.98281	19.6975	CARD9
Intracellular Sodium Ion Homeostasis (GO:0006883)	1/18	0.111604	0.298337	8.98281	19.6975	SCNN1A
Maintenance Of Protein Localization In Organelle (GO:0072595)	1/18	0.111604	0.298337	8.98281	19.6975	PINK1
Mesenchyme Morphogenesis (GO:0072132)	1/18	0.111604	0.298337	8.98281	19.6975	APC
Regulation Of RIG-I Signaling Pathway (GO:0039535)	1/18	0.111604	0.298337	8.98281	19.6975	DDX60
Regulation Of T Cell Cytokine Production (GO:0002724)	1/18	0.111604	0.298337	8.98281	19.6975	SMAD7
Negative Regulation Of T Cell Receptor Signaling Pathway (GO:0050860)	1/18	0.111604	0.298337	8.98281	19.6975	GBP1
Negative Regulation Of Cytokine Production (GO:0001818)	3/178	0.111822	0.298337	2.63759	5.77856	CUL3;ZFPM1;GBP1
Cellular Response To Chemical Stress (GO:0062197)	2/89	0.115562	0.298337	3.52526	7.60733	PINK1;SESN2
Cellular Response To Peptide Hormone Stimulus (GO:0071375)	2/89	0.115562	0.298337	3.52526	7.60733	SCNN1A;SLC2A4
Sodium Ion Transport (GO:0006814)	2/89	0.115562	0.298337	3.52526	7.60733	SLC6A16;SCNN1A
Transmembrane Receptor Protein Tyrosine Kinase Signaling Pathway (GO:0007169)	4/284	0.11657	0.298337	2.20349	4.73587	IL31RA;PIK3R3;PIK3CB;MET
COPII Vesicle Coating (GO:0048208)	1/19	0.117428	0.298337	8.48333	18.1707	CUL3
Negative Regulation Of Leukocyte Cell-Cell Adhesion (GO:1903038)	1/19	0.117428	0.298337	8.48333	18.1707	ASS1
Regulation Of Fibroblast Growth Factor Receptor Signaling Pathway (GO:0040036)	1/19	0.117428	0.298337	8.48333	18.1707	FGFBP3
RNA-templated DNA Biosynthetic Process (GO:0006278)	1/19	0.117428	0.298337	8.48333	18.1707	RAD50
Negative Regulation Of Peptidyl-Serine Phosphorylation (GO:0033137)	1/19	0.117428	0.298337	8.48333	18.1707	SMAD7
Negative Regulation Of Telomere Maintenance Via Telomerase (GO:0032211)	1/19	0.117428	0.298337	8.48333	18.1707	XRN1
Atrioventricular Valve Morphogenesis (GO:0003181)	1/19	0.117428	0.298337	8.48333	18.1707	ZFPM1
Cellular Response To Misfolded Protein (GO:0071218)	1/19	0.117428	0.298337	8.48333	18.1707	CUL3
Regulation Of Vascular Endothelial Growth Factor Signaling Pathway (GO:1900746)	1/19	0.117428	0.298337	8.48333	18.1707	PIK3CB
Establishment Of Skin Barrier (GO:0061436)	1/19	0.117428	0.298337	8.48333	18.1707	MET
Telomere Maintenance Via Telomerase (GO:0007004)	1/19	0.117428	0.298337	8.48333	18.1707	RAD50
Positive Regulation Of Mitochondrial Fission (GO:0090141)	1/19	0.117428	0.298337	8.48333	18.1707	PINK1
Vesicle Targeting, Rough ER To cis-Golgi (GO:0048207)	1/19	0.117428	0.298337	8.48333	18.1707	CUL3
Intrinsic Apoptotic Signaling Pathway In Response To DNA Damage By P53 Class Mediator (GO:0042771)	1/19	0.117428	0.298337	8.48333	18.1707	PHLDA3
rRNA Catabolic Process (GO:0016075)	1/19	0.117428	0.298337	8.48333	18.1707	XRN1
Multicellular Organismal-Level Water Homeostasis (GO:0050891)	1/19	0.117428	0.298337	8.48333	18.1707	SCNN1A
Regulation Of Autophagy Of Mitochondrion (GO:1903146)	1/19	0.117428	0.298337	8.48333	18.1707	PINK1
Positive Regulation Of Proteasomal Protein Catabolic Process (GO:1901800)	2/90	0.117703	0.298337	3.48502	7.45652	DNAJB2;SMAD7
Regulation Of Membrane Depolarization (GO:0003254)	1/20	0.123215	0.308489	8.03644	16.8269	SMAD7
Regulation Of Protein Localization To Cell Periphery (GO:1904375)	1/20	0.123215	0.308489	8.03644	16.8269	GBP1
Cellular Response To pH (GO:0071467)	1/20	0.123215	0.308489	8.03644	16.8269	SCNN1A
Endothelial Cell Development (GO:0001885)	1/20	0.123215	0.308489	8.03644	16.8269	MET
Long-Term Memory (GO:0007616)	1/20	0.123215	0.308489	8.03644	16.8269	SLC2A4
Regulation Of Peptidyl-Serine Phosphorylation (GO:0033135)	2/93	0.124187	0.309409	3.36962	7.02893	PINK1;SMAD7
Positive Regulation Of Protein Kinase B Signaling (GO:0051897)	2/93	0.124187	0.309409	3.36962	7.02893	PINK1;PIK3CB
Muscle Contraction (GO:0006936)	2/94	0.126367	0.310726	3.33283	6.89417	GJC1;TPM2
Negative Regulation Of Transcription By RNA Polymerase II (GO:0000122)	8/763	0.128334	0.310726	1.64661	3.38068	JUND;BCL6;MAFF;CRYM;ZNF554;ZFPM1;SMAD7;MXD4
Negative Regulation Of Interleukin-2 Production (GO:0032703)	1/21	0.128963	0.310726	7.63423	15.6366	GBP1
Negative Regulation Of Reactive Oxygen Species Metabolic Process (GO:2000378)	1/21	0.128963	0.310726	7.63423	15.6366	PINK1
Anaphase-Promoting Complex-Dependent Catabolic Process (GO:0031145)	1/21	0.128963	0.310726	7.63423	15.6366	CUL3
Outer Dynein Arm Assembly (GO:0036158)	1/21	0.128963	0.310726	7.63423	15.6366	ZMYND10
Plasma Membrane Repair (GO:0001778)	1/21	0.128963	0.310726	7.63423	15.6366	SMPD1
Endocardial Cushion Morphogenesis (GO:0003203)	1/21	0.128963	0.310726	7.63423	15.6366	APC
Skin Epidermis Development (GO:0098773)	1/21	0.128963	0.310726	7.63423	15.6366	MET
Sodium Ion Import Across Plasma Membrane (GO:0098719)	1/21	0.128963	0.310726	7.63423	15.6366	SCNN1A
Macrophage Differentiation (GO:0030225)	1/21	0.128963	0.310726	7.63423	15.6366	IL31RA
Modulation By Symbiont Of Entry Into Host (GO:0052372)	1/21	0.128963	0.310726	7.63423	15.6366	RFPL2
Regulation Of Anoikis (GO:2000209)	1/21	0.128963	0.310726	7.63423	15.6366	PIK3R3
Regulation Of Cardiac Conduction (GO:1903779)	1/21	0.128963	0.310726	7.63423	15.6366	ANK2
Modification-Dependent Protein Catabolic Process (GO:0019941)	3/192	0.13187	0.31106	2.44048	4.94425	PINK1;CUL3;HERC6
Regulation Of Protein Localization (GO:0032880)	2/97	0.132962	0.31106	3.22709	6.51128	RFPL2;MAP1A
Negative Regulation Of Extrinsic Apoptotic Signaling Pathway In Absence Of Ligand (GO:2001240)	1/22	0.134675	0.31106	7.27033	14.5762	BCL2L1
Negative Regulation Of Macroautophagy (GO:0016242)	1/22	0.134675	0.31106	7.27033	14.5762	PINK1
Negative Regulation Of Signal Transduction In Absence Of Ligand (GO:1901099)	1/22	0.134675	0.31106	7.27033	14.5762	BCL2L1
Blood Vessel Endothelial Cell Migration (GO:0043534)	1/22	0.134675	0.31106	7.27033	14.5762	PIK3R3
Regulation Of Protein Export From Nucleus (GO:0046825)	1/22	0.134675	0.31106	7.27033	14.5762	FRAT1
peptidyl-L-cysteine S-palmitoylation (GO:0018230)	1/22	0.134675	0.31106	7.27033	14.5762	GOLGA7B
peptidyl-S-diacylglycerol-L-cysteine Biosynthetic Process From Peptidyl-Cysteine (GO:0018231)	1/22	0.134675	0.31106	7.27033	14.5762	GOLGA7B
Regulation Of Regulatory T Cell Differentiation (GO:0045589)	1/22	0.134675	0.31106	7.27033	14.5762	BCL6
Regulation Of Release Of Sequestered Calcium Ion Into Cytosol By Sarcoplasmic Reticulum (GO:0010880)	1/22	0.134675	0.31106	7.27033	14.5762	ANK2
Positive Regulation Of Cilium Assembly (GO:0045724)	1/22	0.134675	0.31106	7.27033	14.5762	ZMYND10
Glucose Transmembrane Transport (GO:1904659)	1/22	0.134675	0.31106	7.27033	14.5762	SLC2A4
Hexose Transmembrane Transport (GO:0008645)	1/22	0.134675	0.31106	7.27033	14.5762	SLC2A4
Positive Regulation Of Viral Life Cycle (GO:1903902)	1/22	0.134675	0.31106	7.27033	14.5762	SMPD1
Postreplication Repair (GO:0006301)	1/22	0.134675	0.31106	7.27033	14.5762	PARP10
Negative Regulation Of G Protein-Coupled Receptor Signaling Pathway (GO:0045744)	1/22	0.134675	0.31106	7.27033	14.5762	MET
Regulation Of Cardiac Muscle Cell Membrane Repolarization (GO:0099623)	1/22	0.134675	0.31106	7.27033	14.5762	ANK2
Phosphatidylinositol Biosynthetic Process (GO:0006661)	2/98	0.135177	0.31106	3.19331	6.39036	PIK3R3;PIK3CB
Positive Regulation Of Cold-Induced Thermogenesis (GO:0120162)	2/98	0.135177	0.31106	3.19331	6.39036	APC;GADD45G
Cellular Response To Insulin Stimulus (GO:0032869)	2/99	0.137401	0.315468	3.16023	6.27259	PIK3R3;SLC2A4
Positive Regulation Of Protein Metabolic Process (GO:0051247)	3/196	0.137817	0.315714	2.38941	4.73541	APC;CARD9;GUF1
Regulation Of Cellular Response To Transforming Growth Factor Beta Stimulus (GO:1903844)	1/23	0.140349	0.315862	6.93951	13.6266	SMAD7
Regulation Of Extracellular Matrix Organization (GO:1903053)	1/23	0.140349	0.315862	6.93951	13.6266	EFEMP2
Negative Regulation Of Oxidative Stress-Induced Cell Death (GO:1903202)	1/23	0.140349	0.315862	6.93951	13.6266	PINK1
Regulation Of Interleukin-4 Production (GO:0032673)	1/23	0.140349	0.315862	6.93951	13.6266	ZFPM1
Endocardial Cushion Development (GO:0003197)	1/23	0.140349	0.315862	6.93951	13.6266	APC
Translesion Synthesis (GO:0019985)	1/23	0.140349	0.315862	6.93951	13.6266	PARP10
Hepaticobiliary System Development (GO:0061008)	1/23	0.140349	0.315862	6.93951	13.6266	MET
Histone mRNA Metabolic Process (GO:0008334)	1/23	0.140349	0.315862	6.93951	13.6266	XRN1
Calcium Ion Homeostasis (GO:0055074)	2/102	0.144121	0.320793	3.06496	5.93714	ANK2;ATP13A3
Acylglycerol Catabolic Process (GO:0046464)	1/24	0.145986	0.320793	6.63746	12.7721	MGLL
Regulation Of Microtubule Depolymerization (GO:0031114)	1/24	0.145986	0.320793	6.63746	12.7721	MAP1A
Regulation Of Proteolysis Involved In Protein Catabolic Process (GO:1903050)	1/24	0.145986	0.320793	6.63746	12.7721	PINK1
Regulation Of Viral Life Cycle (GO:1903900)	1/24	0.145986	0.320793	6.63746	12.7721	RFPL2
Response To Purine-Containing Compound (GO:0014074)	1/24	0.145986	0.320793	6.63746	12.7721	ADORA2A
Secondary Alcohol Biosynthetic Process (GO:1902653)	1/24	0.145986	0.320793	6.63746	12.7721	HMGCS1
Positive Regulation Of p38MAPK Cascade (GO:1900745)	1/24	0.145986	0.320793	6.63746	12.7721	GADD45G
Protein Kinase B Signaling (GO:0043491)	1/24	0.145986	0.320793	6.63746	12.7721	PIK3R3
Mononuclear Cell Differentiation (GO:1903131)	1/24	0.145986	0.320793	6.63746	12.7721	IL31RA
Negative Regulation Of Antigen Receptor-Mediated Signaling Pathway (GO:0050858)	1/24	0.145986	0.320793	6.63746	12.7721	GBP1
Positive Regulation Of Stress-Activated MAPK Cascade (GO:0032874)	2/105	0.150909	0.32406	2.97524	5.62642	CARD9;GADD45G
Negative Regulation Of Intrinsic Apoptotic Signaling Pathway In Response To DNA Damage (GO:1902230)	1/25	0.151587	0.32406	6.36058	11.9999	BCL2L1
Activation Of Protein Kinase B Activity (GO:0032148)	1/25	0.151587	0.32406	6.36058	11.9999	PINK1
Negative Regulation Of Response To Endoplasmic Reticulum Stress (GO:1903573)	1/25	0.151587	0.32406	6.36058	11.9999	BCL2L1
Negative Regulation Of Stress Fiber Assembly (GO:0051497)	1/25	0.151587	0.32406	6.36058	11.9999	MET
Negative Regulation Of Telomere Maintenance Via Telomere Lengthening (GO:1904357)	1/25	0.151587	0.32406	6.36058	11.9999	XRN1
Regulation Of Myelination (GO:0031641)	1/25	0.151587	0.32406	6.36058	11.9999	TYMP
Osteoclast Differentiation (GO:0030316)	1/25	0.151587	0.32406	6.36058	11.9999	GAB2
Cholesterol Biosynthetic Process (GO:0006695)	1/25	0.151587	0.32406	6.36058	11.9999	HMGCS1
Sodium Ion Homeostasis (GO:0055078)	1/25	0.151587	0.32406	6.36058	11.9999	SCNN1A
Ventricular Cardiac Muscle Tissue Development (GO:0003229)	1/25	0.151587	0.32406	6.36058	11.9999	SMAD7
Positive Regulation Of Peptidase Activity (GO:0010952)	1/25	0.151587	0.32406	6.36058	11.9999	PINK1
Proteoglycan Metabolic Process (GO:0006029)	1/25	0.151587	0.32406	6.36058	11.9999	GAL3ST4
Protein Stabilization (GO:0050821)	3/208	0.156185	0.326633	2.24817	4.17422	PINK1;ANK2;SMAD7
Protein Ubiquitination (GO:0016567)	5/434	0.156388	0.326633	1.7982	3.33641	PINK1;TRIM52;CUL3;RFPL2;HERC6
Nucleic Acid Phosphodiester Bond Hydrolysis (GO:0090305)	1/26	0.157151	0.326633	6.10585	11.2992	RAD50
cAMP-mediated Signaling (GO:0019933)	1/26	0.157151	0.326633	6.10585	11.2992	KSR1
Regulation Of Potassium Ion Transmembrane Transporter Activity (GO:1901016)	1/26	0.157151	0.326633	6.10585	11.2992	ANK2
Telomere Maintenance Via Telomere Lengthening (GO:0010833)	1/26	0.157151	0.326633	6.10585	11.2992	RAD50
Positive Regulation Of Microtubule Polymerization Or Depolymerization (GO:0031112)	1/26	0.157151	0.326633	6.10585	11.2992	MET
Positive Regulation Of Monooxygenase Activity (GO:0032770)	1/26	0.157151	0.326633	6.10585	11.2992	PIK3CB
Protein Localization To Cell Surface (GO:0034394)	1/26	0.157151	0.326633	6.10585	11.2992	ANK2
Regulation Of Actin Filament Bundle Assembly (GO:0032231)	1/26	0.157151	0.326633	6.10585	11.2992	SYNPO
Regulation Of Cardiac Muscle Cell Contraction (GO:0086004)	1/26	0.157151	0.326633	6.10585	11.2992	ANK2
Positive Regulation Of DNA Metabolic Process (GO:0051054)	2/108	0.157759	0.326633	2.8906	5.33803	RAD50;NBN
Response To Tumor Necrosis Factor (GO:0034612)	2/108	0.157759	0.326633	2.8906	5.33803	SMPD1;GBP1
Positive Regulation Of Metabolic Process (GO:0009893)	2/108	0.157759	0.326633	2.8906	5.33803	APC;GADD45G
Positive Regulation Of Cysteine-Type Endopeptidase Activity Involved In Apoptotic Process (GO:0043280)	2/109	0.160055	0.326633	2.86344	5.24649	CARD9;BBC3
Extracellular Structure Organization (GO:0043062)	2/109	0.160055	0.326633	2.86344	5.24649	ADAMTSL4;COL7A1
External Encapsulating Structure Organization (GO:0045229)	2/110	0.162358	0.326633	2.83678	5.15712	ADAMTSL4;COL7A1
DNA Synthesis Involved In DNA Repair (GO:0000731)	1/27	0.162678	0.326633	5.87071	10.6611	PARP10
Regulation Of Extrinsic Apoptotic Signaling Pathway In Absence Of Ligand (GO:2001239)	1/27	0.162678	0.326633	5.87071	10.6611	BCL2L1
Regulation Of Insulin Secretion Involved In Cellular Response To Glucose Stimulus (GO:0061178)	1/27	0.162678	0.326633	5.87071	10.6611	BAIAP3
Regulation Of Microtubule Polymerization Or Depolymerization (GO:0031110)	1/27	0.162678	0.326633	5.87071	10.6611	MAP1A
Regulation Of Mitochondrial Fission (GO:0090140)	1/27	0.162678	0.326633	5.87071	10.6611	PINK1
Regulation Of Peptidase Activity (GO:0052547)	1/27	0.162678	0.326633	5.87071	10.6611	PINK1
Cellular Response To Acid Chemical (GO:0071229)	1/27	0.162678	0.326633	5.87071	10.6611	SESN2
Positive Regulation Of TORC1 Signaling (GO:1904263)	1/27	0.162678	0.326633	5.87071	10.6611	SESN2
Positive Regulation Of Calcium Ion Transmembrane Transporter Activity (GO:1901021)	1/27	0.162678	0.326633	5.87071	10.6611	ANK2
Positive Regulation Of Immune System Process (GO:0002684)	1/27	0.162678	0.326633	5.87071	10.6611	PIK3CB
Positive Regulation Of Mitotic Cell Cycle (GO:0045931)	1/27	0.162678	0.326633	5.87071	10.6611	CUL3
Positive Regulation Of Nitric Oxide Biosynthetic Process (GO:0045429)	1/27	0.162678	0.326633	5.87071	10.6611	ASS1
Positive Regulation Of Ubiquitin-Protein Transferase Activity (GO:0051443)	1/27	0.162678	0.326633	5.87071	10.6611	PINK1
Protein Quality Control For Misfolded Or Incompletely Synthesized Proteins (GO:0006515)	1/27	0.162678	0.326633	5.87071	10.6611	CUL3
Small GTPase Mediated Signal Transduction (GO:0007264)	2/112	0.166982	0.33053	2.78492	4.98465	RASL10A;KSR1
RNA Phosphodiester Bond Hydrolysis (GO:0090501)	1/28	0.16817	0.33053	5.65299	10.078	XRN1
Regulation Of Nitric-Oxide Synthase Activity (GO:0050999)	1/28	0.16817	0.33053	5.65299	10.078	PIK3CB
Regulation Of Protein Localization To Membrane (GO:1905475)	1/28	0.16817	0.33053	5.65299	10.078	GBP1
Phospholipid Catabolic Process (GO:0009395)	1/28	0.16817	0.33053	5.65299	10.078	SMPD1
Sterol Biosynthetic Process (GO:0016126)	1/28	0.16817	0.33053	5.65299	10.078	HMGCS1
Positive Regulation Of Nitric Oxide Metabolic Process (GO:1904407)	1/28	0.16817	0.33053	5.65299	10.078	ASS1
Vesicle Coating (GO:0006901)	1/28	0.16817	0.33053	5.65299	10.078	CUL3
Negative Regulation Of Actin Filament Bundle Assembly (GO:0032232)	1/28	0.16817	0.33053	5.65299	10.078	MET
Regulation Of Calcium Ion-Dependent Exocytosis (GO:0017158)	1/28	0.16817	0.33053	5.65299	10.078	BAIAP3
Regulation Of Cardiac Muscle Cell Action Potential (GO:0098901)	1/28	0.16817	0.33053	5.65299	10.078	ANK2
Protein-Containing Complex Assembly (GO:0065003)	4/328	0.168677	0.330891	1.89997	3.38151	DNAAF3;APC;CUL3;GBP1
Proteolysis (GO:0006508)	4/330	0.17122	0.335181	1.88812	3.33217	LACTB;ACE;CPZ;CPA4
TOR Signaling (GO:0031929)	1/29	0.173626	0.335181	5.45082	9.54357	PINK1
Alpha-Amino Acid Metabolic Process (GO:1901605)	1/29	0.173626	0.335181	5.45082	9.54357	ASS1
Carbohydrate Derivative Biosynthetic Process (GO:1901137)	1/29	0.173626	0.335181	5.45082	9.54357	GAL3ST4
Regulation Of Striated Muscle Contraction (GO:0006942)	1/29	0.173626	0.335181	5.45082	9.54357	SMAD7
Defense Response To Fungus (GO:0050832)	1/29	0.173626	0.335181	5.45082	9.54357	CARD9
Positive Regulation Of Dephosphorylation (GO:0035306)	1/29	0.173626	0.335181	5.45082	9.54357	SMPD1
Positive Regulation Of Microtubule Polymerization (GO:0031116)	1/29	0.173626	0.335181	5.45082	9.54357	MET
Endoplasmic Reticulum To Golgi Vesicle-Mediated Transport (GO:0006888)	2/115	0.173959	0.335181	2.71057	4.74061	CUL3;TMED6
Protein Maturation (GO:0051604)	2/117	0.178637	0.335181	2.66316	4.58703	ACTMAP;CPZ
Negative Regulation Of Epithelial To Mesenchymal Transition (GO:0010719)	1/30	0.179047	0.335181	5.2626	9.05223	SMAD7
Negative Regulation Of Myeloid Leukocyte Differentiation (GO:0002762)	1/30	0.179047	0.335181	5.2626	9.05223	ZFPM1
Artery Morphogenesis (GO:0048844)	1/30	0.179047	0.335181	5.2626	9.05223	SMAD7
Nucleic Acid Metabolic Process (GO:0090304)	1/30	0.179047	0.335181	5.2626	9.05223	RAD50
Regulation Of Potassium Ion Transport (GO:0043266)	1/30	0.179047	0.335181	5.2626	9.05223	ANK2
Cardiac Muscle Cell Action Potential Involved In Contraction (GO:0086002)	1/30	0.179047	0.335181	5.2626	9.05223	GJC1
Regulation Of Vasculature Development (GO:1901342)	1/30	0.179047	0.335181	5.2626	9.05223	HMOX1
Response To Amino Acid (GO:0043200)	1/30	0.179047	0.335181	5.2626	9.05223	SESN2
Positive Regulation Of Protein Targeting To Mitochondrion (GO:1903955)	1/30	0.179047	0.335181	5.2626	9.05223	PINK1
Immunoglobulin Mediated Immune Response (GO:0016064)	1/30	0.179047	0.335181	5.2626	9.05223	CARD9
Intrinsic Apoptotic Signaling Pathway In Response To Endoplasmic Reticulum Stress (GO:0070059)	1/30	0.179047	0.335181	5.2626	9.05223	BBC3
Protein Palmitoylation (GO:0018345)	1/30	0.179047	0.335181	5.2626	9.05223	GOLGA7B
Mitotic G2 DNA Damage Checkpoint Signaling (GO:0007095)	1/30	0.179047	0.335181	5.2626	9.05223	NBN
Regulation Of Calcium-Mediated Signaling (GO:0050848)	1/30	0.179047	0.335181	5.2626	9.05223	GBP1
Regulation Of Cell Migration Involved In Sprouting Angiogenesis (GO:0090049)	1/30	0.179047	0.335181	5.2626	9.05223	HMOX1
Regulation Of Protein Binding (GO:0043393)	2/118	0.180983	0.338188	2.64007	4.5128	DNAJB2;ZFPM1
acyl-CoA Metabolic Process (GO:0006637)	1/31	0.184432	0.340286	5.08692	8.59931	HMGCS1
Regulation Of Macrophage Activation (GO:0043030)	1/31	0.184432	0.340286	5.08692	8.59931	IL31RA
Regulation Of Protein Localization To Cell Surface (GO:2000008)	1/31	0.184432	0.340286	5.08692	8.59931	MAP1A
Regulation Of Transmembrane Receptor Protein Serine/Threonine Kinase Signaling Pathway (GO:0090092)	1/31	0.184432	0.340286	5.08692	8.59931	SMAD7
Endodermal Cell Differentiation (GO:0035987)	1/31	0.184432	0.340286	5.08692	8.59931	COL7A1
Receptor Signaling Pathway Via STAT (GO:0097696)	1/31	0.184432	0.340286	5.08692	8.59931	IL31RA
Negative Regulation Of DNA Biosynthetic Process (GO:2000279)	1/31	0.184432	0.340286	5.08692	8.59931	XRN1
Regulation Of Cell Growth (GO:0001558)	3/227	0.186688	0.343828	2.05549	3.44977	DNAJB2;BCL6;SESN2
Negative Regulation Of Proteasomal Ubiquitin-Dependent Protein Catabolic Process (GO:0032435)	1/32	0.189783	0.345182	4.92258	8.18072	MAP1A
Phosphatidylinositol 3-Kinase Signaling (GO:0014065)	1/32	0.189783	0.345182	4.92258	8.18072	PIK3CB
Glycosphingolipid Metabolic Process (GO:0006687)	1/32	0.189783	0.345182	4.92258	8.18072	SMPD1
Proteoglycan Biosynthetic Process (GO:0030166)	1/32	0.189783	0.345182	4.92258	8.18072	GAL3ST4
Mitochondrial Membrane Organization (GO:0007006)	1/32	0.189783	0.345182	4.92258	8.18072	BCL2L1
Negative Regulation Of G1/S Transition Of Mitotic Cell Cycle (GO:2000134)	1/32	0.189783	0.345182	4.92258	8.18072	APC
Regulation Of Calcium Ion Transmembrane Transporter Activity (GO:1901019)	1/32	0.189783	0.345182	4.92258	8.18072	ANK2
Regulation Of Protein Catabolic Process (GO:0042176)	2/122	0.190414	0.345717	2.55155	4.23188	PINK1;APC
Organonitrogen Compound Biosynthetic Process (GO:1901566)	2/123	0.192782	0.347444	2.53034	4.16542	GAL3ST4;ASS1
Positive Regulation Of Cellular Process (GO:0048522)	6/594	0.194887	0.347444	1.57396	2.57395	TSC22D1;CUL3;MAP1A;IL31RA;FLT3LG;GAB2
Regulation Of Sprouting Angiogenesis (GO:1903670)	1/33	0.195098	0.347444	4.76851	7.79295	PIK3CB
Epithelial Tube Morphogenesis (GO:0060562)	1/33	0.195098	0.347444	4.76851	7.79295	MET
Positive Regulation Of Ion Transmembrane Transporter Activity (GO:0032414)	1/33	0.195098	0.347444	4.76851	7.79295	ANK2
Glycolipid Metabolic Process (GO:0006664)	1/33	0.195098	0.347444	4.76851	7.79295	SMPD1
Ventricular Cardiac Muscle Tissue Morphogenesis (GO:0055010)	1/33	0.195098	0.347444	4.76851	7.79295	SMAD7
Positive Regulation Of Protein Dephosphorylation (GO:0035307)	1/33	0.195098	0.347444	4.76851	7.79295	SMPD1
Positive Regulation Of Reproductive Process (GO:2000243)	1/33	0.195098	0.347444	4.76851	7.79295	CFAP69
Inositol Lipid-Mediated Signaling (GO:0048017)	1/33	0.195098	0.347444	4.76851	7.79295	GAB2
ncRNA Catabolic Process (GO:0034661)	1/33	0.195098	0.347444	4.76851	7.79295	XRN1
Cellular Response To Starvation (GO:0009267)	2/126	0.19991	0.351349	2.46874	3.9744	SESN1;SESN2
Positive Regulation Of Intracellular Protein Transport (GO:0090316)	2/126	0.19991	0.351349	2.46874	3.9744	PINK1;BBC3
DNA Damage Checkpoint Signaling (GO:0000077)	1/34	0.200379	0.351349	4.62378	7.43293	NBN
Negative Regulation Of Mitotic Cell Cycle (GO:0045930)	1/34	0.200379	0.351349	4.62378	7.43293	BCL6
Regulation Of Phosphatidylinositol 3-Kinase Activity (GO:0043551)	1/34	0.200379	0.351349	4.62378	7.43293	PIK3R3
Semaphorin-Plexin Signaling Pathway (GO:0071526)	1/34	0.200379	0.351349	4.62378	7.43293	MET
Regulation Of T Cell Receptor Signaling Pathway (GO:0050856)	1/34	0.200379	0.351349	4.62378	7.43293	GBP1
Negative Regulation Of JNK Cascade (GO:0046329)	1/34	0.200379	0.351349	4.62378	7.43293	PINK1
Regulation Of calcineurin-NFAT Signaling Cascade (GO:0070884)	1/34	0.200379	0.351349	4.62378	7.43293	RCAN1
Regulation Of Anatomical Structure Morphogenesis (GO:0022603)	2/127	0.202293	0.3541	2.44887	3.91338	BCL6;HMOX1
Adherens Junction Organization (GO:0034332)	1/35	0.205625	0.354478	4.48756	7.09797	SMAD7
Neutral Amino Acid Transport (GO:0015804)	1/35	0.205625	0.354478	4.48756	7.09797	SLC43A2
Platelet Aggregation (GO:0070527)	1/35	0.205625	0.354478	4.48756	7.09797	PIK3CB
Regulatory ncRNA Processing (GO:0070918)	1/35	0.205625	0.354478	4.48756	7.09797	ANKRD34A
Endoderm Formation (GO:0001706)	1/35	0.205625	0.354478	4.48756	7.09797	COL7A1
Positive Regulation Of Mitotic Nuclear Division (GO:0045840)	1/35	0.205625	0.354478	4.48756	7.09797	CUL3
Intrinsic Apoptotic Signaling Pathway By P53 Class Mediator (GO:0072332)	1/35	0.205625	0.354478	4.48756	7.09797	PHLDA3
Liver Development (GO:0001889)	1/35	0.205625	0.354478	4.48756	7.09797	MET
Negative Regulation Of Cell Cycle G1/S Phase Transition (GO:1902807)	1/35	0.205625	0.354478	4.48756	7.09797	APC
Regulation Of Inflammatory Response (GO:0050727)	3/240	0.208388	0.356856	1.94146	3.04489	NLRP11;BCL6;MGLL
Negative Regulation Of Apoptotic Process (GO:0043066)	5/482	0.20945	0.356856	1.61326	2.52195	PINK1;TSC22D1;IL31RA;PIK3R3;BCL2L1
Positive Regulation Of Peptidyl-Tyrosine Phosphorylation (GO:0050731)	2/130	0.209462	0.356856	2.39111	3.73782	ACE;IL31RA
Regulation Of Cell Cycle Process (GO:0010564)	2/130	0.209462	0.356856	2.39111	3.73782	APC;BCL2L1
COPII-coated Vesicle Budding (GO:0090114)	1/36	0.210837	0.356856	4.35912	6.7857	CUL3
Regulation Of Erythrocyte Differentiation (GO:0045646)	1/36	0.210837	0.356856	4.35912	6.7857	ZFPM1
Negative Regulation Of Organelle Assembly (GO:1902116)	1/36	0.210837	0.356856	4.35912	6.7857	PINK1
Regulation Of Intracellular Protein Transport (GO:0033157)	1/36	0.210837	0.356856	4.35912	6.7857	FRAT1
Regulation Of Peptidyl-Threonine Phosphorylation (GO:0010799)	1/36	0.210837	0.356856	4.35912	6.7857	SMAD7
Protein Destabilization (GO:0031648)	1/36	0.210837	0.356856	4.35912	6.7857	CUL3
Receptor Signaling Pathway Via JAK-STAT (GO:0007259)	1/36	0.210837	0.356856	4.35912	6.7857	IL31RA
Negative Regulation Of Stress-Activated MAPK Cascade (GO:0032873)	1/37	0.216016	0.360824	4.23782	6.49405	PINK1
Negative Regulation Of Transferase Activity (GO:0051348)	1/37	0.216016	0.360824	4.23782	6.49405	SMAD7
Regulation Of p38MAPK Cascade (GO:1900744)	1/37	0.216016	0.360824	4.23782	6.49405	GADD45G
Regulation Of Vascular Associated Smooth Muscle Cell Proliferation (GO:1904705)	1/37	0.216016	0.360824	4.23782	6.49405	EFEMP2
Positive Regulation Of Immune Effector Process (GO:0002699)	1/37	0.216016	0.360824	4.23782	6.49405	DDX60
Mitochondrion Disassembly (GO:0061726)	1/37	0.216016	0.360824	4.23782	6.49405	PINK1
Regulation Of Cellular Component Biogenesis (GO:0044087)	1/37	0.216016	0.360824	4.23782	6.49405	PINK1
Positive Regulation Of Macromolecule Metabolic Process (GO:0010604)	4/364	0.216353	0.360824	1.70682	2.61288	MED23;PIK3R3;ANK2;PIK3CB
Protein Modification By Small Protein Conjugation (GO:0032446)	4/364	0.216353	0.360824	1.70682	2.61288	PINK1;TRIM52;CUL3;HERC6
Positive Regulation Of DNA-binding Transcription Factor Activity (GO:0051091)	3/246	0.218591	0.363963	1.89294	2.87831	TRIM52;RFPL2;CARD9
Ubiquitin-Dependent Protein Catabolic Process (GO:0006511)	4/367	0.220488	0.364683	1.69246	2.55885	PINK1;APC;CUL3;HERC6
RNA 3'-End Processing (GO:0031123)	1/38	0.22116	0.364683	4.12308	6.22117	TRNT1
Negative Regulation Of Type I Interferon Production (GO:0032480)	1/38	0.22116	0.364683	4.12308	6.22117	CUL3
Positive Regulation Of Cation Channel Activity (GO:2001259)	1/38	0.22116	0.364683	4.12308	6.22117	ANK2
Response To Transforming Growth Factor Beta (GO:0071559)	1/38	0.22116	0.364683	4.12308	6.22117	SMAD7
Positive Regulation Of Protein Tyrosine Kinase Activity (GO:0061098)	1/38	0.22116	0.364683	4.12308	6.22117	ACE
Negative Regulation Of Proteasomal Protein Catabolic Process (GO:1901799)	1/39	0.226272	0.364885	4.01437	5.96544	MAP1A
Anterograde Axonal Transport (GO:0008089)	1/39	0.226272	0.364885	4.01437	5.96544	MAP1A
Negative Regulation Of Ubiquitin-Dependent Protein Catabolic Process (GO:2000059)	1/39	0.226272	0.364885	4.01437	5.96544	MAP1A
Regulation Of Nitric Oxide Biosynthetic Process (GO:0045428)	1/39	0.226272	0.364885	4.01437	5.96544	ASS1
Regulation Of Protein Targeting To Mitochondrion (GO:1903214)	1/39	0.226272	0.364885	4.01437	5.96544	PINK1
Regulation Of Protein Tyrosine Kinase Activity (GO:0061097)	1/39	0.226272	0.364885	4.01437	5.96544	ACE
Regulation Of Receptor-Mediated Endocytosis (GO:0048259)	1/39	0.226272	0.364885	4.01437	5.96544	PIK3CB
Positive Regulation Of ATP-dependent Activity (GO:0032781)	1/39	0.226272	0.364885	4.01437	5.96544	DNAJB2
Positive Regulation Of Cytokinesis (GO:0032467)	1/39	0.226272	0.364885	4.01437	5.96544	CUL3
Positive Regulation Of Intrinsic Apoptotic Signaling Pathway (GO:2001244)	1/39	0.226272	0.364885	4.01437	5.96544	BBC3
Positive Regulation Of Pattern Recognition Receptor Signaling Pathway (GO:0062208)	1/39	0.226272	0.364885	4.01437	5.96544	DDX60
Vitamin Transport (GO:0051180)	1/39	0.226272	0.364885	4.01437	5.96544	SLC2A4
Internal Peptidyl-Lysine Acetylation (GO:0018393)	1/39	0.226272	0.364885	4.01437	5.96544	CPA4
Negative Regulation Of Cell-Substrate Adhesion (GO:0010812)	1/39	0.226272	0.364885	4.01437	5.96544	GBP1
Intracellular Calcium Ion Homeostasis (GO:0006874)	2/139	0.231109	0.366721	2.23301	3.27107	ANK2;ATP13A3
Negative Regulation Of Mitotic Cell Cycle Phase Transition (GO:1901991)	1/40	0.231349	0.366721	3.91124	5.72538	APC
Negative Regulation Of Protein Localization (GO:1903828)	1/40	0.231349	0.366721	3.91124	5.72538	MAP1A
Regulation Of Microtubule Polymerization (GO:0031113)	1/40	0.231349	0.366721	3.91124	5.72538	MET
Regulation Of Protein Dephosphorylation (GO:0035304)	1/40	0.231349	0.366721	3.91124	5.72538	SMPD1
Cellular Response To Heat (GO:0034605)	1/40	0.231349	0.366721	3.91124	5.72538	HMOX1
Cyclic-Nucleotide-Mediated Signaling (GO:0019935)	1/40	0.231349	0.366721	3.91124	5.72538	KSR1
Positive Regulation Of Insulin Secretion (GO:0032024)	1/40	0.231349	0.366721	3.91124	5.72538	BAIAP3
Positive Regulation Of Monoatomic Ion Transport (GO:0043270)	1/40	0.231349	0.366721	3.91124	5.72538	ANK2
Regulation Of Autophagosome Assembly (GO:2000785)	1/40	0.231349	0.366721	3.91124	5.72538	PINK1
Negative Regulation Of Cell-Cell Adhesion (GO:0022408)	1/40	0.231349	0.366721	3.91124	5.72538	ASS1
Positive Regulation Of Protein Phosphorylation (GO:0001934)	4/377	0.234419	0.371013	1.64624	2.38811	RAD50;PINK1;PIK3R3;NBN
Regulation Of Chemokine Production (GO:0032642)	1/41	0.236394	0.37184	3.81327	5.49971	HMOX1
Regulation Of Heart Rate By Cardiac Conduction (GO:0086091)	1/41	0.236394	0.37184	3.81327	5.49971	ANK2
Acylglycerol Metabolic Process (GO:0006639)	1/41	0.236394	0.37184	3.81327	5.49971	MGLL
Axoneme Assembly (GO:0035082)	1/41	0.236394	0.37184	3.81327	5.49971	DNAAF3
Negative Regulation Of Cell Population Proliferation (GO:0008285)	4/379	0.237232	0.372584	1.63729	2.3556	PARP10;DNAJB2;APC;HMOX1
Negative Regulation Of Programmed Cell Death (GO:0043069)	4/381	0.240052	0.375683	1.62844	2.32362	TSC22D1;IL31RA;MET;BCL2L1
DNA Integrity Checkpoint Signaling (GO:0031570)	1/42	0.241406	0.375683	3.72008	5.28725	NBN
Branching Morphogenesis Of An Epithelial Tube (GO:0048754)	1/42	0.241406	0.375683	3.72008	5.28725	MET
Cardiac Ventricle Morphogenesis (GO:0003208)	1/42	0.241406	0.375683	3.72008	5.28725	SMAD7
Ceramide Biosynthetic Process (GO:0046513)	1/42	0.241406	0.375683	3.72008	5.28725	SMPD1
Positive Regulation Of Calcium Ion Transmembrane Transport (GO:1904427)	1/42	0.241406	0.375683	3.72008	5.28725	ANK2
DNA Damage Response (GO:0006974)	4/384	0.244298	0.378259	1.61533	2.2766	RAD50;BCL6;APC;BCL2L1
Regulation Of Primary Metabolic Process (GO:0080090)	1/43	0.246385	0.378259	3.63132	5.08697	LACTB
Positive Regulation Of Cell Division (GO:0051781)	1/43	0.246385	0.378259	3.63132	5.08697	CUL3
Positive Regulation Of Cell-Matrix Adhesion (GO:0001954)	1/43	0.246385	0.378259	3.63132	5.08697	EFEMP2
Positive Regulation Of Transcription Elongation By RNA Polymerase II (GO:0032968)	1/43	0.246385	0.378259	3.63132	5.08697	MED23
Learning (GO:0007612)	1/43	0.246385	0.378259	3.63132	5.08697	MAP1A
mRNA Catabolic Process (GO:0006402)	1/43	0.246385	0.378259	3.63132	5.08697	XRN1
Negative Regulation Of BMP Signaling Pathway (GO:0030514)	1/43	0.246385	0.378259	3.63132	5.08697	SMAD7
Regulation Of Cell-Cell Adhesion (GO:0022407)	1/43	0.246385	0.378259	3.63132	5.08697	SMAD7
Regulation Of Cold-Induced Thermogenesis (GO:0120161)	2/146	0.248045	0.379669	2.12371	2.96075	APC;GADD45G
Positive Regulation Of Cellular Catabolic Process (GO:0031331)	2/146	0.248045	0.379669	2.12371	2.96075	RFPL2;PIK3CB
Negative Regulation Of Immune System Process (GO:0002683)	1/44	0.251332	0.379881	3.54669	4.89791	HMOX1
Cellular Response To Ketone (GO:1901655)	1/44	0.251332	0.379881	3.54669	4.89791	SCNN1A
Regulation Of Transport (GO:0051049)	1/44	0.251332	0.379881	3.54669	4.89791	PINK1
Response To Unfolded Protein (GO:0006986)	1/44	0.251332	0.379881	3.54669	4.89791	DNAJB2
Positive Regulation Of Chemotaxis (GO:0050921)	1/44	0.251332	0.379881	3.54669	4.89791	MET
Establishment Of Protein Localization To Mitochondrion (GO:0072655)	1/44	0.251332	0.379881	3.54669	4.89791	PINK1
Regulation Of DNA Recombination (GO:0000018)	1/44	0.251332	0.379881	3.54669	4.89791	RAD50
Regulation Of Cell-Substrate Adhesion (GO:0010810)	1/44	0.251332	0.379881	3.54669	4.89791	PIK3CB
Regulation Of Protein Phosphorylation (GO:0001932)	3/265	0.251523	0.379881	1.75397	2.42086	PINK1;SESN2;PIK3R3
Negative Regulation Of DNA-binding Transcription Factor Activity (GO:0043433)	2/149	0.255319	0.385047	2.08005	2.83977	PARP10;SMAD7
Regulation Of Cellular Metabolic Process (GO:0031323)	1/45	0.256247	0.385311	3.46591	4.71923	PINK1
Regulation Of Protein Modification Process (GO:0031399)	1/45	0.256247	0.385311	3.46591	4.71923	SESN2
Regulation Of Cytokine Production Involved In Inflammatory Response (GO:1900015)	1/46	0.261129	0.385853	3.38872	4.55017	CARD9
Regulation Of Fibroblast Proliferation (GO:0048145)	1/46	0.261129	0.385853	3.38872	4.55017	PARP10
T Cell Differentiation (GO:0030217)	1/46	0.261129	0.385853	3.38872	4.55017	PIK3R3
Amino Acid Transport (GO:0006865)	1/46	0.261129	0.385853	3.38872	4.55017	SLC43A2
Antiviral Innate Immune Response (GO:0140374)	1/46	0.261129	0.385853	3.38872	4.55017	MX1
Regulation Of Nervous System Development (GO:0051960)	1/46	0.261129	0.385853	3.38872	4.55017	TYMP
Cardiac Conduction (GO:0061337)	1/46	0.261129	0.385853	3.38872	4.55017	ANK2
Positive Regulation Of Blood Vessel Endothelial Cell Migration (GO:0043536)	1/46	0.261129	0.385853	3.38872	4.55017	HMOX1
Response To Hydrogen Peroxide (GO:0042542)	1/46	0.261129	0.385853	3.38872	4.55017	HMOX1
Positive Regulation Of Cell-Cell Adhesion (GO:0022409)	1/46	0.261129	0.385853	3.38872	4.55017	SMAD7
Homotypic Cell-Cell Adhesion (GO:0034109)	1/46	0.261129	0.385853	3.38872	4.55017	PIK3CB
Negative Regulation Of Cellular Metabolic Process (GO:0031324)	1/46	0.261129	0.385853	3.38872	4.55017	PINK1
Regulation Of Interleukin-2 Production (GO:0032663)	1/47	0.26598	0.389647	3.31488	4.39001	GBP1
Bicellular Tight Junction Assembly (GO:0070830)	1/47	0.26598	0.389647	3.31488	4.39001	APC
Positive Regulation Of TOR Signaling (GO:0032008)	1/47	0.26598	0.389647	3.31488	4.39001	SESN2
Response To Organonitrogen Compound (GO:0010243)	1/47	0.26598	0.389647	3.31488	4.39001	ADORA2A
Insulin Receptor Signaling Pathway (GO:0008286)	1/47	0.26598	0.389647	3.31488	4.39001	PIK3R3
Positive Regulation Of Smooth Muscle Cell Proliferation (GO:0048661)	1/47	0.26598	0.389647	3.31488	4.39001	HMOX1
Oligosaccharide Metabolic Process (GO:0009311)	1/48	0.270799	0.39389	3.24419	4.23814	GAL3ST4
Cellular Defense Response (GO:0006968)	1/48	0.270799	0.39389	3.24419	4.23814	ADORA2A
Cytoplasmic Microtubule Organization (GO:0031122)	1/48	0.270799	0.39389	3.24419	4.23814	CLIP2
Post-Translational Protein Modification (GO:0043687)	1/48	0.270799	0.39389	3.24419	4.23814	PARP10
Negative Regulation Of ERK1 And ERK2 Cascade (GO:0070373)	1/48	0.270799	0.39389	3.24419	4.23814	GBP1
Regulation Of Mitotic Metaphase/Anaphase Transition (GO:0030071)	1/49	0.275587	0.398589	3.17644	4.09397	CUL3
Autophagy Of Mitochondrion (GO:0000422)	1/49	0.275587	0.398589	3.17644	4.09397	PINK1
Erythrocyte Differentiation (GO:0030218)	1/49	0.275587	0.398589	3.17644	4.09397	ZFPM1
Unsaturated Fatty Acid Metabolic Process (GO:0033559)	1/49	0.275587	0.398589	3.17644	4.09397	MGLL
Monoatomic Cation Transmembrane Transport (GO:0098655)	3/281	0.279795	0.400938	1.65167	2.10373	KCND1;SLC6A16;SCNN1A
Regulation Of Mitochondrion Organization (GO:0010821)	1/50	0.280343	0.400938	3.11146	3.95697	PINK1
Blood Circulation (GO:0008015)	1/50	0.280343	0.400938	3.11146	3.95697	ADORA2A
Dicarboxylic Acid Metabolic Process (GO:0043648)	1/50	0.280343	0.400938	3.11146	3.95697	ASS1
tRNA Processing (GO:0008033)	1/50	0.280343	0.400938	3.11146	3.95697	TRNT1
Intracellular Iron Ion Homeostasis (GO:0006879)	1/50	0.280343	0.400938	3.11146	3.95697	HMOX1
Positive Regulation Of Transport (GO:0051050)	1/50	0.280343	0.400938	3.11146	3.95697	SMPD1
Mitotic Metaphase Plate Congression (GO:0007080)	1/50	0.280343	0.400938	3.11146	3.95697	CUL3
SMAD Protein Signal Transduction (GO:0060395)	1/51	0.285069	0.402171	3.04908	3.82667	SMAD7
Regulation Of Release Of Sequestered Calcium Ion Into Cytosol (GO:0051279)	1/51	0.285069	0.402171	3.04908	3.82667	ANK2
Regulation Of Stress-Activated MAPK Cascade (GO:0032872)	1/51	0.285069	0.402171	3.04908	3.82667	CARD9
Regulation Of Substrate Adhesion-Dependent Cell Spreading (GO:1900024)	1/51	0.285069	0.402171	3.04908	3.82667	GBP1
Regulation Of Telomere Maintenance Via Telomerase (GO:0032210)	1/51	0.285069	0.402171	3.04908	3.82667	XRN1
Positive Regulation Of Ras Protein Signal Transduction (GO:0046579)	1/51	0.285069	0.402171	3.04908	3.82667	PIK3CB
Positive Regulation Of Actin Filament Bundle Assembly (GO:0032233)	1/51	0.285069	0.402171	3.04908	3.82667	SYNPO
Sensory Perception (GO:0007600)	1/51	0.285069	0.402171	3.04908	3.82667	ADORA2A
Metaphase Plate Congression (GO:0051310)	1/51	0.285069	0.402171	3.04908	3.82667	CUL3
Inorganic Cation Transmembrane Transport (GO:0098662)	3/284	0.285133	0.402171	1.63379	2.05007	KCND1;SLC6A16;SCNN1A
Negative Regulation Of Cell Migration (GO:0030336)	2/163	0.28928	0.403698	1.89783	2.35399	HMOX1;SMAD7
Arachidonic Acid Metabolic Process (GO:0019369)	1/52	0.289764	0.403698	2.98914	3.70262	MGLL
Neurotransmitter Transport (GO:0006836)	1/52	0.289764	0.403698	2.98914	3.70262	SLC6A16
Regulation Of Protein Localization To Nucleus (GO:1900180)	1/52	0.289764	0.403698	2.98914	3.70262	SESN2
Cardiac Muscle Tissue Development (GO:0048738)	1/52	0.289764	0.403698	2.98914	3.70262	ZFPM1
Cell Cycle G1/S Phase Transition (GO:0044843)	1/52	0.289764	0.403698	2.98914	3.70262	CUL3
Sprouting Angiogenesis (GO:0002040)	1/52	0.289764	0.403698	2.98914	3.70262	PIK3R3
Icosanoid Metabolic Process (GO:0006690)	1/52	0.289764	0.403698	2.98914	3.70262	MGLL
Positive Regulation Of Transcription Initiation By RNA Polymerase II (GO:0060261)	1/52	0.289764	0.403698	2.98914	3.70262	MED23
Negative Regulation Of Viral Genome Replication (GO:0045071)	1/53	0.294428	0.405779	2.93151	3.58442	MX1
Blood Vessel Morphogenesis (GO:0048514)	1/53	0.294428	0.405779	2.93151	3.58442	SMAD7
Regulation Of Proteasomal Protein Catabolic Process (GO:0061136)	1/53	0.294428	0.405779	2.93151	3.58442	PINK1
Carboxylic Acid Transport (GO:0046942)	1/53	0.294428	0.405779	2.93151	3.58442	SLC43A2
Cellular Response To Alcohol (GO:0097306)	1/53	0.294428	0.405779	2.93151	3.58442	SCNN1A
Positive Regulation Of Chemokine Production (GO:0032722)	1/53	0.294428	0.405779	2.93151	3.58442	HMOX1
Tight Junction Assembly (GO:0120192)	1/53	0.294428	0.405779	2.93151	3.58442	APC
Glycoprotein Metabolic Process (GO:0009100)	1/53	0.294428	0.405779	2.93151	3.58442	GAL3ST4
Regulation Of Cytokine Production (GO:0001817)	2/167	0.298962	0.408864	1.85144	2.2355	BCL6;CARD9
Negative Regulation Of Protein Modification By Small Protein Conjugation Or Removal (GO:1903321)	1/54	0.299062	0.408864	2.87605	3.4717	SMAD7
Negative Regulation Of Protein Ubiquitination (GO:0031397)	1/54	0.299062	0.408864	2.87605	3.4717	SMAD7
Regulation Of Lipid Metabolic Process (GO:0019216)	1/54	0.299062	0.408864	2.87605	3.4717	LACTB
Apical Junction Assembly (GO:0043297)	1/54	0.299062	0.408864	2.87605	3.4717	APC
Regulation Of Smooth Muscle Cell Proliferation (GO:0048660)	1/54	0.299062	0.408864	2.87605	3.4717	HMOX1
Double-Strand Break Repair (GO:0006302)	2/168	0.30138	0.411484	1.8402	2.2071	RAD50;NBN
Ceramide Metabolic Process (GO:0006672)	1/55	0.303665	0.413502	2.82265	3.36412	SMPD1
Positive Regulation Of Tyrosine Phosphorylation Of STAT Protein (GO:0042531)	1/55	0.303665	0.413502	2.82265	3.36412	IL31RA
RNA Polymerase II Preinitiation Complex Assembly (GO:0051123)	1/56	0.308239	0.416407	2.77119	3.26136	MED23
Regulation Of Reactive Oxygen Species Metabolic Process (GO:2000377)	1/56	0.308239	0.416407	2.77119	3.26136	PINK1
Positive Regulation Of DNA-templated Transcription Initiation (GO:2000144)	1/56	0.308239	0.416407	2.77119	3.26136	MED23
Positive Regulation Of DNA-templated Transcription, Elongation (GO:0032786)	1/56	0.308239	0.416407	2.77119	3.26136	MED23
Mitotic DNA Damage Checkpoint Signaling (GO:0044773)	1/56	0.308239	0.416407	2.77119	3.26136	NBN
Regulation Of Cation Channel Activity (GO:2001257)	1/56	0.308239	0.416407	2.77119	3.26136	ANK2
Regulation Of Cell Cycle (GO:0051726)	3/298	0.310145	0.418431	1.55514	1.82062	JUND;NBN;GADD45G
Generation Of Neurons (GO:0048699)	2/172	0.311036	0.419081	1.79653	2.09807	LHX3;MET
Regulation Of Transcription Initiation By RNA Polymerase II (GO:0060260)	1/57	0.312783	0.419776	2.72157	3.16313	MED23
Myeloid Cell Differentiation (GO:0030099)	1/57	0.312783	0.419776	2.72157	3.16313	ZFPM1
Regulation Of Calcium Ion Transport (GO:0051924)	1/57	0.312783	0.419776	2.72157	3.16313	ANK2
Neuron Differentiation (GO:0030182)	2/173	0.313447	0.420117	1.78594	2.07191	LHX3;MET
Nervous System Development (GO:0007399)	4/433	0.315564	0.421963	1.42723	1.64616	ADORA2A;APC;SMPD1;MET
Positive Regulation Of Cellular Biosynthetic Process (GO:0031328)	2/174	0.315855	0.421963	1.77546	2.04617	GUF1;ASS1
Regulation Of Cell Migration (GO:0030334)	4/434	0.317045	0.421963	1.42384	1.63558	ACE;APC;PIK3R3;SMAD7
Response To Organic Cyclic Compound (GO:0014070)	1/58	0.317297	0.421963	2.67368	3.06917	ADORA2A
Selective Autophagy (GO:0061912)	1/58	0.317297	0.421963	2.67368	3.06917	PINK1
Positive Regulation Of Type II Interferon Production (GO:0032729)	1/58	0.317297	0.421963	2.67368	3.06917	ZFPM1
Extracellular Matrix Organization (GO:0030198)	2/176	0.320666	0.424619	1.75488	1.99592	ADAMTSL4;COL7A1
DNA-templated Transcription Initiation (GO:0006352)	1/59	0.321781	0.424619	2.62745	2.97922	MED23
Regulation Of Type I Interferon Production (GO:0032479)	1/59	0.321781	0.424619	2.62745	2.97922	CUL3
Transcription Preinitiation Complex Assembly (GO:0070897)	1/59	0.321781	0.424619	2.62745	2.97922	MED23
Positive Regulation Of Proteolysis (GO:0045862)	1/59	0.321781	0.424619	2.62745	2.97922	PINK1
Mitotic Cytokinesis (GO:0000281)	1/59	0.321781	0.424619	2.62745	2.97922	APC
Histone Acetylation (GO:0016573)	1/60	0.326237	0.429391	2.58279	2.89307	CPA4
protein-DNA Complex Organization (GO:0071824)	1/60	0.326237	0.429391	2.58279	2.89307	PARP10
Negative Regulation Of Viral Process (GO:0048525)	1/61	0.330663	0.434101	2.53962	2.81048	MX1
Regulation Of Pathway-Restricted SMAD Protein Phosphorylation (GO:0060393)	1/61	0.330663	0.434101	2.53962	2.81048	SMAD7
Positive Regulation Of Apoptotic Signaling Pathway (GO:2001235)	1/62	0.335061	0.43875	2.49786	2.73126	BBC3
Protein-Containing Complex Disassembly (GO:0032984)	1/62	0.335061	0.43875	2.49786	2.73126	FRAT1
G1/S Transition Of Mitotic Cell Cycle (GO:0000082)	1/63	0.33943	0.443337	2.45744	2.65524	CUL3
Positive Regulation Of Mitotic Cell Cycle Phase Transition (GO:1901992)	1/63	0.33943	0.443337	2.45744	2.65524	CUL3
Supramolecular Fiber Organization (GO:0097435)	3/316	0.342401	0.446648	1.46436	1.56946	CLIP2;EFEMP2;TPM2
Positive Regulation Of T Cell Differentiation (GO:0045582)	1/64	0.34377	0.446727	2.41832	2.58223	BCL6
Positive Regulation Of Cysteine-Type Endopeptidase Activity (GO:2001056)	1/64	0.34377	0.446727	2.41832	2.58223	CARD9
Negative Regulation Of Cell Death (GO:0060548)	1/64	0.34377	0.446727	2.41832	2.58223	PINK1
Negative Regulation Of Macromolecule Metabolic Process (GO:0010605)	2/186	0.34459	0.447225	1.65866	1.76714	PARP10;PINK1
Proteasome-Mediated Ubiquitin-Dependent Protein Catabolic Process (GO:0043161)	3/319	0.347773	0.448347	1.45023	1.53174	DNAJB2;APC;CUL3
Canonical Wnt Signaling Pathway (GO:0060070)	1/65	0.348082	0.448347	2.38041	2.51208	FRAT1
Cellular Response To Light Stimulus (GO:0071482)	1/65	0.348082	0.448347	2.38041	2.51208	SMPD1
Regulation Of Translational Initiation (GO:0006446)	1/65	0.348082	0.448347	2.38041	2.51208	C8ORF88
Regulation Of Tyrosine Phosphorylation Of STAT Protein (GO:0042509)	1/65	0.348082	0.448347	2.38041	2.51208	IL31RA
Regulation Of Cell-Matrix Adhesion (GO:0001952)	1/65	0.348082	0.448347	2.38041	2.51208	PIK3CB
Axonogenesis (GO:0007409)	2/188	0.349344	0.449124	1.64066	1.72548	TUBB3;MAP1A
Positive Regulation Of Cytokine Production (GO:0001819)	3/320	0.349563	0.449124	1.44558	1.51941	CARD9;HMOX1;ZFPM1
Endocytosis (GO:0006897)	2/189	0.351717	0.450466	1.6318	1.70512	ADORA2A;MET
Regulation Of Endocytosis (GO:0030100)	1/66	0.352366	0.450466	2.34367	2.44464	SMPD1
Cellular Response To Type II Interferon (GO:0071346)	1/66	0.352366	0.450466	2.34367	2.44464	GBP1
Response To Reactive Oxygen Species (GO:0000302)	1/66	0.352366	0.450466	2.34367	2.44464	HMOX1
Activation Of Cysteine-Type Endopeptidase Activity Involved In Apoptotic Process (GO:0006919)	1/67	0.356622	0.453078	2.30804	2.37977	BBC3
Regulation Of Viral Genome Replication (GO:0045069)	1/67	0.356622	0.453078	2.30804	2.37977	MX1
Cholesterol Metabolic Process (GO:0008203)	1/67	0.356622	0.453078	2.30804	2.37977	HMGCS1
Extrinsic Apoptotic Signaling Pathway (GO:0097191)	1/67	0.356622	0.453078	2.30804	2.37977	BCL2L1
Negative Regulation Of Cellular Catabolic Process (GO:0031330)	1/67	0.356622	0.453078	2.30804	2.37977	MET
Negative Regulation Of DNA-templated Transcription (GO:0045892)	8/1025	0.357383	0.453482	1.20565	1.24055	JUND;BCL6;MAFF;CRYM;ZNF554;ZFPM1;SMAD7;MXD4
Transcription By RNA Polymerase II (GO:0006366)	2/192	0.358819	0.45474	1.60579	1.64584	MED23;TSC22D1
B Cell Differentiation (GO:0030183)	1/68	0.36085	0.456039	2.27348	2.31734	PIK3R3
Cell-Cell Junction Organization (GO:0045216)	1/68	0.36085	0.456039	2.27348	2.31734	GJC1
Regulation Of Cell Differentiation (GO:0045595)	2/193	0.36118	0.456039	1.59731	1.62666	APC;SMAD7
Regulation Of Monoatomic Ion Transmembrane Transporter Activity (GO:0032412)	1/69	0.365051	0.458666	2.23993	2.25722	ANK2
Cellular Response To Calcium Ion (GO:0071277)	1/69	0.365051	0.458666	2.23993	2.25722	SMPD1
Phospholipid Metabolic Process (GO:0006644)	1/69	0.365051	0.458666	2.23993	2.25722	SMPD1
Establishment Of Protein Localization To Membrane (GO:0090150)	1/69	0.365051	0.458666	2.23993	2.25722	GOLGA7B
Protein K48-linked Ubiquitination (GO:0070936)	1/70	0.369224	0.462773	2.20736	2.1993	CUL3
Regulation Of G Protein-Coupled Receptor Signaling Pathway (GO:0008277)	1/70	0.369224	0.462773	2.20736	2.1993	MGLL
Golgi Vesicle Transport (GO:0048193)	2/197	0.370591	0.463918	1.56422	1.55273	CUL3;TMED6
Negative Regulation Of Cellular Response To Growth Factor Stimulus (GO:0090288)	1/71	0.373371	0.466827	2.17571	2.14348	SMAD7
Regulation Of Cellular Localization (GO:0060341)	1/72	0.37749	0.468545	2.14496	2.08965	RFPL2
Response To Ionizing Radiation (GO:0010212)	1/72	0.37749	0.468545	2.14496	2.08965	SMPD1
Second-Messenger-Mediated Signaling (GO:0019932)	1/72	0.37749	0.468545	2.14496	2.08965	RCAN1
Transforming Growth Factor Beta Receptor Signaling Pathway (GO:0007179)	1/72	0.37749	0.468545	2.14496	2.08965	SMAD7
Positive Regulation Of Protein Localization To Nucleus (GO:1900182)	1/72	0.37749	0.468545	2.14496	2.08965	SESN2
Protein Targeting To Membrane (GO:0006612)	1/72	0.37749	0.468545	2.14496	2.08965	GOLGA7B
Ubiquitin-Dependent ERAD Pathway (GO:0030433)	1/73	0.381582	0.472479	2.11506	2.03772	DNAJB2
Positive Regulation Of Secretion By Cell (GO:1903532)	1/73	0.381582	0.472479	2.11506	2.03772	BAIAP3
Negative Regulation Of Neuron Apoptotic Process (GO:0043524)	1/74	0.385647	0.475786	2.08599	1.98759	PINK1
Gland Development (GO:0048732)	1/74	0.385647	0.475786	2.08599	1.98759	MET
Regulation Of Cell Cycle G1/S Phase Transition (GO:1902806)	1/74	0.385647	0.475786	2.08599	1.98759	APC
Regulation Of Stress Fiber Assembly (GO:0051492)	1/75	0.389686	0.479614	2.05769	1.9392	MET
Regulation Of BMP Signaling Pathway (GO:0030510)	1/75	0.389686	0.479614	2.05769	1.9392	SMAD7
Wnt Signaling Pathway (GO:0016055)	1/76	0.393699	0.48245	2.03015	1.89245	FRAT1
Positive Regulation Of Interleukin-6 Production (GO:0032755)	1/76	0.393699	0.48245	2.03015	1.89245	CARD9
Transcription Initiation At RNA Polymerase II Promoter (GO:0006367)	1/76	0.393699	0.48245	2.03015	1.89245	MED23
Regulation Of Canonical Wnt Signaling Pathway (GO:0060828)	2/207	0.393875	0.48245	1.48716	1.38562	FRAT1;APC
Regulation Of Immune Response (GO:0050776)	1/77	0.397685	0.4825	2.00334	1.84727	BCL6
Actomyosin Structure Organization (GO:0031032)	1/77	0.397685	0.4825	2.00334	1.84727	CUL3
Negative Regulation Of Transforming Growth Factor Beta Receptor Signaling Pathway (GO:0030512)	1/77	0.397685	0.4825	2.00334	1.84727	SMAD7
Cell Morphogenesis Involved In Neuron Differentiation (GO:0048667)	1/77	0.397685	0.4825	2.00334	1.84727	MAP1A
Regulation Of Transcription Elongation By RNA Polymerase II (GO:0034243)	1/77	0.397685	0.4825	2.00334	1.84727	MED23
Positive Regulation Of Endothelial Cell Proliferation (GO:0001938)	1/77	0.397685	0.4825	2.00334	1.84727	HMOX1
Sphingolipid Biosynthetic Process (GO:0030148)	1/77	0.397685	0.4825	2.00334	1.84727	SMPD1
Positive Regulation Of Synaptic Transmission (GO:0050806)	1/77	0.397685	0.4825	2.00334	1.84727	BAIAP3
Long-Chain Fatty Acid Metabolic Process (GO:0001676)	1/78	0.401646	0.486728	1.97722	1.80359	MGLL
Regulation Of Cyclin-Dependent Protein Serine/Threonine Kinase Activity (GO:0000079)	1/79	0.40558	0.486886	1.95178	1.76135	APC
Cellular Response To UV (GO:0034644)	1/79	0.40558	0.486886	1.95178	1.76135	SMPD1
Response To Insulin (GO:0032868)	1/79	0.40558	0.486886	1.95178	1.76135	SLC2A4
Positive Regulation Of Catabolic Process (GO:0009896)	1/79	0.40558	0.486886	1.95178	1.76135	APC
Positive Regulation Of Cytoskeleton Organization (GO:0051495)	1/79	0.40558	0.486886	1.95178	1.76135	SYNPO
Positive Regulation Of Endocytosis (GO:0045807)	1/79	0.40558	0.486886	1.95178	1.76135	SMPD1
Positive Regulation Of Protein Localization To Membrane (GO:1905477)	1/79	0.40558	0.486886	1.95178	1.76135	BBC3
Negative Regulation Of Cellular Component Organization (GO:0051129)	1/79	0.40558	0.486886	1.95178	1.76135	DNAJB2
Response To Type II Interferon (GO:0034341)	1/80	0.409489	0.490429	1.92697	1.72049	GBP1
Glycoprotein Biosynthetic Process (GO:0009101)	1/80	0.409489	0.490429	1.92697	1.72049	GAL3ST4
Activation Of Protein Kinase Activity (GO:0032147)	1/81	0.413372	0.492202	1.90279	1.68094	PINK1
Cellular Response To Interleukin-1 (GO:0071347)	1/81	0.413372	0.492202	1.90279	1.68094	GBP1
Cytoskeleton-Dependent Cytokinesis (GO:0061640)	1/81	0.413372	0.492202	1.90279	1.68094	APC
Histone Modification (GO:0016570)	1/81	0.413372	0.492202	1.90279	1.68094	CPA4
Negative Regulation Of NF-kappaB Transcription Factor Activity (GO:0032088)	1/81	0.413372	0.492202	1.90279	1.68094	PARP10
Regulation Of Phosphorylation (GO:0042325)	1/82	0.41723	0.496218	1.8792	1.64264	SESN2
Regulation Of Epithelial To Mesenchymal Transition (GO:0010717)	1/83	0.421063	0.499038	1.85619	1.60555	SMAD7
Vascular Transport (GO:0010232)	1/83	0.421063	0.499038	1.85619	1.60555	SLC2A4
Regulation Of Cell Division (GO:0051302)	1/83	0.421063	0.499038	1.85619	1.60555	BCL2L1
Proteasomal Protein Catabolic Process (GO:0010498)	2/220	0.423553	0.501408	1.39755	1.20061	APC;CUL3
Regulation Of Cysteine-Type Endopeptidase Activity Involved In Apoptotic Process (GO:0043281)	1/84	0.424871	0.502222	1.83373	1.56962	CARD9
Positive Regulation Of Cell Motility (GO:2000147)	2/221	0.425805	0.502222	1.3911	1.18769	APC;PIK3R3
Nuclear-Transcribed mRNA Catabolic Process (GO:0000956)	1/85	0.428654	0.502222	1.81181	1.5348	XRN1
Positive Regulation Of Amide Metabolic Process (GO:0034250)	1/85	0.428654	0.502222	1.81181	1.5348	GUF1
Positive Regulation Of Canonical Wnt Signaling Pathway (GO:0090263)	1/85	0.428654	0.502222	1.81181	1.5348	FRAT1
Epidermis Development (GO:0008544)	1/85	0.428654	0.502222	1.81181	1.5348	COL7A1
Transport Across Blood-Brain Barrier (GO:0150104)	1/85	0.428654	0.502222	1.81181	1.5348	SLC2A4
Integrin-Mediated Signaling Pathway (GO:0007229)	1/85	0.428654	0.502222	1.81181	1.5348	CUL3
Negative Regulation Of Cell Cycle (GO:0045786)	1/85	0.428654	0.502222	1.81181	1.5348	APC
Regulation Of Mitotic Cell Cycle Phase Transition (GO:1901990)	1/86	0.432412	0.505468	1.79041	1.50103	CUL3
Negative Regulation Of Angiogenesis (GO:0016525)	1/86	0.432412	0.505468	1.79041	1.50103	PIK3CB
Regulation Of Type II Interferon Production (GO:0032649)	1/87	0.436146	0.508672	1.7695	1.46829	ZFPM1
Glucose Homeostasis (GO:0042593)	1/87	0.436146	0.508672	1.7695	1.46829	SLC2A4
Protein Polyubiquitination (GO:0000209)	2/226	0.437	0.509088	1.3597	1.12559	CUL3;RFPL2
Regulation Of Endothelial Cell Migration (GO:0010594)	1/88	0.439856	0.510093	1.74907	1.43653	PIK3CB
Negative Regulation Of Neuron Death (GO:1901215)	1/88	0.439856	0.510093	1.74907	1.43653	PINK1
Positive Regulation Of Cell Adhesion (GO:0045785)	1/88	0.439856	0.510093	1.74907	1.43653	SMAD7
Positive Regulation Of Plasma Membrane Bounded Cell Projection Assembly (GO:0120034)	1/88	0.439856	0.510093	1.74907	1.43653	APC
ERAD Pathway (GO:0036503)	1/89	0.443541	0.512047	1.72911	1.40571	DNAJB2
Organic Anion Transport (GO:0015711)	1/89	0.443541	0.512047	1.72911	1.40571	SLC2A4
Sensory Perception Of Mechanical Stimulus (GO:0050954)	1/89	0.443541	0.512047	1.72911	1.40571	CRYM
Positive Regulation Of Peptidyl-Serine Phosphorylation (GO:0033138)	1/89	0.443541	0.512047	1.72911	1.40571	PINK1
Positive Regulation Of Binding (GO:0051099)	1/91	0.450839	0.518718	1.69051	1.34674	MET
Lymphocyte Differentiation (GO:0030098)	1/91	0.450839	0.518718	1.69051	1.34674	PIK3R3
rRNA Metabolic Process (GO:0016072)	1/91	0.450839	0.518718	1.69051	1.34674	XRN1
B Cell Activation (GO:0042113)	1/92	0.454452	0.521119	1.67185	1.31853	PIK3R3
Sensory Perception Of Sound (GO:0007605)	1/92	0.454452	0.521119	1.67185	1.31853	CRYM
Positive Regulation Of Protein Catabolic Process (GO:0045732)	1/92	0.454452	0.521119	1.67185	1.31853	APC
Positive Regulation Of Cellular Component Biogenesis (GO:0044089)	1/93	0.458042	0.524648	1.6536	1.29112	SYNPO
Inflammatory Response (GO:0006954)	2/236	0.459033	0.524865	1.30093	1.01295	ADORA2A;MGLL
Regulation Of Transcription By RNA Polymerase II (GO:0006357)	14/2028	0.459751	0.524865	1.06082	0.824334	JUND;ZBTB47;SMAD7;MED23;LHX3;BCL6;SIX5;MAFF;CRYM;ZNF554;ZFPM1;MET;ZNF442;MXD4
Regulation Of Gene Expression (GO:0010468)	8/1127	0.459769	0.524865	1.08982	0.846826	PARP10;MED23;PINK1;BCL6;ATF7IP2;PIK3R3;ANK2;PIK3CB
Retrograde Transport, Endosome To Golgi (GO:0042147)	1/94	0.461609	0.525792	1.63573	1.26448	BAIAP3
Sphingolipid Metabolic Process (GO:0006665)	1/94	0.461609	0.525792	1.63573	1.26448	SMPD1
Cell Junction Assembly (GO:0034329)	1/95	0.465152	0.528066	1.61825	1.23859	GJC1
Positive Regulation Of Epithelial Cell Migration (GO:0010634)	1/95	0.465152	0.528066	1.61825	1.23859	PIK3CB
Recombinational Repair (GO:0000725)	1/95	0.465152	0.528066	1.61825	1.23859	NBN
Positive Regulation Of Multicellular Organismal Process (GO:0051240)	3/387	0.466859	0.529418	1.18927	0.905899	APC;CARD9;GADD45G
Regulation Of Protein Metabolic Process (GO:0051246)	1/96	0.468672	0.53005	1.60113	1.21342	ACE
Cellular Response To Transforming Growth Factor Beta Stimulus (GO:0071560)	1/96	0.468672	0.53005	1.60113	1.21342	SMAD7
Negative Regulation Of Cellular Process (GO:0048523)	4/537	0.46897	0.53005	1.1426	0.865198	DNAJB2;BCL6;APC;SESN2
Cilium Assembly (GO:0060271)	2/243	0.47416	0.535325	1.2627	0.942239	DNAAF3;ZMYND10
MAPK Cascade (GO:0000165)	1/98	0.475643	0.536408	1.56796	1.16513	IL31RA
Regulation Of ERK1 And ERK2 Cascade (GO:0070372)	2/244	0.4763	0.536558	1.25742	0.932635	CARD9;GBP1
Axon Development (GO:0061564)	1/99	0.479094	0.539113	1.55188	1.14197	MAP1A
Regulation Of Organelle Organization (GO:0033043)	1/100	0.482523	0.541187	1.53613	1.11942	PINK1
Response To UV (GO:0009411)	1/100	0.482523	0.541187	1.53613	1.11942	SMPD1
Protein Complex Oligomerization (GO:0051259)	1/100	0.482523	0.541187	1.53613	1.11942	CARD9
Inorganic Cation Import Across Plasma Membrane (GO:0098659)	1/103	0.492676	0.55197	1.49072	1.05529	SCNN1A
Positive Regulation Of Vasculature Development (GO:1904018)	1/104	0.496016	0.555104	1.47618	1.03502	HMOX1
Regulation Of Neuron Apoptotic Process (GO:0043523)	1/105	0.499335	0.556992	1.46191	1.01526	PINK1
Cellular Response To Organonitrogen Compound (GO:0071417)	1/105	0.499335	0.556992	1.46191	1.01526	SESN2
Lysosomal Transport (GO:0007041)	1/105	0.499335	0.556992	1.46191	1.01526	PINK1
Response To Calcium Ion (GO:0051592)	1/106	0.502631	0.55945	1.44791	0.996017	SMPD1
Regulation Of G1/S Transition Of Mitotic Cell Cycle (GO:2000045)	1/106	0.502631	0.55945	1.44791	0.996017	APC
Cytokine-Mediated Signaling Pathway (GO:0019221)	2/257	0.503641	0.559965	1.19252	0.817941	MX1;IL31RA
Regulation Of Cellular Response To Stress (GO:0080135)	1/107	0.505906	0.561266	1.43418	0.977256	PINK1
Negative Regulation Of Translation (GO:0017148)	1/107	0.505906	0.561266	1.43418	0.977256	C8ORF88
Positive Regulation Of Translation (GO:0045727)	1/108	0.50916	0.564264	1.4207	0.958965	GUF1
Negative Regulation Of Developmental Process (GO:0051093)	1/109	0.512392	0.566009	1.40748	0.941131	PINK1
Cellular Response To Salt (GO:1902075)	1/109	0.512392	0.566009	1.40748	0.941131	SMPD1
Positive Regulation Of Wnt Signaling Pathway (GO:0030177)	1/109	0.512392	0.566009	1.40748	0.941131	FRAT1
Adenylate Cyclase-Activating G Protein-Coupled Receptor Signaling Pathway (GO:0007189)	1/110	0.515604	0.568785	1.3945	0.923737	ADORA2A
T Cell Activation (GO:0042110)	1/111	0.518794	0.568785	1.38175	0.90677	PIK3R3
Negative Regulation Of Transmembrane Receptor Protein Serine/Threonine Kinase Signaling Pathway (GO:0090101)	1/111	0.518794	0.568785	1.38175	0.90677	SMAD7
Regulation Of Transforming Growth Factor Beta Receptor Signaling Pathway (GO:0017015)	1/111	0.518794	0.568785	1.38175	0.90677	SMAD7
Double-Strand Break Repair Via Homologous Recombination (GO:0000724)	1/111	0.518794	0.568785	1.38175	0.90677	NBN
Mitotic Cell Cycle Phase Transition (GO:0044772)	1/111	0.518794	0.568785	1.38175	0.90677	CUL3
Mitotic Sister Chromatid Segregation (GO:0000070)	1/111	0.518794	0.568785	1.38175	0.90677	CUL3
Calcium Ion Transport (GO:0006816)	1/112	0.521964	0.570498	1.36923	0.890216	ORAI3
Regulation Of Protein Serine/Threonine Kinase Activity (GO:0071900)	1/112	0.521964	0.570498	1.36923	0.890216	KSR1
Positive Regulation Of Signal Transduction (GO:0009967)	2/266	0.522028	0.570498	1.15134	0.74841	SLC2A4;FGFBP3
Negative Regulation Of Signal Transduction (GO:0009968)	2/267	0.524043	0.572089	1.14694	0.741129	SMPD1;PIK3CB
Positive Regulation Of Cellular Component Organization (GO:0051130)	1/113	0.525112	0.572647	1.35694	0.874061	SMPD1
Regulation Of Interleukin-6 Production (GO:0032675)	1/114	0.528241	0.574223	1.34486	0.858295	CARD9
Response To Endoplasmic Reticulum Stress (GO:0034976)	1/114	0.528241	0.574223	1.34486	0.858295	BBC3
Negative Regulation Of Canonical Wnt Signaling Pathway (GO:0090090)	1/114	0.528241	0.574223	1.34486	0.858295	APC
Positive Regulation Of Cell Migration (GO:0030335)	2/272	0.534033	0.579905	1.12541	0.705966	APC;PIK3R3
Protein Processing (GO:0016485)	1/117	0.537503	0.583054	1.30988	0.813201	CPZ
Positive Regulation Of Cell Cycle Process (GO:0090068)	1/118	0.54055	0.585739	1.29862	0.798869	CUL3
Regulation Of Protein-Containing Complex Assembly (GO:0043254)	1/119	0.543577	0.587155	1.28755	0.784868	PINK1
Cellular Response To Tumor Necrosis Factor (GO:0071356)	1/119	0.543577	0.587155	1.28755	0.784868	GBP1
Positive Regulation Of Angiogenesis (GO:0045766)	1/119	0.543577	0.587155	1.28755	0.784868	HMOX1
Positive Regulation Of Macromolecule Biosynthetic Process (GO:0010557)	1/122	0.552541	0.595581	1.25544	0.744759	GUF1
Potassium Ion Transport (GO:0006813)	1/122	0.552541	0.595581	1.25544	0.744759	KCND1
Modulation Of Chemical Synaptic Transmission (GO:0050804)	1/123	0.55549	0.59813	1.24508	0.73199	BAIAP3
Neuron Projection Guidance (GO:0097485)	1/124	0.558419	0.600022	1.2349	0.719507	TUBB3
Protein Dephosphorylation (GO:0006470)	1/124	0.558419	0.600022	1.2349	0.719507	PPP2R3A
Protein-Containing Complex Organization (GO:0043933)	1/126	0.564221	0.605621	1.21502	0.695365	APC
DNA Metabolic Process (GO:0006259)	2/288	0.565037	0.605862	1.06158	0.606018	RAD50;NBN
Cytosolic Transport (GO:0016482)	1/127	0.567093	0.607431	1.20531	0.68369	BAIAP3
DNA Repair (GO:0006281)	2/291	0.570685	0.610639	1.0504	0.589189	RAD50;NBN
Protein Homooligomerization (GO:0051260)	1/129	0.572782	0.611605	1.18636	0.661098	CARD9
Protein Targeting (GO:0006605)	1/129	0.572782	0.611605	1.18636	0.661098	GOLGA7B
Golgi Organization (GO:0007030)	1/130	0.575598	0.613333	1.1771	0.650166	TMED6
Transmembrane Receptor Protein Serine/Threonine Kinase Signaling Pathway (GO:0007178)	1/130	0.575598	0.613333	1.1771	0.650166	SMAD7
Circulatory System Development (GO:0072359)	1/132	0.581176	0.618632	1.15901	0.628998	ZFPM1
Positive Regulation Of Transcription By RNA Polymerase II (GO:0045944)	6/938	0.58204	0.618909	0.975296	0.527846	MED23;JUND;LHX3;MAFF;ZFPM1;MET
Negative Regulation Of Cell Motility (GO:2000146)	1/133	0.583938	0.620282	1.15017	0.618749	SMAD7
Cellular Response To Metal Ion (GO:0071248)	1/135	0.589407	0.625443	1.13289	0.598891	SMPD1
Potassium Ion Transmembrane Transport (GO:0071805)	1/137	0.594804	0.629865	1.11612	0.57985	KCND1
Protein Localization To Plasma Membrane (GO:0072659)	1/137	0.594804	0.629865	1.11612	0.57985	ANK2
Cellular Response To Cytokine Stimulus (GO:0071345)	2/308	0.601691	0.636499	0.991184	0.503533	IL31RA;GBP1
Negative Regulation Of Wnt Signaling Pathway (GO:0030178)	1/140	0.602769	0.636982	1.09186	0.552725	APC
Positive Regulation Of MAPK Cascade (GO:0043410)	2/310	0.605227	0.63892	0.984647	0.494443	KSR1;CARD9
Protein Localization To Cell Periphery (GO:1990778)	1/142	0.607992	0.641178	1.07627	0.535544	ANK2
Regulation Of DNA-templated Transcription (GO:0006355)	12/1922	0.613138	0.644623	0.948163	0.463808	MED23;JUND;LHX3;BCL6;ZBTB47;SIX5;MAFF;ATF7IP2;IL31RA;ZNF442;SMAD7;MXD4
Ras Protein Signal Transduction (GO:0007265)	1/144	0.613147	0.644623	1.06111	0.519041	KSR1
Actin Filament Organization (GO:0007015)	1/144	0.613147	0.644623	1.06111	0.519041	TPM2
Positive Regulation Of Protein Kinase Activity (GO:0045860)	1/145	0.615699	0.646642	1.05369	0.511034	ACE
Neuron Projection Morphogenesis (GO:0048812)	1/146	0.618235	0.64864	1.04637	0.503183	MAP1A
Dephosphorylation (GO:0016311)	1/147	0.620754	0.650616	1.03915	0.495486	PPP2R3A
Negative Regulation Of Protein Phosphorylation (GO:0001933)	1/149	0.625742	0.654505	1.025	0.480537	SMAD7
Axon Guidance (GO:0007411)	1/149	0.625742	0.654505	1.025	0.480537	TUBB3
Regulation Of Cellular Component Organization (GO:0051128)	1/153	0.635525	0.664059	0.997824	0.452318	PINK1
Epithelium Development (GO:0060429)	1/154	0.637931	0.665893	0.991252	0.445593	PPP2R3A
Cellular Response To Growth Factor Stimulus (GO:0071363)	1/155	0.640321	0.667707	0.984765	0.438995	SMAD7
Peptidyl-Serine Phosphorylation (GO:0018105)	1/158	0.647397	0.674399	0.965801	0.419926	PINK1
Negative Regulation Of Gene Expression (GO:0010629)	2/336	0.649056	0.675441	0.906791	0.391948	PARP10;PINK1
Protein Autophosphorylation (GO:0046777)	1/162	0.656617	0.682616	0.941615	0.396094	PINK1
Adenylate Cyclase-Modulating G Protein-Coupled Receptor Signaling Pathway (GO:0007188)	1/163	0.658885	0.683585	0.935755	0.390403	ADORA2A
Nitrogen Compound Transport (GO:0071705)	1/163	0.658885	0.683585	0.935755	0.390403	SLC43A2
Peptidyl-Serine Modification (GO:0018209)	1/166	0.665599	0.689851	0.918601	0.373933	PINK1
Membrane Organization (GO:0061024)	1/167	0.667807	0.691441	0.913021	0.368637	ANK2
Protein Localization (GO:0008104)	2/351	0.672556	0.695653	0.867151	0.343973	ANK2;TMED6
Heart Development (GO:0007507)	1/171	0.676498	0.699025	0.891357	0.348365	ZFPM1
Positive Regulation Of Hydrolase Activity (GO:0051345)	1/176	0.687045	0.709208	0.86567	0.324934	PINK1
Positive Regulation Of ERK1 And ERK2 Cascade (GO:0070374)	1/179	0.693209	0.714849	0.850951	0.311809	CARD9
Endosomal Transport (GO:0016197)	1/180	0.695236	0.716219	0.846154	0.30758	BAIAP3
Macromolecule Biosynthetic Process (GO:0009059)	1/183	0.70124	0.721678	0.832079	0.29531	GAL3ST4
Phosphate-Containing Compound Metabolic Process (GO:0006796)	1/184	0.703215	0.722984	0.827491	0.291354	PIK3CB
Protein Localization To Membrane (GO:0072657)	1/192	0.718555	0.738014	0.792509	0.261935	ANK2
Regulation Of Signal Transduction (GO:0009966)	1/193	0.720416	0.739184	0.788341	0.258518	MGLL
Regulation Of Programmed Cell Death (GO:0043067)	1/195	0.724102	0.742223	0.780135	0.251845	PINK1
Endomembrane System Organization (GO:0010256)	1/196	0.725927	0.743349	0.776095	0.248588	TMED6
DNA-templated Transcription (GO:0006351)	1/199	0.73133	0.748134	0.764219	0.239117	TSC22D1
Regulation Of Translation (GO:0006417)	1/202	0.736628	0.752801	0.752698	0.230079	GUF1
Defense Response To Bacterium (GO:0042742)	1/204	0.740102	0.754845	0.745207	0.224283	GBP1
Regulation Of MAPK Cascade (GO:0043408)	1/204	0.740102	0.754845	0.745207	0.224283	KSR1
Regulation Of Angiogenesis (GO:0045765)	1/205	0.741821	0.755846	0.741516	0.221451	HMOX1
Negative Regulation Of Cell Differentiation (GO:0045596)	1/207	0.745227	0.758561	0.734242	0.215916	SMAD7
Cellular Response To Oxygen-Containing Compound (GO:1901701)	2/406	0.748027	0.760655	0.746987	0.216863	SMPD1;SESN2
Organelle Organization (GO:0006996)	2/418	0.762382	0.774483	0.724993	0.196696	PINK1;TMED6
Phosphorylation (GO:0016310)	2/429	0.774918	0.786438	0.705917	0.180007	PINK1;PIK3CB
Negative Regulation Of Multicellular Organismal Process (GO:0051241)	1/231	0.782781	0.793631	0.656823	0.160858	SMAD7
Positive Regulation Of Developmental Process (GO:0051094)	1/233	0.78565	0.795752	0.651094	0.157073	PINK1
Regulation Of Nucleic Acid-Templated Transcription (GO:1903506)	2/452	0.79929	0.808768	0.669044	0.149887	MED23;ATF7IP2
Cellular Component Assembly (GO:0022607)	1/260	0.820897	0.829811	0.582418	0.114945	APC
Chromatin Organization (GO:0006325)	1/268	0.830189	0.838326	0.564736	0.105099	PARP10
Positive Regulation Of DNA-templated Transcription (GO:0045893)	6/1243	0.830958	0.838326	0.722988	0.13388	JUND;LHX3;MAFF;IL31RA;ZFPM1;MET
Protein Phosphorylation (GO:0006468)	2/500	0.842793	0.849429	0.603063	0.103144	PINK1;SMAD7
Central Nervous System Development (GO:0007417)	1/283	0.846341	0.852166	0.534288	0.0891369	ADORA2A
Regulation Of Intracellular Signal Transduction (GO:1902531)	1/297	0.860037	0.865106	0.508654	0.0766949	GBP1
Protein Transport (GO:0015031)	1/313	0.874211	0.878501	0.482175	0.0648204	TMED6
Organelle Assembly (GO:0070925)	1/322	0.881548	0.885005	0.46844	0.0590589	SYNPO
Positive Regulation Of Nucleic Acid-Templated Transcription (GO:1903508)	2/557	0.883318	0.885628	0.539535	0.0669401	LHX3;IL31RA
Intracellular Protein Transport (GO:0006886)	1/325	0.883898	0.885628	0.464031	0.0572677	TMED6
Protein Modification Process (GO:0036211)	2/711	0.949671	0.950599	0.418976	0.021636	PINK1;PPP2R3A
Negative Regulation Of Nucleic Acid-Templated Transcription (GO:1903507)	1/456	0.951748	0.951748	0.328216	0.0162319	BCL6

## Sheet: Source_data_Fig_S5C_1
Term	Overlap	P.value	Adjusted.P.value	Odds.Ratio	Combined.Score	Genes
RNA Binding (GO:0003723)	136/1411	1.61657e-11	1.01197e-08	1.99379	49.5418	EIF4A2;FMR1;HDLBP;DDX60L;THUMPD1;ADARB1;MKI67;VIRMA;CCAR1;ZNF207;FBRSL1;PNISR;PCID2;AQR;WDR75;ALG13;ANXA11;PRPF4B;DICER1;FNDC3A;LARP4B;THOC2;TRNT1;RC3H2;CDC40;DHX40;XRN1;DDIT3;UNC50;XRN2;SREK1;DNA2;ZCCHC8;MACF1;AARS2;YTHDC1;PRKDC;KMT2C;YTHDC2;MRPL19;IREB2;SUPT6H;FXR1;DHX32;HNRNPDL;PDCD11;DHX34;TASOR;UTP20;ZC3H14;GCN1;TRMT1L;FDPS;TIA1;PRPF38A;PNPT1;CPSF2;LARP7;PRRC2C;TDRD7;LARP4;PARP12;TBL3;LSM6;A…
Ubiquitin-Protein Transferase Activity (GO:0004842)	50/412	7.28858e-08	2.28133e-05	2.4886	40.8986	RNF10;UBE3C;LTN1;UBE3A;CCAR1;HERC4;HERC2;RNF19A;FBXO4;BTRC;HERC6;RSPRY1;MYLIP;SHPRH;NHLRC3;UBE2E1;RC3H2;TRAIP;RNF126;ANAPC4;BIRC6;RBCK1;ZNF598;CUL9;TRIM52;CUL5;UHRF1;CUL3;MYCBP2;UBR3;NT5C2;RNF2;RNFT1;RNF213;HECTD1;HECTD2;UBR5;RBBP6;MARCHF6;FANCL;HUWE1;MIB2;WWP1;CUL4A;TTC3;ERCC8;STUB1;TRIP12;FBXL5;TRIM33
Ubiquitin-Like Protein Ligase Activity (GO:0061659)	41/319	2.35075e-07	4.90524e-05	2.64616	40.3893	CUL9;ZNF451;RNF10;TRIM52;UBE3C;UHRF1;CUL3;MYCBP2;LTN1;UBR3;UBE3A;NT5C2;RNF2;CCAR1;RNFT1;HERC4;HERC2;RNF213;HECTD1;HECTD2;ZMIZ2;RNF19A;UBR5;RBBP6;MARCHF6;HERC6;RANBP2;MYLIP;SHPRH;NHLRC3;FANCL;HUWE1;MIB2;WWP1;RC3H2;TRAIP;CUL4A;RNF126;TRIP12;STUB1;ZNF598
Ubiquitin Protein Ligase Activity (GO:0061630)	40/311	3.22921e-07	5.05372e-05	2.64675	39.5579	CUL9;RNF10;TRIM52;UBE3C;UHRF1;CUL3;MYCBP2;LTN1;UBR3;UBE3A;NT5C2;RNF2;CCAR1;RNFT1;HERC4;HERC2;RNF213;HECTD1;HECTD2;RNF19A;UBR5;RBBP6;MARCHF6;HERC6;MYLIP;SHPRH;NHLRC3;FANCL;HUWE1;MIB2;WWP1;UBE4A;UBE4B;RC3H2;TRAIP;CUL4A;RNF126;TRIP12;STUB1;ZNF598
Microtubule Binding (GO:0008017)	33/239	6.91972e-07	8.37027e-05	2.8633	40.6122	CEP57;MACF1;FMR1;KIF14;HDAC6;KIF15;KIF3A;ZNF207;KRIT1;TOGARAM1;KIF21A;WHAMM;CEP290;CLASP2;DST;CEP295;KIF23;KIF7;TERF1;CKAP5;CENPE;EML6;KIF18A;KIF2A;KIFC2;MAP7D3;APC;KIF16B;TUBGCP5;TUBGCP6;CCDC66;KIF20B;CEP44
Tubulin Binding (GO:0015631)	40/322	8.02262e-07	8.37027e-05	2.54201	35.6792	CEP57;FMR1;KIF14;HTT;SMC3;BRCA2;HDAC6;KIF15;KIF3A;BLOC1S2;ZNF207;KRIT1;TOGARAM1;KIF21A;WHAMM;RAB11FIP5;CLASP2;AGTPBP1;DST;CEP295;TBCD;KIF23;KIF7;TERF1;CKAP5;CENPE;NEDD1;EML6;KIF18A;KIF2A;KIFC2;MAP7D3;APC;KIF16B;TUBGCP5;EFHC1;TUBGCP6;CCDC66;KIF20B;CEP44
Ubiquitin-Like Protein Transferase Activity (GO:0019787)	29/240	4.25152e-05	0.00380207	2.4466	24.6266	CUL5;UHRF1;CUL3;UBR3;UBE3A;RNF2;RNF213;FBXO4;RBBP6;BTRC;MARCHF6;RSPRY1;RANBP2;MYLIP;SHPRH;FANCL;HUWE1;MIB2;UBE2E1;WWP1;TRAIP;TTC3;ANAPC4;ERCC8;BIRC6;STUB1;RBCK1;FBXL5;TRIM33
DNA Binding (GO:0003677)	70/846	0.000248938	0.0162441	1.6205	13.4474	TOP2A;ZNF451;WDR48;MRE11;FBH1;CHD8;FMR1;JMJD1C;ARID4A;SMC5;RBPJ;BRCA2;SMC3;CHD1;SNAPC1;EXO1;ZMYM4;SNAPC3;ZMYM6;SMARCAD1;NBN;KDM6A;PCID2;PARP4;RFC1;ATRX;TERF1;RC3H2;MSH6;MMS22L;TAF6L;MAU2;MSH2;XRN1;DDIT3;MSH4;ZNF638;MTF2;CRY1;TRIM16;DNA2;BLM;GTF3C3;HDAC2;KDM3A;GTF3C4;PRKDC;ZBTB49;PDS5B;SAMHD1;HIF1A;NR2C1;EGFR;CENPC;PGBD1;ZNF224;PMS1;ZNF300;BPTF;POLQ;ATAD5;DENND4A;HUWE1;FAM111A;RAD50;ERCC4;ERCC2;PO…
Methylation-Dependent Protein Binding (GO:0140034)	12/68	0.000254774	0.0162441	3.78491	31.3207	MSH6;PHF20L1;KMT2E;UHRF1;CBX3;CHD8;FMR1;MTF2;TP53BP1;CHD1;MPHOSPH8;BPTF
O-acetyltransferase Activity (GO:0016413)	4/7	0.00025949	0.0162441	23.4411	193.549	GNPAT;LPCAT1;MBOAT2;CRAT
Endodeoxyribonuclease Activity, Producing 5'-Phosphomonoesters (GO:0016888)	4/8	0.000496765	0.0282705	17.5799	133.737	GEN1;EXO1;DICER1;DNA2
3'-5' DNA Helicase Activity (GO:0043138)	5/14	0.000604535	0.0315366	9.77313	72.4291	BLM;HELQ;FANCM;FBH1;RECQL
Cysteine-Type Deubiquitinase Activity (GO:0004843)	14/98	0.000772427	0.0371953	2.94497	21.1035	USP8;USP25;USP48;USP15;USP53;USP32;USP9X;USP3;USP33;USP45;UCHL5;RNF2;USP40;OTUB1
Poly-Purine Tract Binding (GO:0070717)	7/31	0.00110142	0.0431143	5.13638	34.9847	TIA1;PNPT1;HNRNPDL;FMR1;PABPC4;LARP4;ZC3H14
Ubiquitin Binding (GO:0043130)	12/80	0.00116363	0.0431143	3.115	21.0456	TOP2A;USP25;WDR48;UBXN2B;FBXW7;USP33;NUP62;TOM1;PLAA;RBCK1;OTUB1;RNFT1
Ubiquitin-Dependent Protein Binding (GO:0140036)	5/16	0.0012049	0.0431143	7.99535	53.7396	DNAJC2;USP15;IDE;PEX1;TP53BP1
Four-Way Junction DNA Binding (GO:0000400)	5/16	0.0012049	0.0431143	7.99535	53.7396	GEN1;MSH6;BLM;FANCM;MSH2
Nuclear Receptor Binding (GO:0016922)	15/115	0.0013269	0.0431143	2.6507	17.5607	KDM3A;SMARCD3;TMF1;NCOA3;JMJD1C;TRIP4;GTF2H1;HIF1A;MED13;NCOR1;CNOT1;CRY1;TRIP12;PPID;DCAF13
Methylated Histone Binding (GO:0035064)	11/71	0.0014076	0.0431143	3.23449	21.2372	MSH6;KMT2E;UHRF1;CBX3;CHD8;FMR1;MTF2;TP53BP1;CHD1;MPHOSPH8;BPTF
Annealing Activity (GO:0140666)	3/5	0.00144633	0.0431143	26.3482	172.284	FXR1;FMR1;RECQL
Chromo Shadow Domain Binding (GO:0070087)	3/5	0.00144633	0.0431143	26.3482	172.284	NIPBL;SP100;LBR
Protein Serine/Threonine Kinase Activity (GO:0004674)	32/342	0.0018188	0.0517532	1.83305	11.5657	SMG1;BRSK2;MAST4;ROCK1;PRKDC;PKN3;TTK;EGFR;TTN;RPS6KA3;NRBP2;TBK1;MAPK7;STK36;FASTK;PBK;MARK3;CSNK1G3;CHUK;RIOK3;DYRK1A;PRPF4B;IRAK4;CDC42BPB;CLK4;CLK1;BMP2K;CDK10;ATM;MAPKAPK5;TNIK;ATR
Phosphatidylinositol Phosphate Binding (GO:1901981)	14/109	0.00219406	0.0597166	2.60245	15.9322	GSDMD;OSBPL8;HIP1R;WASHC2C;VPS13B;WASHC2A;ZFYVE16;KIF16B;ZFYVE19;TOM1;TTPAL;OGT;TECPR1;ATG2B
Nuclear Thyroid Hormone Receptor Binding (GO:0046966)	6/27	0.0027199	0.070944	5.02767	29.6992	MED13;NCOR1;NCOA3;JMJD1C;GTF2H1;TRIP12
Microtubule Minus-End Binding (GO:0051011)	4/12	0.00295141	0.0739032	8.7881	51.1949	MACF1;TUBGCP5;TUBGCP6;CEP290
Deubiquitinase Activity (GO:0101005)	14/113	0.00307642	0.0740707	2.49677	14.4413	USP8;USP25;USP48;USP15;USP53;USP32;USP9X;USP3;USP33;USP45;UCHL5;RNF2;USP40;OTUB1
DNA-directed DNA Polymerase Activity (GO:0003887)	5/20	0.00357179	0.0789135	5.86202	33.0306	POLQ;REV1;REV3L;POLI;PRIMPOL
Gamma-Tubulin Binding (GO:0043015)	6/29	0.00398082	0.0789135	4.58999	25.3655	NEDD1;BLOC1S2;TUBGCP5;TUBGCP6;BRCA2;RAB11FIP5
5'-3' Exonuclease Activity (GO:0008409)	4/13	0.00408241	0.0789135	7.81124	42.9701	MRE11;XRN1;EXO1;XRN2
Ubiquitin-Ubiquitin Ligase Activity (GO:0034450)	4/13	0.00408241	0.0789135	7.81124	42.9701	UBR5;UBE4A;UBE4B;STUB1
NADPH Binding (GO:0070402)	4/13	0.00408241	0.0789135	7.81124	42.9701	MTRR;HMGCR;LBR;DECR1
Cadherin Binding (GO:0045296)	29/319	0.00437483	0.0789135	1.7726	9.62855	ITGB1;MACF1;MRE11;USO1;HDLBP;TWF1;FNBP1L;EVPL;EGFR;CNN3;CCT8;GCN1;USP8;RARS1;CIP2A;CKAP5;TJP1;SHTN1;FMNL2;APC;FASN;PI4KA;MYH9;PKP4;ITGA6;EIF3E;CD46;CC2D1A;PLEC
Tau Protein Binding (GO:0048156)	7/39	0.00442457	0.0789135	3.85065	20.8728	PPP2CB;BRSK2;ROCK1;DYRK1A;STUB1;MARK3;HDAC6
DNA Endonuclease Activity (GO:0004520)	5/21	0.00448232	0.0789135	5.49535	29.7167	RAD50;MRE11;ERCC4;EXO1;DNA2
DNA Polymerase Activity (GO:0034061)	5/21	0.00448232	0.0789135	5.49535	29.7167	POLQ;REV1;REV3L;POLI;PRIMPOL
5'-3' DNA Helicase Activity (GO:0043139)	3/7	0.00466422	0.0789135	13.1727	70.7089	HELB;ERCC2;DNA2
poly(G) Binding (GO:0034046)	3/7	0.00466422	0.0789135	13.1727	70.7089	PNPT1;HNRNPDL;FMR1
Cysteine-Type Peptidase Activity (GO:0008234)	16/144	0.00486745	0.0801848	2.20771	11.7564	USP8;USP25;USP48;USP15;USP53;USP32;USP9X;USP3;USP33;USP45;UFSP2;UCHL5;RNF2;ATG4C;USP40;OTUB1
GTPase Regulator Activity (GO:0030695)	36/424	0.00499898	0.08024	1.647	8.72664	GPSM2;SEC23A;ARHGEF28;MYCBP2;RAP1GDS1;IQGAP3;IPO7;HERC2;ALS2CL;KRIT1;SBF1;ECT2;TBC1D8B;RANBP2;ARFGEF1;ARHGEF10;ARFGEF2;RIC1;DIS3;DENND4A;ARHGEF17;DENND4C;TBCD;MTSS2;ARHGAP45;ARHGAP33;RALGAPB;LARS1;RAPGEF1;NF1;SMCR8;GNB5;SOS1;LLGL1;RAB3GAP1;SIPA1
Adenyl Ribonucleotide Binding (GO:0032559)	28/309	0.00527194	0.0805246	1.76546	9.26048	RTEL1;BLM;BRSK2;PANK3;AARS2;CHD8;HSPA4L;KIF14;TWF1;IDE;HMGCR;NT5C2;SMC4;PPIP5K2;STK36;HACL1;SLC19A1;TNK1;TRNT1;TRPV1;PEX1;CDC42BPB;CLPX;MSH6;GCLC;MSH2;MYH9;GALK1
GTPase Binding (GO:0051020)	22/225	0.00527397	0.0805246	1.91724	10.0559	RANBP2;NCKAP1;RIC1;USP33;MYCBP2;RANBP9;FNBP1L;ATG14;CYRIB;RABGGTB;MTSS2;STRN3;GOLGA4;ALS2CL;RRAGC;RILPL1;KIF3A;DMXL2;EXOC5;IARS1;WHAMM;RAB3GAP1
Single-Stranded DNA Helicase Activity (GO:0017116)	5/22	0.00554657	0.0826703	5.17182	26.8654	POLQ;HELB;HELQ;WRNIP1;DNA2
Ubiquitin-Like Protein Peptidase Activity (GO:0019783)	6/32	0.00661743	0.0954276	4.05973	20.3719	USP25;USP15;USP48;USP9X;UFSP2;OTUB1
3'-5' Exonuclease Activity (GO:0008408)	7/42	0.00674605	0.0954276	3.52004	17.596	RAD50;MRE11;PNPT1;DIS3;ERCC4;XRN2;RAD9A
Mannosidase Activity (GO:0015923)	3/8	0.00716469	0.0954276	10.5376	52.0409	MANBA;MAN2A1;MAN2C1
Phosphatidylinositol Bisphosphate Kinase Activity (GO:0052813)	3/8	0.00716469	0.0954276	10.5376	52.0409	PIK3CB;PIP5K1C;PIK3C2A
Single-Stranded DNA Endodeoxyribonuclease Activity (GO:0000014)	3/8	0.00716469	0.0954276	10.5376	52.0409	RAD50;MRE11;ERCC4
Telomeric DNA Binding (GO:0042162)	6/33	0.00772608	0.0987046	3.90917	19.0109	UPF2;UPF1;BLM;SMG1;RAD50;TERF1
DNA Secondary Structure Binding (GO:0000217)	6/33	0.00772608	0.0987046	3.90917	19.0109	GEN1;MSH6;BLM;FANCM;MSH2;SMC5
3'-5'-RNA Exonuclease Activity (GO:0000175)	6/34	0.00896242	0.109077	3.76935	17.7714	CNOT6;PNPT1;DIS3;CNOT1;CNOT2;XRN2
DNA-directed 5'-3' RNA Polymerase Activity (GO:0003899)	6/34	0.00896242	0.109077	3.76935	17.7714	POLR2B;POLR1A;POLR1B;POLR3E;POLR3F;PRIMPOL
Phosphatidylinositol Kinase Activity (GO:0052742)	4/16	0.00913011	0.109077	5.8575	27.5078	PI4K2B;PI4KA;PIK3CB;PIK3C2A
ATP Binding (GO:0005524)	25/279	0.00923492	0.109077	1.74143	8.15817	RTEL1;BLM;BRSK2;PANK3;AARS2;CHD8;HSPA4L;KIF14;TWF1;IDE;NT5C2;SMC4;PPIP5K2;STK36;HACL1;TNK1;TRNT1;TRPV1;PEX1;CDC42BPB;CLPX;MSH6;MSH2;MYH9;GALK1
poly(A) Binding (GO:0008143)	5/25	0.00978764	0.113464	4.39535	20.3357	TIA1;HNRNPDL;PABPC4;LARP4;ZC3H14
Sulfurtransferase Activity (GO:0016783)	3/9	0.0103191	0.115178	8.78087	40.1616	UBA6;MOCOS;LIAS
Kinase Binding (GO:0019900)	37/460	0.0103457	0.115178	1.55124	7.09099	LRRC14;SP100;CLTC;KIF14;HTT;PTPN23;KIF11;HIF1A;PKD1;EGFR;TTN;FAM83H;ORC3;RB1CC1;RICTOR;RBBP6;CEP192;PLCG1;JAK2;SPG11;PDE8A;STK11IP;LRBA;TRIP4;PPP2R5A;NBEAL2;IRAK4;SKI;ARHGAP33;APC;DLG4;DGKQ;SMCR8;STUB1;ANKRA2;LLGL1;RAD9A
mRNA Binding (GO:0003729)	25/282	0.0104875	0.115178	1.72082	7.84277	YTHDC1;FMR1;IREB2;HDLBP;ADARB1;FXR1;SYNCRIP;METTL14;PCF11;IGF2BP3;SF3B1;AQR;TIA1;PABPC4;LARP7;TDRD7;LARP4B;THOC2;LARP4;CDC40;PTBP2;ZNF638;ACO1;ETF1;LSM14A
Exonuclease Activity (GO:0004527)	7/46	0.0111109	0.119922	3.15834	14.212	CNOT6;RAD50;MRE11;EXO1;ERCC4;XRN2;RAD9A
Guanyl-Nucleotide Exchange Factor Activity (GO:0005085)	19/203	0.0140487	0.144905	1.82346	7.77749	ARFGEF1;ARHGEF10;ARFGEF2;RIC1;DENND4A;DIS3;ARHGEF28;ARHGEF17;MYCBP2;DENND4C;RAP1GDS1;HERC2;ALS2CL;RAPGEF1;SMCR8;SBF1;ECT2;SOS1;RAB3GAP1
N6-methyladenosine-containing RNA Binding (GO:1990247)	3/10	0.0141562	0.144905	7.52606	32.043	YTHDC1;YTHDC2;IGF2BP3
UDP-glucosyltransferase Activity (GO:0035251)	3/10	0.0141562	0.144905	7.52606	32.043	UGCG;UGGT2;UGGT1
Single-Stranded DNA Binding (GO:0003697)	11/96	0.0143517	0.144905	2.28014	9.67667	MMS22L;FAM111A;BLM;WDR48;MSH2;FBH1;ERCC4;RECQL;SMC5;BRCA2;SAMHD1
Ribosome Binding (GO:0043022)	10/85	0.0160789	0.159768	2.34829	9.699	DNAJC2;NEMF;FMR1;LTN1;GUF1;ETF1;MTIF2;NAA16;ZNF598;GCN1
Histone Methyltransferase Activity (GO:0042054)	4/19	0.0170978	0.167238	4.68525	19.0634	KMT2E;EED;KMT2C;EZH2
Phosphatase Binding (GO:0019902)	12/112	0.0177959	0.171388	2.11461	8.5193	SH3YL1;TBK1;ANAPC7;KIF3A;DLG4;CDC27;PXN;CRY1;ANAPC4;CEP192;KIFAP3;EGFR
miRNA Binding (GO:0035198)	5/29	0.0183179	0.173742	3.66202	14.6476	PNPT1;ZC3H7A;AGO4;FMR1;TUT4
tRNA (Guanine) Methyltransferase Activity (GO:0016423)	3/11	0.0186942	0.174665	6.58496	26.2051	THUMPD2;TRMT1L;TARBP1
Phosphatidylinositol-3-Phosphate Binding (GO:0032266)	6/40	0.0194673	0.179214	3.10319	12.2235	KIF16B;ZFYVE19;WASHC2C;VPS13B;TECPR1;ATG2B
Tau-Protein Kinase Activity (GO:0050321)	4/20	0.0204793	0.185798	4.39219	17.0783	BRSK2;ROCK1;DYRK1A;MARK3
Acyltransferase Activity, Transferring Groups Other Than Amino-Acyl Groups (GO:0016747)	8/64	0.0213622	0.189393	2.51386	9.66864	LIPT1;OSGEPL1;FASN;ZDHHC6;ZDHHC13;MBOAT2;NAA16;ZDHHC17
Protein Phosphatase Binding (GO:0019903)	12/115	0.0214807	0.189393	2.05269	7.88356	PPP3CB;TBK1;AKAP11;ANAPC7;KIF3A;DLG4;CDC27;PXN;ANAPC4;KIFAP3;EGFR;STRN3
Small GTPase Binding (GO:0031267)	18/199	0.022527	0.19586	1.75475	6.65585	RANBP2;NCKAP1;RIC1;USP33;MYCBP2;RANBP9;CYRIB;RABGGTB;MTSS2;STRN3;GOLGA4;ALS2CL;RILPL1;KIF3A;DMXL2;EXOC5;WHAMM;RAB3GAP1
snoRNA Binding (GO:0030515)	5/31	0.0239929	0.199391	3.37996	12.6073	NOP58;TBL3;PRKDC;HEATR1;IGF2BP3
Lipid Kinase Activity (GO:0001727)	4/21	0.0242433	0.199391	4.13361	15.3754	DGKE;DGKQ;PIK3CB;PIK3C2A
Transcription Corepressor Binding (GO:0001222)	6/42	0.0243029	0.199391	2.93048	10.893	STK36;EED;CNOT2;MTF2;HDAC6;EZH2
Regulatory RNA Binding (GO:0061980)	6/42	0.0243029	0.199391	2.93048	10.893	PNPT1;ZC3H7A;AGO4;FMR1;TUT4;DICER1
5'-Flap Endonuclease Activity (GO:0017108)	2/5	0.0261183	0.199391	11.6988	42.6436	GEN1;EXO1
Four-Way Junction Helicase Activity (GO:0009378)	2/5	0.0261183	0.199391	11.6988	42.6436	FANCM;RECQL
Mismatched DNA Binding (GO:0030983)	2/5	0.0261183	0.199391	11.6988	42.6436	MSH6;MSH2
Neurotrophin TRK Receptor Binding (GO:0005167)	2/5	0.0261183	0.199391	11.6988	42.6436	SHC1;PLCG1
Neurotrophin TRKA Receptor Binding (GO:0005168)	2/5	0.0261183	0.199391	11.6988	42.6436	SHC1;PLCG1
Phosphatidylinositol-4,5-Bisphosphate 3-Kinase Activity (GO:0046934)	2/5	0.0261183	0.199391	11.6988	42.6436	PIK3CB;PIK3C2A
Protein Serine/Threonine Phosphatase Activity (GO:0004722)	7/55	0.0277952	0.209636	2.56493	9.18986	PDP1;PPM1A;PPP2CB;PPP3CB;UBLCP1;PPM1K;MTMR6
Calcium Ion Transmembrane Transporter Activity (GO:0015085)	8/68	0.0296	0.217642	2.34577	8.25707	MCOLN3;CUL5;TRPM7;ATP2B1;TRPV1;PKD2;ATP2C1;PKD1
SUMO Ligase Activity (GO:0061665)	3/13	0.0298996	0.217642	5.26741	18.4881	RANBP2;ZNF451;ZMIZ2
Phosphotransferase Activity, For Other Substituted Phosphate Groups (GO:0016780)	3/13	0.0298996	0.217642	5.26741	18.4881	GNPTAB;PIGG;FKTN
Cyclosporin A Binding (GO:0016018)	4/23	0.0329499	0.23492	3.6981	12.6208	RANBP2;PPWD1;PPID;NKTR
Hsp70 Protein Binding (GO:0030544)	5/34	0.0344361	0.23492	3.02983	10.2064	DNAJC2;DNAJC10;TSC1;STUB1;PPID
Nuclease Activity (GO:0004518)	7/58	0.0358888	0.23492	2.41367	8.03106	PLSCR1;MRE11;EXO1;DIS3;XRN2;DNA2;SAMHD1
Muscle Alpha-Actinin Binding (GO:0051371)	3/14	0.0365613	0.23492	4.7883	15.8434	PKD2;PRICKLE4;TTN
Nucleotidyltransferase Activity (GO:0016779)	3/14	0.0365613	0.23492	4.7883	15.8434	PNPT1;UBA6;REV1
GTPase Activator Activity (GO:0005096)	18/211	0.0373307	0.23492	1.64459	5.40733	TBC1D8B;RANBP2;ARFGEF1;SEC23A;TBCD;IQGAP3;MTSS2;ARHGAP45;ARHGAP33;RALGAPB;LARS1;NF1;GNB5;ECT2;SOS1;LLGL1;RAB3GAP1;SIPA1
G-quadruplex RNA Binding (GO:0002151)	2/6	0.0377893	0.23492	8.77365	28.7401	XRN1;FMR1
MutLalpha Complex Binding (GO:0032405)	2/6	0.0377893	0.23492	8.77365	28.7401	MSH6;MSH2
acyl-CoA Oxidase Activity (GO:0003997)	2/6	0.0377893	0.23492	8.77365	28.7401	ACOX3;CRAT
Calcium-Dependent Protein Serine/Threonine Phosphatase Activity (GO:0004723)	2/6	0.0377893	0.23492	8.77365	28.7401	PPM1A;PPP3CB
Clathrin Light Chain Binding (GO:0032051)	2/6	0.0377893	0.23492	8.77365	28.7401	CLTC;HIP1R
Dopamine Receptor Binding (GO:0050780)	2/6	0.0377893	0.23492	8.77365	28.7401	DLG4;VPS35
Flap Endonuclease Activity (GO:0048256)	2/6	0.0377893	0.23492	8.77365	28.7401	GEN1;EXO1
Interleukin-6 Receptor Binding (GO:0005138)	2/6	0.0377893	0.23492	8.77365	28.7401	ERAP1;IL6ST
Phosphatidylinositol-3,5-Bisphosphate Binding (GO:0080025)	4/24	0.0379025	0.23492	3.51301	11.4972	KIF16B;SNX14;HIP1R;WASHC2C
Hsp90 Protein Binding (GO:0051879)	5/35	0.0384531	0.235997	2.92868	9.54257	TSC1;STUB1;HIF1A;HDAC6;PPID
Transcription Coregulator Binding (GO:0001221)	10/99	0.041089	0.249725	1.97742	6.31197	SMARCD3;STK36;CBX3;EED;CNOT2;ZBTB49;MTF2;HIF1A;HDAC6;EZH2
ATPase Binding (GO:0051117)	8/73	0.0426686	0.252433	2.16475	6.82826	USP25;BRSK2;NOP58;ZNHIT6;DNAJC10;TCIRG1;PKD2;EGFR
Histone H3 Methyltransferase Activity (GO:0140938)	5/36	0.0427443	0.252433	2.83406	8.93443	KMT2E;SETD4;KMT2C;SETDB2;EZH2
Phosphatidylinositol-3,4,5-Trisphosphate Binding (GO:0005547)	5/36	0.0427443	0.252433	2.83406	8.93443	ZFYVE16;KIF16B;HIP1R;WASHC2C;OGT
Protein Phosphatase Activator Activity (GO:0072542)	3/15	0.0439144	0.25692	4.38904	13.718	PPP2R5A;PPP4R3A;PPP4R3B
2-Acylglycerol-3-Phosphate O-acyltransferase Activity (GO:0047144)	2/7	0.0510393	0.282197	7.01855	20.8813	LPCAT1;MBOAT2
Armadillo Repeat Domain Binding (GO:0070016)	2/7	0.0510393	0.282197	7.01855	20.8813	CNOT1;STRN3
Crossover Junction DNA Endonuclease Activity (GO:0008821)	2/7	0.0510393	0.282197	7.01855	20.8813	GEN1;EME2
Histone Ubiquitin Ligase Activity (GO:0140852)	2/7	0.0510393	0.282197	7.01855	20.8813	HUWE1;RNF2
Nucleotide Transmembrane Transporter Activity (GO:0015215)	2/7	0.0510393	0.282197	7.01855	20.8813	ABCC4;ABCC5
Purine Nucleotide Transmembrane Transporter Activity (GO:0015216)	2/7	0.0510393	0.282197	7.01855	20.8813	ABCC4;ABCC5
Nuclear Receptor Coactivator Activity (GO:0030374)	6/50	0.0513906	0.282197	2.39665	7.11397	CNOT6;MED13;TMF1;ZMIZ2;NCOA3;CCAR1
Ubiquitin-Protein Transferase Activator Activity (GO:0097027)	3/16	0.0519416	0.282743	4.05121	11.982	FBXW7;ZNF598;GCN1
ADP Binding (GO:0043531)	4/27	0.0551734	0.294512	3.05431	8.84916	MSH6;GCLC;MSH2;MYH9
Palmitoyltransferase Activity (GO:0016409)	4/27	0.0551734	0.294512	3.05431	8.84916	ZDHHC6;ZDHHC13;ZDHHC17;ZDHHC4
Phosphotransferase Activity, Alcohol Group As Acceptor (GO:0016773)	8/77	0.0555151	0.294512	2.03883	5.89446	NT5C3A;DGKE;PANK3;TKFC;DGKQ;ETNK1;NT5C2;GALK1
Catalytic Activity, Acting On A tRNA (GO:0140101)	5/39	0.0572812	0.298817	2.58358	7.38849	NT5C3A;AARS2;PTRH2;ETF1;TRNT1
Pentosyltransferase Activity (GO:0016763)	5/39	0.0572812	0.298817	2.58358	7.38849	PARP4;PPAT;NAMPT;PARP14;PARP12
Phosphatidylinositol Binding (GO:0035091)	10/106	0.0603609	0.306039	1.83255	5.14474	SH3YL1;ZFYVE16;PITPNM1;SNX14;FCHO2;HIP1R;WASHC2C;WDFY3;TRPV1;WASHC2A
Double-Stranded RNA Binding (GO:0003725)	7/65	0.0603961	0.306039	2.12157	5.9549	AGO4;CLTC;DHX15;DDX60L;ADARB1;DICER1;RC3H2
Calcium-Release Channel Activity (GO:0015278)	3/17	0.0606211	0.306039	3.76164	10.5443	MCOLN3;TRPV1;PKD2
Phosphatase Activator Activity (GO:0019211)	3/17	0.0606211	0.306039	3.76164	10.5443	PPP2R5A;PPP4R3A;PPP4R3B
Ubiquitin Conjugating Enzyme Binding (GO:0031624)	4/28	0.061728	0.309134	2.92689	8.15144	ZMYM2;RNF19A;DCUN1D4;MARCHF6
Phosphatidylinositol Bisphosphate Binding (GO:1902936)	9/93	0.0636426	0.316193	1.88435	5.1904	GSDMD;KIF16B;SNX14;FCHO2;KRIT1;HIP1R;WASHC2C;TWF1;TTPAL
P-type Calcium Transporter Activity (GO:0005388)	2/8	0.0656642	0.316198	5.84848	15.9266	ATP2B1;ATP2C1
cAMP Response Element Binding Protein Binding (GO:0008140)	2/8	0.0656642	0.316198	5.84848	15.9266	CRTC1;DDIT3
Double-Stranded Telomeric DNA Binding (GO:0003691)	2/8	0.0656642	0.316198	5.84848	15.9266	RAD50;TERF1
Lysophospholipid Acyltransferase Activity (GO:0071617)	2/8	0.0656642	0.316198	5.84848	15.9266	LPCAT1;MBOAT2
Protein-Lysine N-methyltransferase Activity (GO:0016279)	6/54	0.0698988	0.331627	2.19646	5.84414	SETD4;METTL22;SETD6;KMT2C;SETDB2;EZH2
5'-3' RNA Polymerase Activity (GO:0034062)	3/18	0.0699277	0.331627	3.51068	9.33943	POLR1A;POLR3F;TRNT1
RNA Exonuclease Activity, Producing 5'-Phosphomonoesters (GO:0016896)	4/30	0.0760033	0.354199	2.70146	6.9616	PNPT1;XRN1;DIS3;XRN2
Microtubule Plus-End Binding (GO:0051010)	3/19	0.0798333	0.354199	3.29109	8.31926	KIF18A;DST;CLASP2
Single-Stranded RNA Binding (GO:0003727)	5/43	0.0805423	0.354199	2.31114	5.82169	FXR1;AQR;AGO4;FMR1;DDX60L
1-Phosphatidylinositol-3-Kinase Activity (GO:0016303)	2/9	0.0814771	0.354199	5.01272	12.5691	PIK3CB;PIK3C2A
DNA Endonuclease Activity, Producing 3'-Phosphomonoesters (GO:0016889)	2/9	0.0814771	0.354199	5.01272	12.5691	GEN1;EME2
G-quadruplex DNA Binding (GO:0051880)	2/9	0.0814771	0.354199	5.01272	12.5691	RAD50;XRN1
U3 snoRNA Binding (GO:0034511)	2/9	0.0814771	0.354199	5.01272	12.5691	TBL3;PRKDC
co-SMAD Binding (GO:0070410)	2/9	0.0814771	0.354199	5.01272	12.5691	USP9X;TRIM33
Histone H3 Kinase Activity (GO:0140996)	2/9	0.0814771	0.354199	5.01272	12.5691	DYRK1A;JAK2
Oxidized Purine DNA Binding (GO:0032357)	2/9	0.0814771	0.354199	5.01272	12.5691	MSH6;MSH2
Protein Serine Kinase Activity (GO:0106310)	2/9	0.0814771	0.354199	5.01272	12.5691	DYRK1A;PIK3CB
siRNA Binding (GO:0035197)	2/9	0.0814771	0.354199	5.01272	12.5691	FMR1;DICER1
RNA Polymerase II Complex Binding (GO:0000993)	4/31	0.0837085	0.36139	2.60127	6.45222	PCF11;NCOA3;CTR9;ELP2
Protein Tyrosine Kinase Activity (GO:0004713)	9/99	0.0866894	0.370649	1.75817	4.29947	CLK1;TNK1;DYRK1A;TWF1;MST1R;JAK2;CLK4;EGFR;TTN
Signaling Receptor Complex Adaptor Activity (GO:0030159)	5/44	0.0870374	0.370649	2.25176	5.49748	SHC1;ORC3;NUP62;GNB5;SHANK1
RNA Stem-Loop Binding (GO:0035613)	3/20	0.0903076	0.379413	3.09733	7.44763	FMR1;CSDE1;RC3H2
Fibroblast Growth Factor Binding (GO:0017134)	3/20	0.0903076	0.379413	3.09733	7.44763	CEP57;S100A13;ITGAV
Ubiquitin Protein Ligase Binding (GO:0031625)	20/271	0.0978003	0.399613	1.40337	3.26259	USP25;SHPRH;CUL5;FBXW7;FANCL;CUL3;FZD6;GLMN;HIF1A;EGFR;HDAC6;SKI;CUL4A;HERC2;APC;TRAF5;SPOPL;STUB1;ANKRA2;OTUB1
Vinculin Binding (GO:0017166)	2/10	0.0983073	0.399613	4.3859	10.1738	PXN;SORBS3
Diacylglycerol Kinase Activity (GO:0004143)	2/10	0.0983073	0.399613	4.3859	10.1738	DGKE;DGKQ
Dipeptidyl-Peptidase Activity (GO:0008239)	2/10	0.0983073	0.399613	4.3859	10.1738	DPP9;DPP3
Fatty Acid Synthase Activity (GO:0004312)	2/10	0.0983073	0.399613	4.3859	10.1738	FASN;OXSM
RNA Polymerase Core Enzyme Binding (GO:0043175)	4/33	0.100206	0.404702	2.42161	5.57099	PCF11;NCOA3;CTR9;ELP2
Transforming Growth Factor Beta Binding (GO:0050431)	3/21	0.101318	0.406572	2.9251	6.69698	CD109;LTBP4;ITGAV
Ubiquitin-Like Protein Ligase Binding (GO:0044389)	21/289	0.103143	0.411257	1.38011	3.13512	USP25;SHPRH;CUL5;FBXW7;FANCL;CUL3;FZD6;GLMN;TRIP4;HIF1A;EGFR;HDAC6;SKI;CUL4A;HERC2;APC;TRAF5;SPOPL;STUB1;ANKRA2;OTUB1
Ubiquitin-Like Protein Conjugating Enzyme Binding (GO:0044390)	4/34	0.108975	0.429047	2.34077	5.18863	ZMYM2;RNF19A;DCUN1D4;MARCHF6
Nuclear Estrogen Receptor Binding (GO:0030331)	4/34	0.108975	0.429047	2.34077	5.18863	CNOT1;TRIP4;DCAF13;PPID
Protein Phosphatase Regulator Activity (GO:0019888)	6/61	0.110337	0.429677	1.9162	4.22371	PPP2R1B;PPP6R2;PPP2R5A;PPP2R2A;PPP4R3A;PPP4R3B
poly(U) RNA Binding (GO:0008266)	3/22	0.112832	0.429677	2.771	6.04592	PNPT1;FMR1;PABPC4
Protein Kinase A Regulatory Subunit Binding (GO:0034237)	3/22	0.112832	0.429677	2.771	6.04592	ARFGEF1;ARFGEF2;AKAP9
GABA Receptor Binding (GO:0050811)	2/11	0.115999	0.429677	3.89837	8.39776	ARFGEF2;TRAK2
P-type Ion Transporter Activity (GO:0015662)	2/11	0.115999	0.429677	3.89837	8.39776	ATP2B1;ATP2C1
mRNA Methyltransferase Activity (GO:0008174)	2/11	0.115999	0.429677	3.89837	8.39776	METTL14;TRMT61B
Phosphatidylinositol 3-Kinase Activity (GO:0035004)	2/11	0.115999	0.429677	3.89837	8.39776	PIK3CB;PIK3C2A
Phosphatidylinositol-3-Phosphate Phosphatase Activity (GO:0004438)	2/11	0.115999	0.429677	3.89837	8.39776	SACM1L;MTMR6
Sequence-Specific mRNA Binding (GO:1990825)	2/11	0.115999	0.429677	3.89837	8.39776	FMR1;ETF1
Single-Stranded Telomeric DNA Binding (GO:0043047)	2/11	0.115999	0.429677	3.89837	8.39776	RAD50;TERF1
NADP Binding (GO:0050661)	4/35	0.118075	0.430926	2.26514	4.83933	MTRR;HMGCR;LBR;DECR1
Calcium Channel Activity (GO:0005262)	8/91	0.118165	0.430926	1.69367	3.61713	MCOLN3;CUL5;CACNA2D1;ITGAV;TRPM7;TRPV1;PKD2;PKD1
Cysteine-Type Endopeptidase Activity (GO:0004197)	9/106	0.11909	0.430926	1.63069	3.4699	USP8;USP25;USP48;USP15;CAPN12;USP9X;USP33;USP40;CAPN15
Kinase Activity (GO:0016301)	9/106	0.11909	0.430926	1.63069	3.4699	DGKE;PANK3;TKFC;PPIP5K2;ETNK1;PI4KA;NEK1;PIK3CB;IRAK4
Protein Kinase Binding (GO:0019901)	34/511	0.122459	0.440572	1.25678	2.63921	ITGB1;TOP2A;CLTC;PDE3B;KIF14;PTPN23;KIF11;HIF1A;PKD1;TTN;FAM83H;MAPK7;ORC3;RB1CC1;RICTOR;ITGAV;RBBP6;CEP192;PLCG1;JAK2;SPG11;STK11IP;LRBA;TRIP4;NBEAL2;IRAK4;SKI;ARHGAP33;APC;MAPKAPK5;SMCR8;ANKRA2;LLGL1;RAD9A
Alpha-Actinin Binding (GO:0051393)	3/23	0.124814	0.443942	2.63231	5.47765	PKD2;PRICKLE4;TTN
Protein-Cysteine S-palmitoyltransferase Activity (GO:0019706)	3/23	0.124814	0.443942	2.63231	5.47765	ZDHHC6;ZDHHC17;ZDHHC4
Basal RNA Polymerase II Transcription Machinery Binding (GO:0001099)	4/36	0.127491	0.448368	2.19424	4.51949	PCF11;NCOA3;CTR9;ELP2
Non-Membrane Spanning Protein Tyrosine Kinase Activity (GO:0004715)	4/36	0.127491	0.448368	2.19424	4.51949	CLK1;TNK1;DYRK1A;JAK2
mRNA 3'-UTR Binding (GO:0003730)	8/93	0.129333	0.44977	1.65364	3.3823	FXR1;TIA1;CPSF1;FMR1;PABPC4;IGF2BP3;LARP4B;LARP4
S-adenosylmethionine-dependent Methyltransferase Activity (GO:0008757)	5/50	0.131375	0.44977	1.9509	3.95975	PCMTD2;CARNMT1;THUMPD2;METTL4;TARBP1
Magnesium Ion Binding (GO:0000287)	12/155	0.133575	0.44977	1.47537	2.97005	GEN1;MSH6;ITGB1;TOP2A;NT5C3A;BRSK2;GCLC;PLSCR1;MSH2;RRAGC;HACL1;CDC42BPB
5'-Nucleotidase Activity (GO:0008253)	2/12	0.134411	0.44977	3.50835	7.04075	NT5C3A;NT5C2
LRR Domain Binding (GO:0030275)	2/12	0.134411	0.44977	3.50835	7.04075	DDIT3;ZXDC
Insulin-Like Growth Factor I Binding (GO:0031994)	2/12	0.134411	0.44977	3.50835	7.04075	ITGA6;ITGAV
Phosphatidylinositol Monophosphate Phosphatase Activity (GO:0052744)	2/12	0.134411	0.44977	3.50835	7.04075	SACM1L;MTMR6
poly(A)-specific Ribonuclease Activity (GO:0004535)	2/12	0.134411	0.44977	3.50835	7.04075	CNOT6;CNOT2
aminoacyl-tRNA Ligase Activity (GO:0004812)	4/37	0.13721	0.44977	2.12763	4.226	AARS2;RARS1;LARS1;IARS1
Notch Binding (GO:0005112)	3/24	0.13723	0.44977	2.50683	4.9788	JAG2;GALNT11;CUL3
SUMO Transferase Activity (GO:0019789)	3/24	0.13723	0.44977	2.50683	4.9788	RANBP2;ZNF451;ZMIZ2
mRNA 5'-UTR Binding (GO:0048027)	3/24	0.13723	0.44977	2.50683	4.9788	SYNCRIP;FMR1;IGF2BP3
Peptidase Activator Activity (GO:0016504)	3/24	0.13723	0.44977	2.50683	4.9788	WDR48;PSME3;CLPX
tRNA Binding (GO:0000049)	5/51	0.1396	0.455155	1.90839	3.75757	AARS2;NEMF;XPOT;ELP1;TRNT1
Lysine N-methyltransferase Activity (GO:0016278)	3/25	0.150045	0.470766	2.39276	4.53864	METTL22;SETD6;EZH2
Phosphatidylinositol-3,4-Bisphosphate Binding (GO:0043325)	3/25	0.150045	0.470766	2.39276	4.53864	KIF16B;HIP1R;WASHC2C
Phosphatidylinositol-4-Phosphate Binding (GO:0070273)	3/25	0.150045	0.470766	2.39276	4.53864	GSDMD;OSBPL8;WASHC2C
Poly-Pyrimidine Tract Binding (GO:0008187)	3/25	0.150045	0.470766	2.39276	4.53864	PNPT1;FMR1;PABPC4
3',5'-cyclic-AMP Phosphodiesterase Activity (GO:0004115)	2/13	0.153413	0.470766	3.18924	5.97862	PDE3B;PDE8A
4 Iron, 4 Sulfur Cluster Binding (GO:0051539)	2/13	0.153413	0.470766	3.18924	5.97862	IREB2;ETFDH
tRNA Methyltransferase Activity (GO:0008175)	2/13	0.153413	0.470766	3.18924	5.97862	THUMPD2;TARBP1
Ubiquitination-Like Modification-Dependent Protein Binding (GO:0140035)	2/13	0.153413	0.470766	3.18924	5.97862	IDE;PEX1
Histone H3K4 Methyltransferase Activity (GO:0042800)	2/13	0.153413	0.470766	3.18924	5.97862	SETD4;KMT2C
Histone H3K9 Demethylase Activity (GO:0032454)	2/13	0.153413	0.470766	3.18924	5.97862	KDM3A;JMJD1C
Phosphatidylinositol Phosphate Kinase Activity (GO:0016307)	2/13	0.153413	0.470766	3.18924	5.97862	PIK3CB;PIP5K1C
Ribosomal Large Subunit Binding (GO:0043023)	2/13	0.153413	0.470766	3.18924	5.97862	NEMF;LTN1
Zinc Ion Binding (GO:0008270)	23/341	0.161092	0.491921	1.27287	2.32399	BLM;SEC23A;SEC24B;ERAP2;UHRF1;UBA5;USP33;MYCBP2;ERAP1;APIP;IDE;RABGGTB;SAMHD1;ADH5;RNF2;DPP3;PRIMPOL;SKI;PLSCR1;ADAMTS13;ZMYM2;S100A13;ZNF212
NAD+ ADP-ribosyltransferase Activity (GO:0003950)	3/26	0.163222	0.49361	2.2886	4.14842	PARP4;PARP14;PARP12
NF-kappaB Binding (GO:0051059)	3/26	0.163222	0.49361	2.2886	4.14842	HDAC2;PDCD11;SETD6
1-Phosphatidylinositol Binding (GO:0005545)	2/14	0.172888	0.512928	2.92331	5.13074	ZFYVE16;WDFY3
SUMO Binding (GO:0032183)	2/14	0.172888	0.512928	2.92331	5.13074	USP25;HERC2
Calcium-Dependent Cysteine-Type Endopeptidase Activity (GO:0004198)	2/14	0.172888	0.512928	2.92331	5.13074	CAPN12;CAPN15
Nucleotidase Activity (GO:0008252)	2/14	0.172888	0.512928	2.92331	5.13074	NT5C3A;NT5C2
Flavin Adenine Dinucleotide Binding (GO:0050660)	5/55	0.174607	0.515586	1.75535	3.06346	MTRR;CRY1;ETFDH;ACOX3;DLD
Histone Acetyltransferase Activity (GO:0004402)	3/27	0.176729	0.5194	2.19313	3.801	MCM3AP;NCOA3;BRCA2
Translation Initiation Factor Activity (GO:0003743)	4/41	0.178804	0.523042	1.89722	3.266	EIF4A2;EIF5B;MTIF2;EIF3E
Promoter-Specific Chromatin Binding (GO:1990841)	4/42	0.189802	0.550909	1.84719	3.06961	RBL2;NIPBL;RBL1;EZH2
DNA Nuclease Activity (GO:0004536)	2/15	0.19273	0.550909	2.6983	4.44266	MRE11;ERCC4
K48-linked Deubiquitinase Activity (GO:1990380)	2/15	0.19273	0.550909	2.6983	4.44266	USP15;USP9X
RNA Polymerase III Activity (GO:0001056)	2/15	0.19273	0.550909	2.6983	4.44266	POLR3E;POLR3F
Insulin-Like Growth Factor Binding (GO:0005520)	2/15	0.19273	0.550909	2.6983	4.44266	ITGA6;ITGAV
Phosphatidylinositol-4,5-Bisphosphate Binding (GO:0005546)	6/73	0.200931	0.571741	1.572	2.52273	GSDMD;FCHO2;KRIT1;HIP1R;WASHC2C;TWF1
Endonuclease Activity (GO:0004519)	5/58	0.202823	0.574317	1.65573	2.64158	MRE11;DIS3;AGO4;ERCC4;DICER1
Histone Demethylase Activity (GO:0032452)	3/29	0.204589	0.574317	2.02421	3.21192	KDM3A;JMJD1C;KDM6A
Protein Tyrosine Kinase Activator Activity (GO:0030296)	3/29	0.204589	0.574317	2.02421	3.21192	DGKQ;IL6ST;EGFR
Ubiquitin Ligase-Substrate Adaptor Activity (GO:1990756)	4/44	0.212406	0.584384	1.75465	2.7184	FBXO4;KLHL22;BTRC;DCAF13
SH3 Domain Binding (GO:0017124)	5/59	0.212551	0.584384	1.62498	2.5164	CNTNAP1;PLSCR1;SHANK1;REPS1;RAD9A
3',5'-Cyclic-Nucleotide Phosphodiesterase Activity (GO:0004114)	2/16	0.212843	0.584384	2.50543	3.87641	PDE3B;PDE8A
Wnt Receptor Activity (GO:0042813)	2/16	0.212843	0.584384	2.50543	3.87641	FZD6;PKD1
Phosphatidylinositol-5-Phosphate Binding (GO:0010314)	2/16	0.212843	0.584384	2.50543	3.87641	TOM1;WASHC2C
Purine Ribonucleoside Triphosphate Binding (GO:0035639)	30/476	0.214498	0.586358	1.18347	1.8219	BLM;BRSK2;RTEL1;PANK3;AARS2;CHD8;HSPA4L;KIF14;TWF1;IDE;NT5C2;SMC4;RHOT1;STK36;PPIP5K2;HACL1;TNK1;RANBP17;TUBE1;CDC42BPB;TRNT1;TRPV1;PEX1;CLPX;MSH6;MSH2;RRAGC;MYH9;ADSS2;GALK1
Damaged DNA Binding (GO:0003684)	4/45	0.223977	0.597396	1.71176	2.56115	POLQ;ERCC4;ERCC2;NBN
DNA Binding, Bending (GO:0008301)	2/17	0.233139	0.597396	2.33828	3.40482	TOP2A;TERF1
Chemokine Binding (GO:0019956)	2/17	0.233139	0.597396	2.33828	3.40482	ITGB1;ITGAV
Kinesin Binding (GO:0019894)	3/31	0.233358	0.597396	1.87943	2.7349	ARHGEF10;IFT88;KIFAP3
1-Acylglycerophosphocholine O-acyltransferase Activity (GO:0047184)	1/5	0.242394	0.597396	4.38276	6.21121	MBOAT2
Supercoiled DNA Binding (GO:0097100)	1/5	0.242394	0.597396	4.38276	6.21121	PSIP1
3'-5' RNA Helicase Activity (GO:0034458)	1/5	0.242394	0.597396	4.38276	6.21121	YTHDC2
Telomerase Activity (GO:0003720)	1/5	0.242394	0.597396	4.38276	6.21121	TERF1
DNA-methyltransferase Activity (GO:0009008)	1/5	0.242394	0.597396	4.38276	6.21121	METTL4
Uridylyltransferase Activity (GO:0070569)	1/5	0.242394	0.597396	4.38276	6.21121	TUT4
RNA Endonuclease Activity, Producing 3'-Phosphomonoesters (GO:0016892)	1/5	0.242394	0.597396	4.38276	6.21121	TSEN2
RNA-directed DNA Polymerase Activity (GO:0003964)	1/5	0.242394	0.597396	4.38276	6.21121	TERF1
U4 snRNA Binding (GO:0030621)	1/5	0.242394	0.597396	4.38276	6.21121	PRPF31
Carnitine O-acyltransferase Activity (GO:0016406)	1/5	0.242394	0.597396	4.38276	6.21121	CRAT
Ciliary Neurotrophic Factor Receptor Binding (GO:0005127)	1/5	0.242394	0.597396	4.38276	6.21121	IL6ST
Cobalamin Binding (GO:0031419)	1/5	0.242394	0.597396	4.38276	6.21121	MMUT
deNEDDylase Activity (GO:0019784)	1/5	0.242394	0.597396	4.38276	6.21121	OTUB1
Histone Deubiquitinase Activity (GO:0140934)	1/5	0.242394	0.597396	4.38276	6.21121	RNF2
Keratin Filament Binding (GO:1990254)	1/5	0.242394	0.597396	4.38276	6.21121	FAM83H
Myosin Light Chain Binding (GO:0032027)	1/5	0.242394	0.597396	4.38276	6.21121	IQGAP3
Oligosaccharyl Transferase Activity (GO:0004576)	1/5	0.242394	0.597396	4.38276	6.21121	STT3B
Phospholipase D Activity (GO:0004630)	1/5	0.242394	0.597396	4.38276	6.21121	PLD2
Protein Carboxyl O-methyltransferase Activity (GO:0051998)	1/5	0.242394	0.597396	4.38276	6.21121	PCMTD2
Protein Phosphatase 2B Binding (GO:0030346)	1/5	0.242394	0.597396	4.38276	6.21121	PPP3CB
rRNA (Adenine) Methyltransferase Activity (GO:0016433)	1/5	0.242394	0.597396	4.38276	6.21121	TRMT61B
Voltage-Gated Calcium Channel Activity (GO:0005245)	4/47	0.247578	0.606448	1.63197	2.27828	CACNA2D1;ITGAV;TRPV1;PKD2
Beta-Tubulin Binding (GO:0048487)	3/32	0.248004	0.606448	1.81452	2.53	TBCD;HTT;SMC3
Glutamate Receptor Binding (GO:0035254)	2/18	0.25354	0.612804	2.19202	3.00796	DLG4;SHANK1
Histone Deacetylase Activity (GO:0004407)	2/18	0.25354	0.612804	2.19202	3.00796	HDAC2;HDAC6
Oxidoreductase Activity, Acting On The CH-CH Group Of Donors, NAD Or NADP As Acceptor (GO:0016628)	2/18	0.25354	0.612804	2.19202	3.00796	LBR;DECR1
Transition Metal Ion Binding (GO:0046914)	28/456	0.267061	0.622298	1.14996	1.51827	BLM;SEC23A;KDM3A;UHRF1;UBA5;USP33;MYCBP2;APIP;IDE;SAMHD1;ADH5;RNF2;PRIMPOL;DPP3;ADAMTS13;ZMYM2;CYP2R1;S100A13;SEC24B;ERAP2;GALNT1;ERAP1;RABGGTB;SKI;PLSCR1;MELTF;FBXL5;ZNF212
1-Acylglycerol-3-Phosphate O-acyltransferase Activity (GO:0003841)	2/19	0.273976	0.622298	2.06297	2.67096	LPCAT1;MBOAT2
DNA Polymerase Binding (GO:0070182)	2/19	0.273976	0.622298	2.06297	2.67096	FANCI;RTEL1
R-SMAD Binding (GO:0070412)	2/19	0.273976	0.622298	2.06297	2.67096	PPM1A;TRIM33
Metalloaminopeptidase Activity (GO:0070006)	2/19	0.273976	0.622298	2.06297	2.67096	ERAP2;ERAP1
1-Phosphatidylinositol-4-Phosphate 3-Kinase Activity (GO:0035005)	1/6	0.283315	0.622298	3.50602	4.42179	PIK3CB
1-Phosphatidylinositol-4-Phosphate 5-Kinase Activity (GO:0016308)	1/6	0.283315	0.622298	3.50602	4.42179	PIP5K1C
Telethonin Binding (GO:0031433)	1/6	0.283315	0.622298	3.50602	4.42179	TTN
ABC-type Glutathione S-conjugate Transporter Activity (GO:0015431)	1/6	0.283315	0.622298	3.50602	4.42179	ABCC4
RNA Polymerase III Type 3 Promoter Sequence-Specific DNA Binding (GO:0001006)	1/6	0.283315	0.622298	3.50602	4.42179	SNAPC3
Acid-Amino Acid Ligase Activity (GO:0016881)	1/6	0.283315	0.622298	3.50602	4.42179	GCLC
Alcohol Dehydrogenase Activity, Zinc-Dependent (GO:0004024)	1/6	0.283315	0.622298	3.50602	4.42179	ADH5
Alpha-Mannosidase Activity (GO:0004559)	1/6	0.283315	0.622298	3.50602	4.42179	MAN2C1
Aminophospholipid Flippase Activity (GO:0015247)	1/6	0.283315	0.622298	3.50602	4.42179	TMEM30A
Aspartic-Type Endopeptidase Inhibitor Activity (GO:0019828)	1/6	0.283315	0.622298	3.50602	4.42179	ROCK1
Cell-Matrix Adhesion Mediator Activity (GO:0098634)	1/6	0.283315	0.622298	3.50602	4.42179	ITGB1
Choline Transmembrane Transporter Activity (GO:0015220)	1/6	0.283315	0.622298	3.50602	4.42179	SLC44A1
Hyalurononglucosaminidase Activity (GO:0004415)	1/6	0.283315	0.622298	3.50602	4.42179	OGA
Leucine Binding (GO:0070728)	1/6	0.283315	0.622298	3.50602	4.42179	SESN1
Oxidoreductase Activity, Acting On A Sulfur Group Of Donors, Disulfide As Acceptor (GO:0016671)	1/6	0.283315	0.622298	3.50602	4.42179	DNAJC10
Oxidoreductase Activity, Acting On The CH-CH Group Of Donors, With A Flavin As Acceptor (GO:0052890)	1/6	0.283315	0.622298	3.50602	4.42179	ACADS
Primary Amine Oxidase Activity (GO:0008131)	1/6	0.283315	0.622298	3.50602	4.42179	IL4I1
Pyrimidine Nucleotide-Sugar Transmembrane Transporter Activity (GO:0015165)	1/6	0.283315	0.622298	3.50602	4.42179	SLC35A3
rRNA Methyltransferase Activity (GO:0008649)	1/6	0.283315	0.622298	3.50602	4.42179	TRMT61B
Retinol Binding (GO:0019841)	1/6	0.283315	0.622298	3.50602	4.42179	ARID4A
Signal Recognition Particle Binding (GO:0005047)	1/6	0.283315	0.622298	3.50602	4.42179	SRP9
Histone Deacetylase Binding (GO:0042826)	7/99	0.286788	0.627725	1.3351	1.66756	ZMYND15;NIPBL;HDAC2;NCOR1;ANKRA2;HDAC6;RAD9A
Chromatin DNA Binding (GO:0031490)	6/83	0.291255	0.63328	1.36712	1.68642	HDAC2;KDM3A;ATRX;JMJD1C;KDM6A;EZH2
Ubiquitin-Specific Protease Binding (GO:1990381)	2/20	0.294384	0.63328	1.94826	2.38247	CLTC;MARCHF6
Actinin Binding (GO:0042805)	2/20	0.294384	0.63328	1.94826	2.38247	PKD2;TTN
Lysophosphatidic Acid Acyltransferase Activity (GO:0042171)	2/20	0.294384	0.63328	1.94826	2.38247	LPCAT1;MBOAT2
Phosphatidic Acid Binding (GO:0070300)	2/20	0.294384	0.63328	1.94826	2.38247	GSDMD;PITPNM1
Exopeptidase Activity (GO:0008238)	4/52	0.308504	0.639645	1.46159	1.71885	ERAP2;DPP9;ERAP1;DPP3
3',5'-cyclic-GMP Phosphodiesterase Activity (GO:0047555)	1/7	0.322027	0.639645	2.92153	3.31044	PDE8A
tRNA (Cytosine) Methyltransferase Activity (GO:0016427)	1/7	0.322027	0.639645	2.92153	3.31044	METTL6
tRNA-specific Adenosine Deaminase Activity (GO:0008251)	1/7	0.322027	0.639645	2.92153	3.31044	ADARB1
7SK snRNA Binding (GO:0097322)	1/7	0.322027	0.639645	2.92153	3.31044	LARP7
CD4 Receptor Binding (GO:0042609)	1/7	0.322027	0.639645	2.92153	3.31044	PLSCR1
Voltage-Gated Channel Activity (GO:0022832)	1/7	0.322027	0.639645	2.92153	3.31044	PKD2
L-proline Transmembrane Transporter Activity (GO:0015193)	1/7	0.322027	0.639645	2.92153	3.31044	SLC36A4
RNA Polymerase III Cis-Regulatory Region Sequence-Specific DNA Binding (GO:0000992)	1/7	0.322027	0.639645	2.92153	3.31044	SNAPC3
Bubble DNA Binding (GO:0000405)	1/7	0.322027	0.639645	2.92153	3.31044	BLM
Calcium-Dependent Protein Kinase Activity (GO:0010857)	1/7	0.322027	0.639645	2.92153	3.31044	MAPKAPK5
Histone H4K20 Methyltransferase Activity (GO:0042799)	1/7	0.322027	0.639645	2.92153	3.31044	SETD4
Hydroxymethyl-, Formyl- And Related Transferase Activity (GO:0016742)	1/7	0.322027	0.639645	2.92153	3.31044	GART
Interleukin-17 Receptor Activity (GO:0030368)	1/7	0.322027	0.639645	2.92153	3.31044	IL6ST
Manganese Ion Transmembrane Transporter Activity (GO:0005384)	1/7	0.322027	0.639645	2.92153	3.31044	ATP2C1
Mitochondrial Ribosome Binding (GO:0097177)	1/7	0.322027	0.639645	2.92153	3.31044	GUF1
Oxidized DNA Binding (GO:0032356)	1/7	0.322027	0.639645	2.92153	3.31044	MSH6
Oxidoreductase Activity, Acting On Paired Donors, With Oxidation Of A Pair Of Donors Resulting In The Reduction Of Molecular Oxygen To Two Molecules Of Water (GO:0016717)	1/7	0.322027	0.639645	2.92153	3.31044	SC5D
Phosphatidylethanolamine Binding (GO:0008429)	1/7	0.322027	0.639645	2.92153	3.31044	NF1
Phosphatidylinositol Phosphate 4-Phosphatase Activity (GO:0034596)	1/7	0.322027	0.639645	2.92153	3.31044	SACM1L
Protein Kinase B Binding (GO:0043422)	1/7	0.322027	0.639645	2.92153	3.31044	PDE3B
Methyltransferase Activity (GO:0008168)	3/37	0.322682	0.639645	1.54727	1.7501	CARNMT1;NDUFAF7;METTL4
Monoatomic Cation Transmembrane Transporter Activity (GO:0008324)	3/37	0.322682	0.639645	1.54727	1.7501	PIEZO1;PKD2;PKD1
Monoatomic Ion Channel Activity (GO:0005216)	3/37	0.322682	0.639645	1.54727	1.7501	PIEZO1;PKD2;PKD1
Protein Heterodimerization Activity (GO:0046982)	12/190	0.330238	0.639645	1.18306	1.31076	FXR1;ITGB1;TOP2A;RALGAPB;LSM6;TPM4;RRAGC;CHUK;FMR1;DDIT3;SMC3;HIF1A
Myosin Binding (GO:0017022)	4/54	0.333324	0.639645	1.40297	1.54136	ARFGEF1;TOM1;LLGL1;TRAK2
Monoatomic Cation Channel Activity (GO:0005261)	7/105	0.339168	0.639645	1.25296	1.35478	MCOLN3;CUL5;PIEZO1;TRPM7;TRPV1;PKD2;PKD1
RNA Polymerase II-specific DNA-binding Transcription Factor Binding (GO:0061629)	14/228	0.349193	0.639645	1.14799	1.20783	HDAC2;SMARCD3;PRKDC;SETD6;NCOA3;TRIP4;RBPJ;HIF1A;NCOR1;PDCD11;DDIT3;CRY1;TP53BP1;BBS7
Zinc Ion Transmembrane Transporter Activity (GO:0005385)	2/23	0.354902	0.639645	1.66967	1.72964	SLC30A9;SLC30A5
Acetylation-Dependent Protein Binding (GO:0140033)	2/23	0.354902	0.639645	1.66967	1.72964	PHIP;BRD7
Cyclin-Dependent Protein Kinase Activity (GO:0097472)	2/23	0.354902	0.639645	1.66967	1.72964	CDK10;PRPF4B
Cyclin-Dependent Protein Serine/Threonine Kinase Activity (GO:0004693)	2/23	0.354902	0.639645	1.66967	1.72964	CDK10;PRPF4B
Disordered Domain Specific Binding (GO:0097718)	2/23	0.354902	0.639645	1.66967	1.72964	NCOA3;CLTC
Lysine-Acetylated Histone Binding (GO:0070577)	2/23	0.354902	0.639645	1.66967	1.72964	PHIP;BRD7
mRNA 3'-UTR AU-rich Region Binding (GO:0035925)	2/23	0.354902	0.639645	1.66967	1.72964	FXR1;CPSF1
Mannosyltransferase Activity (GO:0000030)	2/23	0.354902	0.639645	1.66967	1.72964	DPY19L4;TMTC3
Mitogen-Activated Protein Kinase Binding (GO:0051019)	2/23	0.354902	0.639645	1.66967	1.72964	MAPK7;MAPKAPK5
Phospholipid Transfer Activity (GO:0120014)	2/23	0.354902	0.639645	1.66967	1.72964	PITPNM1;BLTP1
Protein Tyrosine/Serine/Threonine Phosphatase Activity (GO:0008138)	2/23	0.354902	0.639645	1.66967	1.72964	DUSP2;SBF1
Iron Ion Binding (GO:0005506)	4/56	0.358228	0.639645	1.34887	1.38473	KDM3A;CYP2R1;MELTF;FBXL5
5'-3' DNA Exonuclease Activity (GO:0035312)	1/8	0.358651	0.639645	2.50404	2.56766	EXO1
5S rRNA Binding (GO:0008097)	1/8	0.358651	0.639645	2.50404	2.56766	NOP53
Ubiquitin-Protein Transferase Inhibitor Activity (GO:0055105)	1/8	0.358651	0.639645	2.50404	2.56766	GLMN
L-alanine Transmembrane Transporter Activity (GO:0015180)	1/8	0.358651	0.639645	2.50404	2.56766	SLC36A4
L-aspartate Transmembrane Transporter Activity (GO:0015183)	1/8	0.358651	0.639645	2.50404	2.56766	SLC25A12
L-glutamine Transmembrane Transporter Activity (GO:0015186)	1/8	0.358651	0.639645	2.50404	2.56766	SLC38A6
L-lysine Transmembrane Transporter Activity (GO:0015189)	1/8	0.358651	0.639645	2.50404	2.56766	SLC66A1
RAGE Receptor Binding (GO:0050786)	1/8	0.358651	0.639645	2.50404	2.56766	S100A13
RNA Polymerase I Core Promoter Sequence-Specific DNA Binding (GO:0001164)	1/8	0.358651	0.639645	2.50404	2.56766	TAF1B
RNA Polymerase II CTD Heptapeptide Repeat Kinase Activity (GO:0008353)	1/8	0.358651	0.639645	2.50404	2.56766	DYRK1A
Alcohol Dehydrogenase (NAD+) Activity (GO:0004022)	1/8	0.358651	0.639645	2.50404	2.56766	ADH5
Calcium-Dependent Protein Serine/Threonine Kinase Activity (GO:0009931)	1/8	0.358651	0.639645	2.50404	2.56766	MAPKAPK5
Chloride:Monoatomic Cation Symporter Activity (GO:0015377)	1/8	0.358651	0.639645	2.50404	2.56766	SLC12A8
Cyclic-Nucleotide Phosphodiesterase Activity (GO:0004112)	1/8	0.358651	0.639645	2.50404	2.56766	PDE3B
Growth Hormone Receptor Binding (GO:0005131)	1/8	0.358651	0.639645	2.50404	2.56766	JAK2
Leucine Zipper Domain Binding (GO:0043522)	1/8	0.358651	0.639645	2.50404	2.56766	DDIT3
Potassium:Chloride Symporter Activity (GO:0015379)	1/8	0.358651	0.639645	2.50404	2.56766	SLC12A8
pre-miRNA Binding (GO:0070883)	1/8	0.358651	0.639645	2.50404	2.56766	DICER1
Prenyltransferase Activity (GO:0004659)	1/8	0.358651	0.639645	2.50404	2.56766	FDPS
Single-Stranded DNA Exodeoxyribonuclease Activity (GO:0008297)	1/8	0.358651	0.639645	2.50404	2.56766	EXO1
Protease Binding (GO:0002020)	8/125	0.362861	0.645316	1.19932	1.2158	ITGB1;RIOK3;CLTC;TRIP4;ITGAV;BRCA2;MARCHF6;TTN
Active Monoatomic Ion Transmembrane Transporter Activity (GO:0022853)	2/24	0.37469	0.654601	1.59369	1.56446	SLC18B1;SLC19A1
Nuclear Localization Sequence Binding (GO:0008139)	2/24	0.37469	0.654601	1.59369	1.56446	KPNA5;IPO4
Neutral L-amino Acid Transmembrane Transporter Activity (GO:0015175)	3/41	0.382632	0.654601	1.38411	1.32969	SLC38A6;SLC25A12;SLC36A4
Superoxide-Generating NADPH Oxidase Activator Activity (GO:0016176)	1/9	0.393297	0.654601	2.19092	2.04454	SH3PXD2A
Thioesterase Binding (GO:0031996)	1/9	0.393297	0.654601	2.19092	2.04454	TRAF5
G-rich Strand Telomeric DNA Binding (GO:0098505)	1/9	0.393297	0.654601	2.19092	2.04454	TERF1
Voltage-Gated Chloride Channel Activity (GO:0005247)	1/9	0.393297	0.654601	2.19092	2.04454	CLCN2
MAP Kinase Tyrosine Phosphatase Activity (GO:0033550)	1/9	0.393297	0.654601	2.19092	2.04454	DUSP2
MAP Kinase Tyrosine/Serine/Threonine Phosphatase Activity (GO:0017017)	1/9	0.393297	0.654601	2.19092	2.04454	DUSP2
RNA Polymerase I Transcription Regulatory Region Sequence-Specific DNA Binding (GO:0001163)	1/9	0.393297	0.654601	2.19092	2.04454	TAF1B
Adenosine Deaminase Activity (GO:0004000)	1/9	0.393297	0.654601	2.19092	2.04454	ADARB1
Aromatic Amino Acid Transmembrane Transporter Activity (GO:0015173)	1/9	0.393297	0.654601	2.19092	2.04454	SLC36A4
Clathrin Heavy Chain Binding (GO:0032050)	1/9	0.393297	0.654601	2.19092	2.04454	TOM1
Cytidylyltransferase Activity (GO:0070567)	1/9	0.393297	0.654601	2.19092	2.04454	TRNT1
Estradiol 17-Beta-Dehydrogenase [NAD(P)] Activity (GO:0004303)	1/9	0.393297	0.654601	2.19092	2.04454	DHRS11
Histone H3K9 Methyltransferase Activity (GO:0046974)	1/9	0.393297	0.654601	2.19092	2.04454	SETDB2
Interleukin-1 Binding (GO:0019966)	1/9	0.393297	0.654601	2.19092	2.04454	TRIM16
Oxidoreductase Activity, Acting On NAD(P)H, Heme Protein As Acceptor (GO:0016653)	1/9	0.393297	0.654601	2.19092	2.04454	MTRR
Phosphate Ion Binding (GO:0042301)	1/9	0.393297	0.654601	2.19092	2.04454	ADSS2
Phosphatidylinositol Transfer Activity (GO:0008526)	1/9	0.393297	0.654601	2.19092	2.04454	PITPNM1
Phosphatidylinositol-3,5-Bisphosphate 3-Phosphatase Activity (GO:0052629)	1/9	0.393297	0.654601	2.19092	2.04454	MTMR6
Protein Tyrosine/Threonine Phosphatase Activity (GO:0008330)	1/9	0.393297	0.654601	2.19092	2.04454	DUSP2
FAD Binding (GO:0071949)	2/25	0.394224	0.654601	1.52432	1.41889	MTRR;CRY1
Epidermal Growth Factor Receptor Binding (GO:0005154)	2/25	0.394224	0.654601	1.52432	1.41889	PLSCR1;SHC1
Nuclear Androgen Receptor Binding (GO:0050681)	2/25	0.394224	0.654601	1.52432	1.41889	KDM3A;TMF1
Cell-Cell Adhesion Mediator Activity (GO:0098632)	3/43	0.412199	0.669645	1.31476	1.16521	ROBO3;EMB;CNN3
Protein Serine/Threonine/Tyrosine Kinase Activity (GO:0004712)	2/26	0.413475	0.669645	1.46073	1.29006	TTK;MAPKAPK5
Growth Factor Receptor Binding (GO:0070851)	6/96	0.417207	0.669645	1.16884	1.02177	PLSCR1;SHC1;ERAP1;GLMN;JAK2;IL6ST
ABC-type Xenobiotic Transporter Activity (GO:0008559)	1/10	0.426074	0.669645	1.94738	1.66139	ABCC5
Transferrin Receptor Binding (GO:1990459)	1/10	0.426074	0.669645	1.94738	1.66139	CHUK
Transforming Growth Factor Beta Receptor Activity (GO:0005024)	1/10	0.426074	0.669645	1.94738	1.66139	LTBP4
FMN Binding (GO:0010181)	1/10	0.426074	0.669645	1.94738	1.66139	MTRR
L-arginine Transmembrane Transporter Activity (GO:0061459)	1/10	0.426074	0.669645	1.94738	1.66139	SLC66A1
RNA Polymerase II Activity (GO:0001055)	1/10	0.426074	0.669645	1.94738	1.66139	POLR2B
acyl-CoA Dehydrogenase Activity (GO:0003995)	1/10	0.426074	0.669645	1.94738	1.66139	ACADS
Calcium Channel Inhibitor Activity (GO:0019855)	1/10	0.426074	0.669645	1.94738	1.66139	PHPT1
Extracellular Ligand-Gated Monoatomic Ion Channel Activity (GO:0005230)	1/10	0.426074	0.669645	1.94738	1.66139	TRPV1
Filamin Binding (GO:0031005)	1/10	0.426074	0.669645	1.94738	1.66139	TMEM67
Inositol Trisphosphate Phosphatase Activity (GO:0046030)	1/10	0.426074	0.669645	1.94738	1.66139	INPP5A
Magnesium Ion Transmembrane Transporter Activity (GO:0015095)	1/10	0.426074	0.669645	1.94738	1.66139	ZDHHC13
Myosin II Binding (GO:0045159)	1/10	0.426074	0.669645	1.94738	1.66139	LLGL1
Outward Rectifier Potassium Channel Activity (GO:0015271)	1/10	0.426074	0.669645	1.94738	1.66139	PKD2
Platelet-Derived Growth Factor Binding (GO:0048407)	1/10	0.426074	0.669645	1.94738	1.66139	COL6A1
Protein-Arginine N-methyltransferase Activity (GO:0016274)	1/10	0.426074	0.669645	1.94738	1.66139	NDUFAF7
Purine Ribonucleotide Transmembrane Transporter Activity (GO:0005346)	1/10	0.426074	0.669645	1.94738	1.66139	SLC19A1
Semaphorin Receptor Activity (GO:0017154)	1/10	0.426074	0.669645	1.94738	1.66139	PLXND1
Phosphoric Diester Hydrolase Activity (GO:0008081)	3/44	0.426818	0.669645	1.28263	1.09203	PLCG1;GPCPD1;PLD2
Proton Transmembrane Transporter Activity (GO:0015078)	3/45	0.441307	0.687819	1.25202	1.02417	SLC33A1;SLC18B1;SLC25A12
L-amino Acid Transmembrane Transporter Activity (GO:0015179)	4/63	0.444623	0.687819	1.18839	0.963227	SLC66A1;SLC38A6;SLC25A12;SLC36A4
RNA Endonuclease Activity, Producing 5'-Phosphomonoesters (GO:0016891)	2/28	0.451021	0.687819	1.34822	1.07351	EXO1;DICER1
Cell Adhesion Mediator Activity (GO:0098631)	2/28	0.451021	0.687819	1.34822	1.07351	ROBO3;EMB
Dicarboxylic Acid Transmembrane Transporter Activity (GO:0005310)	2/28	0.451021	0.687819	1.34822	1.07351	SLC25A12;SLC19A1
C2H2 Zinc Finger Domain Binding (GO:0070742)	1/11	0.457081	0.687819	1.75255	1.37206	ZXDC
RNA Polymerase I Activity (GO:0001054)	1/11	0.457081	0.687819	1.75255	1.37206	POLR1B
UDP-galactose:beta-N-acetylglucosamine Beta-1,3-Galactosyltransferase Activity (GO:0008499)	1/11	0.457081	0.687819	1.75255	1.37206	B3GNTL1
Carbohydrate Kinase Activity (GO:0019200)	1/11	0.457081	0.687819	1.75255	1.37206	GALK1
Dynactin Binding (GO:0034452)	1/11	0.457081	0.687819	1.75255	1.37206	HTT
Hexosaminidase Activity (GO:0015929)	1/11	0.457081	0.687819	1.75255	1.37206	OGA
Histone Methyltransferase Binding (GO:1990226)	1/11	0.457081	0.687819	1.75255	1.37206	CBX3
Ionotropic Glutamate Receptor Binding (GO:0035255)	1/11	0.457081	0.687819	1.75255	1.37206	SHANK1
Monoamine Transmembrane Transporter Activity (GO:0008504)	1/11	0.457081	0.687819	1.75255	1.37206	SLC18B1
Monoatomic Cation:Bicarbonate Symporter Activity (GO:0140410)	1/11	0.457081	0.687819	1.75255	1.37206	SLC4A7
Neurexin Family Protein Binding (GO:0042043)	1/11	0.457081	0.687819	1.75255	1.37206	NLGN2
Phospholipid Scramblase Activity (GO:0017128)	1/11	0.457081	0.687819	1.75255	1.37206	PLSCR1
Acylglycerol O-acyltransferase Activity (GO:0016411)	2/29	0.469275	0.700282	1.29822	0.98219	LPCAT1;MBOAT2
Aminopeptidase Activity (GO:0004177)	2/29	0.469275	0.700282	1.29822	0.98219	ERAP2;ERAP1
Metal Ion Transmembrane Transporter Activity (GO:0046873)	2/29	0.469275	0.700282	1.29822	0.98219	ZDHHC13;ATP2B1
Calcium-Dependent Phospholipid Binding (GO:0005544)	3/47	0.469838	0.700282	1.19499	0.902654	C2CD5;CPNE7;DOC2B
Transmembrane Receptor Protein Tyrosine Kinase Activator Activity (GO:0030297)	1/12	0.486415	0.70978	1.59314	1.14817	DGKQ
DNA Exonuclease Activity, Producing 5'-Phosphomonoesters (GO:0016895)	1/12	0.486415	0.70978	1.59314	1.14817	EXO1
GDP-dissociation Inhibitor Activity (GO:0005092)	1/12	0.486415	0.70978	1.59314	1.14817	GPSM2
L-glutamate Transmembrane Transporter Activity (GO:0005313)	1/12	0.486415	0.70978	1.59314	1.14817	SLC25A12
RNA 7-Methylguanosine Cap Binding (GO:0000340)	1/12	0.486415	0.70978	1.59314	1.14817	CYFIP2
Acid-Thiol Ligase Activity (GO:0016878)	1/12	0.486415	0.70978	1.59314	1.14817	AASDH
Histone H3K36 Methyltransferase Activity (GO:0046975)	1/12	0.486415	0.70978	1.59314	1.14817	SETD4
Intracellular Ligand-Gated Monoatomic Ion Channel Activity (GO:0005217)	1/12	0.486415	0.70978	1.59314	1.14817	TRPV1
Solute:Monoatomic Cation Symporter Activity (GO:0015294)	1/12	0.486415	0.70978	1.59314	1.14817	SLC33A1
Carboxylic Ester Hydrolase Activity (GO:0052689)	6/104	0.494	0.719173	1.07297	0.756677	AARS2;ABHD3;PTRH2;DDHD2;ETF1;LYPLAL1
O-acyltransferase Activity (GO:0008374)	2/31	0.504664	0.721676	1.20856	0.826488	LPCAT1;MBOAT2
SH2 Domain Binding (GO:0042169)	2/31	0.504664	0.721676	1.20856	0.826488	NUP62;JAK2
Potassium Ion Transmembrane Transporter Activity (GO:0015079)	2/31	0.504664	0.721676	1.20856	0.826488	PKD2;SLC12A8
Cholesterol Binding (GO:0015485)	3/50	0.51134	0.721676	1.11853	0.750222	OSBPL8;NPC1;OSBPL1A
Transmembrane Receptor Protein Tyrosine Kinase Adaptor Activity (GO:0005068)	1/13	0.514165	0.721676	1.4603	0.971409	SHC1
DNA Replication Origin Binding (GO:0003688)	1/13	0.514165	0.721676	1.4603	0.971409	ORC3
K63-linked Deubiquitinase Activity (GO:0061578)	1/13	0.514165	0.721676	1.4603	0.971409	USP9X
U6 snRNA Binding (GO:0017070)	1/13	0.514165	0.721676	1.4603	0.971409	LARP7
Caspase Binding (GO:0089720)	1/13	0.514165	0.721676	1.4603	0.971409	RIOK3
Histone H3 Acetyltransferase Activity (GO:0010484)	1/13	0.514165	0.721676	1.4603	0.971409	MCM3AP
Histone H4 Methyltransferase Activity (GO:0140939)	1/13	0.514165	0.721676	1.4603	0.971409	SETD4
Insulin-Like Growth Factor Receptor Binding (GO:0005159)	1/13	0.514165	0.721676	1.4603	0.971409	SHC1
Nuclear Vitamin D Receptor Binding (GO:0042809)	1/13	0.514165	0.721676	1.4603	0.971409	MED13
Phosphatidate Phosphatase Activity (GO:0008195)	1/13	0.514165	0.721676	1.4603	0.971409	PLPP5
Phosphatidylglycerol Binding (GO:1901611)	1/13	0.514165	0.721676	1.4603	0.971409	GSDMD
Phosphatidylinositol-3,5-Bisphosphate Phosphatase Activity (GO:0106018)	1/13	0.514165	0.721676	1.4603	0.971409	MTMR6
Protein Kinase Activator Activity (GO:0030295)	5/88	0.519093	0.726962	1.05559	0.692122	RICTOR;IL6ST;PDE8A;EGFR;GCN1
RNA Nuclease Activity (GO:0004540)	4/70	0.527137	0.730672	1.06196	0.679967	CNOT6;AGO4;DICER1;SAMHD1
Phosphoric Ester Hydrolase Activity (GO:0042578)	3/52	0.538031	0.730672	1.07276	0.664942	SACM1L;SBF1;SAMHD1
Transition Metal Ion Transmembrane Transporter Activity (GO:0046915)	2/33	0.538484	0.730672	1.13047	0.699757	SLC30A9;SLC30A5
Translation Elongation Factor Activity (GO:0003746)	1/14	0.540417	0.730672	1.3479	0.829516	GFM2
C4-dicarboxylate Transmembrane Transporter Activity (GO:0015556)	1/14	0.540417	0.730672	1.3479	0.829516	SLC25A12
MAP Kinase Kinase Activity (GO:0004708)	1/14	0.540417	0.730672	1.3479	0.829516	MAPKAPK5
MAP Kinase Phosphatase Activity (GO:0033549)	1/14	0.540417	0.730672	1.3479	0.829516	DUSP2
Acylglycerol Lipase Activity (GO:0047372)	1/14	0.540417	0.730672	1.3479	0.829516	ABHD3
Adenine Nucleotide Transmembrane Transporter Activity (GO:0000295)	1/14	0.540417	0.730672	1.3479	0.829516	SLC19A1
Alanine Transmembrane Transporter Activity (GO:0022858)	1/14	0.540417	0.730672	1.3479	0.829516	SLC36A4
Aldo-Keto Reductase (NADP) Activity (GO:0004033)	1/14	0.540417	0.730672	1.3479	0.829516	KCNAB3
Beta-1,3-Galactosyltransferase Activity (GO:0048531)	1/14	0.540417	0.730672	1.3479	0.829516	B3GNTL1
Clathrin Adaptor Activity (GO:0035615)	1/14	0.540417	0.730672	1.3479	0.829516	HIP1R
Cyclin-Dependent Protein Serine/Threonine Kinase Activator Activity (GO:0061575)	1/14	0.540417	0.730672	1.3479	0.829516	CCNYL1
Endopeptidase Activator Activity (GO:0061133)	1/14	0.540417	0.730672	1.3479	0.829516	PSME3
Protein Kinase C Activity (GO:0004697)	1/14	0.540417	0.730672	1.3479	0.829516	SMG1
Antiporter Activity (GO:0015297)	3/53	0.551059	0.741856	1.05125	0.626456	SLC35A1;SLC18B1;SLC19A1
Polyubiquitin Modification-Dependent Protein Binding (GO:0031593)	3/53	0.551059	0.741856	1.05125	0.626456	WDR81;TOM1;HDAC6
Transcription Coactivator Binding (GO:0001223)	2/34	0.554785	0.745269	1.09508	0.645196	ZBTB49;HIF1A
DNA-binding Transcription Factor Binding (GO:0140297)	15/282	0.561826	0.748093	0.983964	0.567317	HDAC2;SMARCD3;PRKDC;CRTC1;ZBTB49;DDX20;RBPJ;HIF1A;SKI;NCOR1;DDIT3;DGKQ;TP53BP1;BBS7;NBN
tRNA-specific Ribonuclease Activity (GO:0004549)	1/15	0.565252	0.748093	1.25156	0.713992	TSEN2
Transmembrane Receptor Protein Serine/Threonine Kinase Activity (GO:0004675)	1/15	0.565252	0.748093	1.25156	0.713992	LTBP4
Voltage-Gated Monoatomic Anion Channel Activity (GO:0008308)	1/15	0.565252	0.748093	1.25156	0.713992	CLCN2
Acidic Amino Acid Transmembrane Transporter Activity (GO:0015172)	1/15	0.565252	0.748093	1.25156	0.713992	SLC25A12
Adrenergic Receptor Binding (GO:0031690)	1/15	0.565252	0.748093	1.25156	0.713992	DLG4
Phospholipase Binding (GO:0043274)	1/15	0.565252	0.748093	1.25156	0.713992	DGKQ
Core Promoter Sequence-Specific DNA Binding (GO:0001046)	2/35	0.570673	0.753674	1.06184	0.595629	TAF1B;SNAPC3
Amino Acid Binding (GO:0016597)	2/36	0.586145	0.766299	1.03056	0.550511	AARS2;SESN1
Protein Kinase C Binding (GO:0005080)	2/36	0.586145	0.766299	1.03056	0.550511	TOP2A;ITGAV
Oxidoreductase Activity, Acting On The CH-OH Group Of Donors, NAD Or NADP As Acceptor (GO:0016616)	5/95	0.587833	0.766299	0.973127	0.517034	UGDH;DHRS11;HMGCR;KCNAB3;ADH5
RNA Methyltransferase Activity (GO:0008173)	1/16	0.588746	0.766299	1.16806	0.61879	METTL4
Ribosomal Small Subunit Binding (GO:0043024)	1/16	0.588746	0.766299	1.16806	0.61879	MTIF2
Hydrolase Activity, Acting On Carbon-Nitrogen (But Not Peptide) Bonds, In Linear Amides (GO:0016811)	3/56	0.588801	0.766299	0.991591	0.525212	HDAC2;NIT1;HDAC6
Protein Serine/Threonine Kinase Activator Activity (GO:0043539)	3/56	0.588801	0.766299	0.991591	0.525212	CCNYL1;RICTOR;GCN1
Voltage-Gated Monoatomic Cation Channel Activity (GO:0022843)	4/76	0.59281	0.769915	0.973152	0.508843	CACNA2D1;ITGAV;TRPV1;PKD2
Metalloexopeptidase Activity (GO:0008235)	3/57	0.600919	0.771105	0.973177	0.495634	AGTPBP1;ERAP2;ERAP1
Transmembrane Receptor Protein Kinase Activity (GO:0019199)	2/37	0.6012	0.771105	1.00106	0.509367	MST1R;EGFR
Peptidase Inhibitor Activity (GO:0030414)	2/37	0.6012	0.771105	1.00106	0.509367	SERPINB1;UCHL5
Phospholipase Activity (GO:0004620)	4/77	0.603218	0.771105	0.95977	0.485141	ABHD3;PLCG1;LYPLAL1;PLD2
RNA Polymerase Binding (GO:0070063)	1/17	0.610971	0.771105	1.095	0.53951	YTHDC2
Basic Amino Acid Transmembrane Transporter Activity (GO:0015174)	1/17	0.610971	0.771105	1.095	0.53951	SLC66A1
Cadherin Binding Involved In Cell-Cell Adhesion (GO:0098641)	1/17	0.610971	0.771105	1.095	0.53951	CNN3
Carboxylic Acid Binding (GO:0031406)	1/17	0.610971	0.771105	1.095	0.53951	AARS2
Histone Acetyltransferase Binding (GO:0035035)	1/17	0.610971	0.771105	1.095	0.53951	TRIP4
Neuropeptide Receptor Binding (GO:0071855)	1/17	0.610971	0.771105	1.095	0.53951	SHANK1
Nuclear Retinoic Acid Receptor Binding (GO:0042974)	1/17	0.610971	0.771105	1.095	0.53951	CNOT1
Phosphatidylcholine Transporter Activity (GO:0008525)	1/17	0.610971	0.771105	1.095	0.53951	PITPNM1
Phosphatidylinositol 3-Kinase Regulator Activity (GO:0035014)	1/17	0.610971	0.771105	1.095	0.53951	WDR81
Quaternary Ammonium Group Transmembrane Transporter Activity (GO:0015651)	1/17	0.610971	0.771105	1.095	0.53951	SLC44A1
Alpha-Tubulin Binding (GO:0043014)	2/38	0.615838	0.775683	0.973201	0.47178	EFHC1;HDAC6
Sterol Binding (GO:0032934)	3/59	0.62444	0.784938	0.938321	0.441856	OSBPL8;NPC1;OSBPL1A
Transforming Growth Factor Beta Receptor Binding (GO:0005160)	1/18	0.631997	0.78498	1.03053	0.47288	USP15
TBP-class Protein Binding (GO:0017025)	1/18	0.631997	0.78498	1.03053	0.47288	TAF1B
Ankyrin Binding (GO:0030506)	1/18	0.631997	0.78498	1.03053	0.47288	PLEC
Hormone Receptor Binding (GO:0051427)	1/18	0.631997	0.78498	1.03053	0.47288	JAK2
Ligand-Gated Calcium Channel Activity (GO:0099604)	1/18	0.631997	0.78498	1.03053	0.47288	TRPV1
Nucleobase-Containing Compound Kinase Activity (GO:0019205)	1/18	0.631997	0.78498	1.03053	0.47288	NT5C2
Monoatomic Ion Gated Channel Activity (GO:0022839)	2/40	0.643867	0.79814	0.921883	0.405871	PIEZO1;PKD2
Voltage-Gated Sodium Channel Activity (GO:0005248)	1/19	0.651887	0.801256	0.973226	0.416428	PKD2
RNA Cap Binding (GO:0000339)	1/19	0.651887	0.801256	0.973226	0.416428	CYFIP2
UDP-galactosyltransferase Activity (GO:0035250)	1/19	0.651887	0.801256	0.973226	0.416428	B3GNTL1
Cysteine-Type Endopeptidase Inhibitor Activity Involved In Apoptotic Process (GO:0043027)	1/19	0.651887	0.801256	0.973226	0.416428	RPS6KA3
2-Oxoglutarate-Dependent Dioxygenase Activity (GO:0016706)	2/41	0.657263	0.801256	0.898197	0.376947	KDM3A;KDM6A
RNA Endonuclease Activity (GO:0004521)	2/41	0.657263	0.801256	0.898197	0.376947	AGO4;DICER1
Signal Sequence Binding (GO:0005048)	2/41	0.657263	0.801256	0.898197	0.376947	KPNA5;IPO4
PDZ Domain Binding (GO:0030165)	3/62	0.6579	0.801256	0.890468	0.37284	DLG4;KIF14;ATP2B1
Nucleosome Binding (GO:0031491)	3/62	0.6579	0.801256	0.890468	0.37284	HDAC2;EED;SUPT6H
Protein Kinase Regulator Activity (GO:0019887)	5/103	0.659325	0.801259	0.893308	0.372098	CCNE2;APC;SMCR8;PDE8A;GCN1
Metallopeptidase Activity (GO:0008237)	6/124	0.666062	0.801259	0.890162	0.361737	ADAMTS13;ERAP2;ERAP1;PMPCB;OMA1;IDE
Endopeptidase Regulator Activity (GO:0061135)	2/42	0.670253	0.801259	0.875696	0.350365	PSME3;UCHL5
Lipase Activity (GO:0016298)	2/42	0.670253	0.801259	0.875696	0.350365	ABHD3;DDHD2
WW Domain Binding (GO:0050699)	1/20	0.670703	0.801259	0.921955	0.368256	KIF20B
Histone H4 Acetyltransferase Activity (GO:0010485)	1/20	0.670703	0.801259	0.921955	0.368256	BRCA2
Oxidoreductase Activity, Acting On The Aldehyde Or Oxo Group Of Donors, NAD Or NADP As Acceptor (GO:0016620)	1/20	0.670703	0.801259	0.921955	0.368256	FAR1
Phosphatidylinositol Phospholipase C Activity (GO:0004435)	1/20	0.670703	0.801259	0.921955	0.368256	PLCG1
Phosphotransferase Activity, Phosphate Group As Acceptor (GO:0016776)	1/20	0.670703	0.801259	0.921955	0.368256	PPIP5K2
Solute:Proton Symporter Activity (GO:0015295)	1/20	0.670703	0.801259	0.921955	0.368256	SLC33A1
snRNA Binding (GO:0017069)	2/43	0.682841	0.814207	0.854292	0.325906	LARP7;PRPF31
Telomerase RNA Binding (GO:0070034)	1/21	0.688502	0.81475	0.875811	0.326884	XRN1
Triglyceride Lipase Activity (GO:0004806)	1/21	0.688502	0.81475	0.875811	0.326884	DDHD2
Ephrin Receptor Binding (GO:0046875)	1/21	0.688502	0.81475	0.875811	0.326884	SHC1
Lysophospholipase Activity (GO:0004622)	1/21	0.688502	0.81475	0.875811	0.326884	LYPLAL1
Kinase Activator Activity (GO:0019209)	2/44	0.695033	0.820926	0.833908	0.303372	IRAK4;PDE8A
Heme Binding (GO:0020037)	4/87	0.698	0.822878	0.843687	0.303336	CYP2R1;CYP51A1;FLVCR1;JAK2
Steroid Dehydrogenase Activity, Acting On The CH-OH Group Of Donors, NAD Or NADP As Acceptor (GO:0033764)	1/22	0.705341	0.825519	0.834062	0.291149	DHRS11
Cysteine-Type Endopeptidase Inhibitor Activity (GO:0004869)	1/22	0.705341	0.825519	0.834062	0.291149	ZDHHC17
Low-Density Lipoprotein Particle Receptor Binding (GO:0050750)	1/22	0.705341	0.825519	0.834062	0.291149	CLTC
Potassium Channel Regulator Activity (GO:0015459)	2/45	0.706834	0.825519	0.814471	0.282588	AKAP9;KCNAB3
Protein Phosphorylated Amino Acid Binding (GO:0045309)	2/45	0.706834	0.825519	0.814471	0.282588	SHC1;FBXW7
Protein Homodimerization Activity (GO:0042803)	33/662	0.709292	0.826847	0.916546	0.314822	CEP57;TOP2A;BLM;BLTP3B;PANK3;CARNMT1;ABCB7;FMR1;UBA5;IDE;PKD2;FXR1;SMCHD1;CYP2R1;S100A13;FBXO4;MMUT;ECT2;GEN1;TPM4;CHUK;HMGCS1;HIP1R;TRNT1;CIP2A;TERF1;MSH6;MSH2;DDIT3;MYH9;STUB1;CCDC66;KIF20B
Cyclin-Dependent Protein Serine/Threonine Kinase Regulator Activity (GO:0016538)	2/46	0.718252	0.826951	0.795918	0.263398	CCNE2;CCNYL1
Hydro-Lyase Activity (GO:0016836)	2/46	0.718252	0.826951	0.795918	0.263398	IREB2;APIP
rRNA Binding (GO:0019843)	2/46	0.718252	0.826951	0.795918	0.263398	FASTKD2;NOP53
K63-linked Polyubiquitin Modification-Dependent Protein Binding (GO:0070530)	1/23	0.72127	0.826951	0.796108	0.260122	WDR81
Actin Monomer Binding (GO:0003785)	1/23	0.72127	0.826951	0.796108	0.260122	TWF1
Calmodulin-Dependent Protein Kinase Activity (GO:0004683)	1/23	0.72127	0.826951	0.796108	0.260122	MAPKAPK5
Ligand-Gated Monoatomic Ion Channel Activity (GO:0015276)	1/23	0.72127	0.826951	0.796108	0.260122	TRPV1
Phospholipase C Activity (GO:0004629)	1/23	0.72127	0.826951	0.796108	0.260122	PLCG1
Protein Phosphatase 2A Binding (GO:0051721)	1/23	0.72127	0.826951	0.796108	0.260122	STRN3
Endopeptidase Inhibitor Activity (GO:0004866)	5/112	0.72955	0.834915	0.817779	0.257868	SERPINB1;ROCK1;BIRC6;ZDHHC17;UCHL5
Monoatomic Anion Transmembrane Transporter Activity (GO:0008509)	1/24	0.736339	0.841146	0.761454	0.233054	SLC19A1
Manganese Ion Binding (GO:0030145)	2/48	0.739963	0.843747	0.761233	0.229249	GALNT1;PRIMPOL
Wide Pore Channel Activity (GO:0022829)	1/25	0.750593	0.852761	0.729688	0.209341	GSDMD
Oxidoreductase Activity, Acting On Paired Donors, With Incorporation Or Reduction Of Molecular Oxygen, Reduced Flavin Or Flavoprotein As One Donor, And Incorporation Of One Atom Of Oxygen (GO:0016712)	1/25	0.750593	0.852761	0.729688	0.209341	CYP2R1
Metal Ion Binding (GO:0046872)	25/521	0.758074	0.8597	0.880217	0.243797	ITGB1;TOP2A;BRSK2;C2CD5;LTBP4;PKD2;MYL12A;TTN;THBS3;PPP3CB;ADAMTS13;S100A13;HACL1;GEN1;TPM4;ANXA11;CDC42BPB;MSH6;NT5C3A;PLSCR1;GCLC;MSH2;RRAGC;PITPNM1;SLC25A12
Transmembrane Receptor Protein Tyrosine Kinase Activity (GO:0004714)	2/50	0.760228	0.860584	0.729437	0.199965	MST1R;EGFR
Excitatory Extracellular Ligand-Gated Monoatomic Ion Channel Activity (GO:0005231)	1/26	0.764078	0.863381	0.700463	0.188484	TRPV1
Hexosyltransferase Activity (GO:0016758)	4/96	0.768396	0.866695	0.760789	0.20043	DPY19L4;AGL;TMTC3;OGT
Voltage-Gated Monoatomic Ion Channel Activity (GO:0005244)	1/27	0.776834	0.869286	0.673487	0.170074	PKD2
N-methyltransferase Activity (GO:0008170)	1/27	0.776834	0.869286	0.673487	0.170074	TRMT1L
Acetyltransferase Activity (GO:0016407)	1/27	0.776834	0.869286	0.673487	0.170074	NAA16
Lipoprotein Particle Receptor Binding (GO:0070325)	1/27	0.776834	0.869286	0.673487	0.170074	CLTC
Actin Binding (GO:0003779)	8/183	0.777636	0.869286	0.79936	0.201036	ITGB1;MACF1;KIF18A;TWF1;MYH9;SYNE2;PRICKLE4;MTSS2
Cytokine Receptor Activity (GO:0004896)	3/76	0.785361	0.874797	0.719159	0.173757	IL6ST;EPOR;IL13RA1
Protein Tyrosine Phosphatase Activity (GO:0004725)	3/76	0.785361	0.874797	0.719159	0.173757	DUSP2;PTPN23;MTMR6
Syntaxin Binding (GO:0019905)	2/53	0.788053	0.876237	0.68642	0.163498	SCFD1;VPS54
Cytokine Receptor Binding (GO:0005126)	4/100	0.795265	0.882688	0.728934	0.166984	USP15;ERAP1;IL6ST;JAK2
Hydrolase Activity, Hydrolyzing O-glycosyl Compounds (GO:0004553)	1/29	0.800317	0.883427	0.625314	0.139287	ENGASE
Metallocarboxypeptidase Activity (GO:0004181)	1/29	0.800317	0.883427	0.625314	0.139287	AGTPBP1
methyl-CpG Binding (GO:0008327)	1/29	0.800317	0.883427	0.625314	0.139287	UHRF1
Metalloendopeptidase Activity (GO:0004222)	4/101	0.801576	0.883427	0.721381	0.159552	ADAMTS13;PMPCB;OMA1;IDE
Endopeptidase Activity (GO:0004175)	15/335	0.807228	0.887689	0.818662	0.175315	USP8;USP25;USP48;USP15;ERAP2;USP9X;USP33;ERAP1;PREP;OMA1;IDE;PCSK7;ADAMTS13;PMPCB;USP40
General Transcription Initiation Factor Binding (GO:0140296)	1/30	0.811115	0.887689	0.60372	0.126386	TAF1B
pre-mRNA Binding (GO:0036002)	1/30	0.811115	0.887689	0.60372	0.126386	PRPF39
Retinoid Binding (GO:0005501)	1/30	0.811115	0.887689	0.60372	0.126386	ARID4A
Amino Acid Transmembrane Transporter Activity (GO:0015171)	2/56	0.812993	0.888192	0.648183	0.134195	SLC66A1;SLC25A12
Ubiquitin Conjugating Enzyme Activity (GO:0061631)	1/32	0.830993	0.906275	0.56471	0.104547	UBE2E1
Phosphatase Activity (GO:0016791)	3/83	0.832713	0.906571	0.655989	0.12009	PLPP5;SACM1L;SBF1
Receptor Tyrosine Kinase Binding (GO:0030971)	2/59	0.835277	0.907784	0.61397	0.110509	PITPNM1;SHC1
Secondary Active Transmembrane Transporter Activity (GO:0015291)	2/60	0.842154	0.911384	0.603352	0.103651	SLC35A1;SLC19A1
Calcium Ion Binding (GO:0005509)	15/346	0.84279	0.911384	0.790988	0.135288	ITGB1;C2CD5;TPM4;LTBP4;ANXA11;PKD2;MYL12A;THBS3;TTN;PPP3CB;PLSCR1;ADAMTS13;PITPNM1;S100A13;SLC25A12
Protein Tyrosine Kinase Binding (GO:1990782)	3/85	0.844478	0.911384	0.639921	0.10817	ITGB1;PITPNM1;SHC1
Kinase Inhibitor Activity (GO:0019210)	1/34	0.848781	0.911384	0.530429	0.086966	SMCR8
Nucleosomal DNA Binding (GO:0031492)	1/34	0.848781	0.911384	0.530429	0.086966	HDAC2
Sodium Channel Regulator Activity (GO:0017080)	1/34	0.848781	0.911384	0.530429	0.086966	TMEM168
Solute:Sodium Symporter Activity (GO:0015370)	1/34	0.848781	0.911384	0.530429	0.086966	SLC4A7
Ubiquitin-Like Protein Conjugating Enzyme Activity (GO:0061650)	1/35	0.856961	0.917021	0.514801	0.0794663	UBE2E1
Ion Channel Inhibitor Activity (GO:0008200)	1/35	0.856961	0.917021	0.514801	0.0794663	PHPT1
Neuropeptide Receptor Activity (GO:0008188)	1/36	0.864698	0.923722	0.500066	0.0726969	NTSR1
Chloride Channel Activity (GO:0005254)	2/64	0.867129	0.924741	0.564307	0.0804518	CLCC1;CLCN2
Calcium Channel Regulator Activity (GO:0005246)	1/37	0.872018	0.926796	0.48615	0.066576	PHPT1
Sodium Channel Activity (GO:0005272)	1/37	0.872018	0.926796	0.48615	0.066576	PKD2
Carboxypeptidase Activity (GO:0004180)	1/38	0.878941	0.932572	0.472985	0.0610326	AGTPBP1
Phosphotyrosine Residue Binding (GO:0001784)	1/39	0.885491	0.937931	0.460514	0.0560045	SHC1
Acetylglucosaminyltransferase Activity (GO:0008375)	1/40	0.891686	0.942898	0.448682	0.0514373	OGT
Copper Ion Binding (GO:0005507)	1/45	0.917988	0.967441	0.39759	0.0340224	S100A13
Protein Kinase Inhibitor Activity (GO:0004860)	1/45	0.917988	0.967441	0.39759	0.0340224	SMCR8
Transcription Regulatory Region Nucleic Acid Binding (GO:0001067)	8/224	0.921587	0.969602	0.646213	0.0527688	RNF10;NCOR1;MTERF3;DDIT3;TCF7;ARID4A;BRD7;TAF2
Pyrophosphatase Activity (GO:0016462)	1/49	0.934353	0.981384	0.364381	0.0247419	PLPP5
E-box Binding (GO:0070888)	1/51	0.941268	0.986991	0.349768	0.0211707	BMAL2
Channel Activity (GO:0015267)	1/52	0.944447	0.98753	0.342892	0.0195981	GSDMD
Monoatomic Anion Channel Activity (GO:0005253)	1/53	0.947455	0.98753	0.33628	0.0181511	CLCC1
Serine-Type Endopeptidase Inhibitor Activity (GO:0004867)	1/53	0.947455	0.98753	0.33628	0.0181511	SERPINB1
Growth Factor Activity (GO:0008083)	2/85	0.948092	0.98753	0.421061	0.0224441	JAG2;GRN
Chloride Transmembrane Transporter Activity (GO:0015108)	1/55	0.952991	0.990984	0.323791	0.0155906	CLCC1
Transcription Cis-Regulatory Region Binding (GO:0000976)	18/474	0.957975	0.994514	0.686292	0.0294653	RNF10;MTERF3;UHRF1;TCF7;ARID4A;NFXL1;HIF1A;RBL2;NCOR1;RBL1;DDIT3;SNAPC3;XRN2;MELTF;HOXB8;CIC;BRD7;TAF2
Carboxylic Acid Transmembrane Transporter Activity (GO:0046943)	1/59	0.962375	0.997429	0.301397	0.0115588	SLC19A1
UDP-glycosyltransferase Activity (GO:0008194)	1/61	0.96634	0.999883	0.291319	0.00997454	OGT
GDP Binding (GO:0019003)	1/67	0.975901	0.999996	0.264751	0.00645832	RRAGC
GTPase Activity (GO:0003924)	8/265	0.976932	0.999996	0.54193	0.0126478	HBS1L;RHOT1;RRAGC;GFM2;MFN1;MMUT;GNB5;SEPTIN8
Ribonucleoside Triphosphate Phosphatase Activity (GO:0017111)	8/270	0.980332	0.999996	0.531446	0.0105565	HBS1L;RHOT1;RRAGC;GFM2;MFN1;MMUT;GNB5;SEPTIN8
Guanyl Ribonucleotide Binding (GO:0032561)	6/226	0.98468	0.999996	0.47486	0.00733138	RHOT1;RRAGC;RANBP17;TUBE1;ADSS2;SLC19A1
GTP Binding (GO:0005525)	5/201	0.985709	0.999996	0.444328	0.00639589	RHOT1;RRAGC;RANBP17;TUBE1;ADSS2
Amyloid-Beta Binding (GO:0001540)	1/79	0.987651	0.999996	0.223878	0.00278198	FZD6
Potassium Channel Activity (GO:0005267)	1/79	0.987651	0.999996	0.223878	0.00278198	PKD2
Voltage-Gated Potassium Channel Activity (GO:0005249)	1/80	0.98832	0.999996	0.221032	0.00259687	PKD2
Double-Stranded DNA Binding (GO:0003690)	22/650	0.994511	0.999996	0.605673	0.00333343	PCID2;WDR48;MRE11;PRKDC;UHRF1;FBH1;TCF7;PSIP1;SMC3;TERF1;NR2C1;EGFR;MSH6;RAD50;MAU2;MSH2;MSH4;ZNF638;POLR3F;CRY1;MELTF;HOXB8
G Protein-Coupled Receptor Binding (GO:0001664)	2/140	0.996288	0.999996	0.252507	0.000939165	USP33;STUB1
Serine-Type Peptidase Activity (GO:0008236)	2/142	0.996638	0.999996	0.248874	0.000838233	PREP;PCSK7
DNA-binding Transcription Repressor Activity, RNA Polymerase II-specific (GO:0001227)	5/243	0.997268	0.999996	0.365097	0.000998805	SKI;ZNF529;ZNF10;ZNF224;CC2D1A
DNA-binding Transcription Activator Activity, RNA Polymerase II-specific (GO:0001228)	8/348	0.998696	0.999996	0.407814	0.000532083	PLSCR1;DDIT3;ZNF780B;MELTF;RBPJ;HIF1A;ZNF224;ZNF300
Serine-Type Endopeptidase Activity (GO:0004252)	1/125	0.999049	0.999996	0.140483	0.000133615	PCSK7
Sequence-Specific DNA Binding (GO:0043565)	19/717	0.9999	0.999996	0.467497	4.69813e-05	UPF2;UPF1;ZNF451;SMG1;HDAC2;UHRF1;ZBTB49;TCF7;RBPJ;TERF1;HIF1A;NR2C1;PGBD1;SNAPC1;MELTF;HOXB8;ZNF224;ZNF300;BPTF
RNA Polymerase II Transcription Regulatory Region Sequence-Specific DNA Binding (GO:0000977)	28/1225	0.999994	0.999996	0.394081	2.34003e-06	ZNF691;TCF7;RBPJ;HIF1A;NR2C1;HDAC6;CCAR1;SNAPC3;ZNF280C;CIC;ZNF224;ZNF300;BPTF;KDM6A;NFXL1;ZBTB11;SKI;RBL2;RBL1;DMTF1;DDIT3;ZNF780B;BMAL2;ZNF215;MELTF;HOXB8;ZNF212;CC2D1A
Sequence-Specific Double-Stranded DNA Binding (GO:1990837)	14/715	0.999994	0.999996	0.341332	2.00347e-06	RNF10;MTERF3;TCF7;ARID4A;NR2C1;MLH3;CENPC;NCOR1;DDIT3;ORC3;MELTF;HOXB8;BRD7;TAF2
RNA Polymerase II Cis-Regulatory Region Sequence-Specific DNA Binding (GO:0000978)	23/1122	0.999994	0.999996	0.352848	2.045e-06	ZNF691;TCF7;ZBTB11;RBPJ;HIF1A;NR2C1;HDAC6;CCAR1;SKI;DMTF1;DDIT3;SNAPC3;ZNF280C;ZNF780B;BMAL2;ZNF215;MELTF;ZNF224;ZNF212;ZNF300;CC2D1A;BPTF;KDM6A
Cis-Regulatory Region Sequence-Specific DNA Binding (GO:0000987)	24/1098	0.999994	0.999996	0.377645	2.18194e-06	ZNF691;UHRF1;TCF7;ZBTB11;RBPJ;HIF1A;NR2C1;HDAC6;CCAR1;SKI;DMTF1;DDIT3;SNAPC3;ZNF280C;ZNF780B;BMAL2;ZNF215;MELTF;ZNF224;ZNF212;ZNF300;CC2D1A;BPTF;KDM6A
G Protein-Coupled Receptor Activity (GO:0004930)	1/250	0.999995	0.999996	0.0694939	3.14178e-07	NTSR1
Receptor Ligand Activity (GO:0048018)	2/319	0.999996	0.999996	0.108877	4.70797e-07	JAG2;GRN

## Sheet: Source_data_Fig_S5C_2
Term	Overlap	P.value	Adjusted.P.value	Odds.Ratio	Combined.Score	Genes
Intracellular Non-Membrane-Bounded Organelle (GO:0043232)	132/1195	1.45097e-15	4.57055e-13	2.33906	79.9175	FMR1;BUB1B;WASHC2C;ARID4A;ADARB1;RBPJ;SMC3;MKI67;WASHC2A;RPS6KA3;CDC27;ZNF207;NBN;TRAPPC13;SLC30A9;AGTPBP1;RARS1;ANAPC7;TPM4;SLC30A5;DYRK1A;RECQL;WDR75;ANXA11;TSC1;LARP4B;TRAIP;PREPL;KIF16B;MSH4;DGKQ;XRN2;AKAP9;GEMIN4;PKP4;WDFY3;TNIK;KIF20B;PPID;LLGL1;ZCCHC8;MACF1;BLM;PRKDC;PDS5B;PDS5A;FXR1;DSN1;RNF213;PDCD11;S100A13;UTP20;KIAA0319L;ZC3H14;MDN1;GCN1;ZNF300;CBX3;TBL3;LSM6;UBLCP1;RAD17;INTS7;ATM;NO…
Intracellular Membrane-Bounded Organelle (GO:0043231)	391/5175	8.37458e-15	1.319e-12	1.67684	54.3525	VPS29;SMC5;ADARB1;RBPJ;SMC3;SMC4;TBK1;ZMIZ2;GPBP1;ZXDC;ZNF10;DICER1;FNDC3A;RC3H2;RNF126;ZFYVE16;PSME3;DDIT3;HOXB8;PRKDC;MRPL19;HSPA4L;NCAPG;BAZ2B;HIF1A;HSPH1;S100A13;CDK17;PHC2;PRPF38A;LARP7;TRIP4;FAM111A;RAD17;CDK10;EZH2;PSME3IP1;PHF3;CEP57;SETD4;SMG1;WDR48;SETD6;ATF7IP2;NIPBL;MED13;PBK;RIOK2;JAK2;CIC;UPF2;UPF1;HELLS;DUSP2;TEX10;TERF1;MED23;GCFC2;TAF6L;PLSCR1;NCOR1;KIFC2;HEATR5B;MTF2;RAPGEF1;DLD…
Nucleus (GO:0005634)	345/4487	8.37447e-14	8.7932e-12	1.6747	50.4269	PANK3;CPNE7;SMC5;ADARB1;RBPJ;SMC3;MKI67;SMC4;CCAR1;HERC2;ZMIZ2;GPBP1;CDC27;ZXDC;EPC1;AQR;RECQL;ZNF10;DICER1;RNF126;XRN1;RRAGC;PSME3;DDIT3;XRN2;DNA2;KIF20B;HOXB8;ANKRA2;CCDC82;RTEL1;PAXIP1;PRKDC;MRPL19;MYCBP2;HSPA4L;DCUN1D4;NCAPG;BAZ2B;HIF1A;FXR1;HSPH1;PDCD11;ZNHIT6;S100A13;TP53BP1;TRMT1L;DECR1;CDK17;PHC2;PRPF38A;INTS1;INTS2;SETDB2;LARP7;TRIP4;PARP14;PARP12;FAM111A;RAD17;CDK10;INTS7;ATM;INTS6;INTS…
Nuclear Lumen (GO:0031981)	87/780	8.72567e-11	6.87147e-09	2.30437	53.3742	TOP2A;TOP2B;TUT4;FMR1;WASHC2C;PIK3CB;ADARB1;RBPJ;MKI67;CHD1;SYNE2;WASHC2A;RPS6KA3;AKAP11;XPO1;SNAPC1;SNAPC3;ZNF207;NBN;SPG11;UTP15;ABCC4;PBRM1;WDR36;AGTPBP1;RARS1;DIS3;SLC30A5;WDR75;URB2;LARP4B;TERF1;DDX50;CKAP5;UCHL5;TRAIP;RBL2;GCFC2;DNAJC2;METTL22;PLSCR1;KIF2A;DGKQ;XRN2;GEMIN4;WDFY3;KIF20B;PPID;ZCCHC8;BLM;PRKDC;HEATR1;FXR1;DSN1;TAF1D;RNF213;TAF1B;PDCD11;S100A13;IGF2BP3;UTP20;KIAA0319L;SF3B1;ZC3…
Nucleolus (GO:0005730)	86/771	1.12399e-10	7.08115e-09	2.30318	52.7634	TOP2A;TOP2B;TUT4;FMR1;WASHC2C;PIK3CB;ADARB1;RBPJ;MKI67;WASHC2A;RPS6KA3;AKAP11;XPO1;SNAPC1;SNAPC3;ZNF207;NBN;SPG11;UTP15;ABCC4;WDR36;AGTPBP1;RARS1;DIS3;SLC30A5;WDR75;URB2;LARP4B;TERF1;DDX50;CKAP5;UCHL5;TRAIP;RBL2;GCFC2;DNAJC2;METTL22;PLSCR1;KIF2A;POLR1A;DGKQ;POLR1B;XRN2;GEMIN4;WDFY3;KIF20B;PPID;ZCCHC8;BLM;PRKDC;HEATR1;FXR1;DSN1;TAF1D;RNF213;TAF1B;PDCD11;S100A13;IGF2BP3;UTP20;KIAA0319L;SF3B1;ZC3H14…
Microtubule Cytoskeleton (GO:0015630)	46/342	1.06997e-08	5.61734e-07	2.7991	51.372	CEP57;MACF1;DYNC1I2;ZBTB49;CLTC;KIF14;BUB1B;TTK;KIF11;HDAC6;KIF15;DPP9;KIF3A;CDC27;TAF1A;TOGARAM1;KIF21A;CCT8;KIFAP3;CLASP2;DYNC2H1;ANAPC7;DST;CBX3;TBCD;ANXA11;KLHL22;KIF23;TUBE1;KIF7;CKAP5;SEPTIN8;SHTN1;MZT2A;CENPE;KIF18A;IFT43;KIF2A;KIFC2;MAP7D3;APC;KIF16B;ERCC2;PHIP;CCDC66;KIF20B
Spindle (GO:0005819)	31/210	3.41299e-07	1.53585e-05	3.09404	46.0718	CUL3;CLTC;BUB1B;TTK;KIF11;PKD2;TAF1D;KIF3A;CDC27;NUP62;KIFAP3;ECT2;CLASP2;PARP4;ANAPC7;CBX3;ANXA11;KLHL22;KIF23;MZT2A;CENPE;NIN;NCOR1;KIF2A;KIFC2;KIF16B;CDC16;ERCC2;EFHC1;PKP4;LSM14A
Microtubule (GO:0005874)	27/185	2.40079e-06	9.4531e-05	3.04479	39.3987	CEP57;MACF1;DYNC1I2;KIF14;KIF11;HDAC6;KIF15;DPP9;KIF3A;TOGARAM1;KIF21A;CCT8;KIFAP3;CLASP2;DYNC2H1;PARP4;TBCD;KIF23;TUBE1;KIF7;CENPE;KIF2A;KIFC2;APC;KIF16B;CCDC66;KIF20B
Polymeric Cytoskeletal Fiber (GO:0099513)	33/265	6.85589e-06	0.000239956	2.53888	30.1883	CEP57;MACF1;DYNC1I2;KIF14;TWF1;KIF11;EVPL;HDAC6;KIF15;NCKIPSD;DPP9;KIF3A;TOGARAM1;KIF21A;CCT8;CLASP2;DYNC2H1;TPM4;DST;TBCD;KIF23;TUBE1;TSC1;KIF7;CENPE;INF2;KIF2A;KIFC2;APC;KIF16B;CCDC66;KIF20B;PLEC
Mitotic Spindle (GO:0072686)	22/143	8.54774e-06	0.000269254	3.23062	37.7009	CUL3;CEP295;CLTC;KLHL22;KIF23;KIF11;HAUS5;PKD2;CENPE;KIF18A;TAF1D;NIN;NCOR1;KIFC2;CDC27;CDC16;NUP62;EFHC1;PKP4;ECT2;LSM14A;CLASP2
cullin-RING Ubiquitin Ligase Complex (GO:0031461)	24/174	2.25083e-05	0.000644557	2.84394	30.4348	CUL9;ANAPC7;CUL5;FBXW7;FBH1;CUL3;FBXO38;GLMN;BUB1B;KLHL22;CUL4A;CAND1;CDC27;CDC16;KLHL8;FBXO4;ANAPC4;SPOPL;ERCC8;BTRC;FBXL5;ANAPC1;DCAF13;ANAPC2
Chromosome (GO:0005694)	23/164	2.52881e-05	0.000663814	2.89805	30.6764	TOP2A;BLM;PBRM1;KRR1;FMR1;RECQL;NCAPG;SMC5;PDS5B;MKI67;SMC3;PDS5A;CHD1;RBL2;CENPE;POLR1A;ERCC4;MSH4;POLR1B;INTS7;TRAPPC13;TOPBP1;ATR
Spindle Microtubule (GO:0005876)	12/68	0.000254774	0.00617337	3.78491	31.3207	CENPE;KIF18A;PARP4;KIF2A;ZWILCH;KIF3A;CEP295;CLTC;KIF11;HAUS5;KIFAP3;CLASP2
Euchromatin (GO:0000791)	9/44	0.000483	0.00988316	4.53421	34.621	KMT2E;SKIC8;ICE1;ICE2;UHRF1;CBX3;SKIC3;CTR9;PSIP1
Anaphase-Promoting Complex (GO:0005680)	6/20	0.000492413	0.00988316	7.54429	57.4588	ANAPC7;CDC16;CDC27;BUB1B;ANAPC4;ANAPC2
Small-Subunit Processome (GO:0032040)	12/73	0.000502002	0.00988316	3.47375	26.3898	UTP15;WDR36;NOP58;TBL3;PDCD11;PRKDC;KRR1;HEATR1;WDR75;IGF2BP3;UTP20;DCAF13
Protein Serine/Threonine Phosphatase Complex (GO:0008287)	7/29	0.000718458	0.0133126	5.60391	40.5634	PPP2CB;PPP3CB;PPP2R1B;PPP2R5A;PPP2R2A;PPP4R3A;PPP4R3B
Condensed Chromosome (GO:0000793)	10/60	0.00129633	0.0226433	3.5271	23.4489	CENPE;RAD50;CBX3;NCAPG;SMC5;MKI67;KIFAP3;SMC4;CENPC;TTN
Neuron Projection Cytoplasm (GO:0120111)	4/10	0.00136579	0.0226433	11.7187	77.2969	DLG4;FMR1;HIP1R;ZC3H14
Heterochromatin (GO:0000792)	8/49	0.00441226	0.0694931	3.43629	18.6363	HELLS;UHRF1;CBX3;ATRX;TASOR;SMARCAD1;MPHOSPH8;CENPC
ESC/E(Z) Complex (GO:0035098)	3/7	0.00466422	0.0699632	13.1727	70.7089	HDAC2;EED;EZH2
Nuclear Chromosome (GO:0000228)	12/95	0.00504706	0.0722648	2.55002	13.4869	TOP2A;SMCHD1;PBRM1;BLM;RAD50;NCAPG;ACTR8;KIFAP3;CHD1;SMC4;UCHL5;TTN
Cilium (GO:0005929)	24/257	0.00650676	0.0891144	1.82277	9.17747	DYNC2H1;USP9X;WDR19;IFT80;EFCAB7;KIF7;CYRIB;PKD2;WDR35;PKD1;AHI1;IFT88;EVC;IFT43;RILPL1;KIF3A;TMEM67;TTC21B;CFAP69;NPHP3;TOGARAM1;BBS7;CCDC66;KIFAP3
RNA N6-methyladenosine Methyltransferase Complex (GO:0036396)	3/8	0.00716469	0.0902752	10.5376	52.0409	METTL14;METTL4;VIRMA
Dendrite Cytoplasm (GO:0032839)	3/8	0.00716469	0.0902752	10.5376	52.0409	DLG4;HIP1R;ZC3H14
Protein Phosphatase Type 2A Complex (GO:0000159)	4/16	0.00913011	0.10965	5.8575	27.5078	PPP2CB;PPP2R1B;PPP2R5A;PPP2R2A
Golgi Membrane (GO:0000139)	35/427	0.00945099	0.10965	1.58305	7.3796	PI4K2B;GALNT11;COPA;COPB1;USO1;PCSK7;ATP2C1;PKD1;B3GNTL1;GALNT10;UGCG;SCFD1;GNPTAB;MAN2A1;WHAMM;FKTN;ARFGEF1;SLC35A1;ARFGEF2;RIC1;SLC35A3;COG4;SACM1L;SLC30A5;GALNT1;SLC33A1;B3GAT1;VPS13B;COG1;ZDHHC13;CASD1;ZDHHC17;RAB36;GOLGB1;STEAP2
Early Endosome Membrane (GO:0031901)	13/116	0.00981923	0.10965	2.22583	10.2909	WASHC4;PI4K2B;WASHC5;MON2;TMEM30A;WASHC2C;DNAJC13;EGFR;WASHC2A;ZFYVE16;WDR81;ATP13A3;LLGL1
Condensed Chromosome, Centromeric Region (GO:0000779)	3/9	0.0103191	0.10965	8.78087	40.1616	CENPE;CBX3;CENPC
Cytoskeleton (GO:0005856)	46/599	0.0104428	0.10965	1.47758	6.74047	MACF1;ZNF131;MTRR;ROCK1;ZBTB49;DDX20;TWF1;ADD3;EVPL;SYNE2;CNN3;KIF3A;TAF1A;CCT8;TOPBP1;KIFAP3;MDN1;SLC30A9;ANAPC7;TPM4;DST;CEP295;DYRK1A;KLHL22;CDC42BPB;CKAP5;SEPTIN8;MTSS2;ARHGAP33;CENPE;SHTN1;PREPL;KIF18A;IFT43;MAP7D3;DLG4;DGKQ;AKAP9;MYH9;PHIP;PKP4;TNIK;INTS6;TAF5;LLGL1;PLEC
trans-Golgi Network (GO:0005802)	22/241	0.0114465	0.111619	1.77565	7.93728	ARFGEF1;PI4K2B;ARFGEF2;GRN;RIC1;COG4;CLTC;AP4E1;COG1;PCSK7;PIK3C2A;ATP2C1;AP4B1;ECPAS;GOLGA4;PREPL;DOP1A;VPS54;PHIP;BIRC6;LLGL1;CLASP2
Nuclear Membrane (GO:0031965)	21/227	0.0115387	0.111619	1.80145	8.03817	RANBP2;NUP205;RTEL1;AHCTF1;DUSP2;SUN1;GTF3C3;CBX3;LEMD3;SYNE2;DNAJC2;TMEM168;MCM3AP;XPO1;DPY19L4;RB1CC1;UNC50;NUP62;EPC1;ZNF224;LBR
Intermediate Filament Cytoskeleton (GO:0045111)	10/81	0.0116935	0.111619	2.48111	11.0378	NCKIPSD;MACF1;ZNF131;MTRR;DST;CCT8;EVPL;SYNE2;MDN1;PLEC
Golgi-associated Vesicle (GO:0005798)	7/47	0.0124633	0.115469	3.07922	13.5023	SCFD1;COPB1;PI4KA;ZDHHC13;PKD1;ZDHHC17;STEAP2
Kinetochore Microtubule (GO:0005828)	4/18	0.0140881	0.120519	5.02018	21.3981	CENPE;KIF18A;ZWILCH;CLASP2
Nuclear Inclusion Body (GO:0042405)	3/10	0.0141562	0.120519	7.52606	32.043	RANBP2;STUB1;NBN
Preribosome, Small Subunit Precursor (GO:0030688)	3/10	0.0141562	0.120519	7.52606	32.043	RIOK3;RIOK2;UTP20
Early Endosome (GO:0005769)	26/307	0.0158312	0.127987	1.63625	6.78351	WASHC4;PI4K2B;WASHC5;BLTP3B;HTT;WASHC2C;PTPN23;EGFR;ECPAS;WASHC2A;TOM1;VPS35;RAB11FIP5;USP8;MON2;TMEM30A;DNAJC13;HPS5;ZFYVE16;WDR81;KIF16B;RAPGEF1;MELTF;ATP13A3;STEAP2;LLGL1
Condensed Nuclear Chromosome (GO:0000794)	5/28	0.015846	0.127987	3.82144	15.8392	RAD50;NCAPG;KIFAP3;SMC4;TTN
MLL3/4 Complex (GO:0044666)	3/11	0.0186942	0.147217	6.58496	26.2051	PAXIP1;KMT2C;KDM6A
Cytoplasmic Stress Granule (GO:0010494)	9/76	0.020943	0.160903	2.36461	9.14145	FXR1;TIA1;ROCK1;FMR1;PABPC4;IGF2BP3;LARP4B;LARP4;LSM14A
90S Preribosome (GO:0030686)	3/12	0.0239418	0.171767	5.85299	21.8441	TBL3;HEATR1;UTP20
Cul4A-RING E3 Ubiquitin Ligase Complex (GO:0031464)	3/12	0.0239418	0.171767	5.85299	21.8441	CUL4A;GLMN;ERCC8
Nuclear Inner Membrane (GO:0005637)	5/31	0.0239929	0.171767	3.37996	12.6073	CBX3;DPY19L4;UNC50;LEMD3;LBR
Cdc73/Paf1 Complex (GO:0016593)	2/5	0.0261183	0.172302	11.6988	42.6436	SKIC8;CTR9
Protein Phosphatase 4 Complex (GO:0030289)	2/5	0.0261183	0.172302	11.6988	42.6436	PPP4R3A;PPP4R3B
Transcription Factor TFIIIC Complex (GO:0000127)	2/5	0.0261183	0.172302	11.6988	42.6436	GTF3C3;GTF3C4
Coated Vesicle (GO:0030135)	9/79	0.0262555	0.172302	2.26291	8.2367	SEC23IP;COL7A1;CLTC;FCHO2;VPS41;DDHD2;HIP1R;PIK3C2A;ECPAS
Bounding Membrane Of Organelle (GO:0098588)	57/819	0.0296725	0.188368	1.32774	4.67036	ITGB1;PI4K2B;GALNT11;STEAP3;PCSK7;TCIRG1;EFCAB7;PKD1;B3GNTL1;GALNT10;GNPTAB;TOM1;VPS35;BBS7;SLC30A5;COG4;SACM1L;VPS13A;VPS13B;COG1;ZDHHC13;IRAK4;CASD1;ZDHHC17;EVC;RAB36;SLC18B1;STEAP2;COPA;COPB1;USO1;ATP2C1;EGFR;UGCG;SCFD1;MAN2A1;TMEM67;PIP5K1C;WHAMM;SLC36A4;FKTN;ARFGEF1;ARFGEF2;SLC35A1;RIC1;SLC35A3;GALNT1;SLC33A1;B3GAT1;DNAJC13;ABHD17A;DLG4;COL7A1;GOLGB1;VPS41;PI4KA;PALS1
RISC Complex (GO:0016442)	3/13	0.0298996	0.188368	5.26741	18.4881	AGO4;DICER1;TNRC6A
Golgi-associated Vesicle Membrane (GO:0030660)	4/23	0.0329499	0.203514	3.6981	12.6208	PI4KA;ZDHHC13;PKD1;ZDHHC17
RSC-type Complex (GO:0016586)	3/14	0.0365613	0.220437	4.7883	15.8434	PBRM1;PHF10;BRD7
Extrinsic Component Of Endosome Membrane (GO:0031313)	2/6	0.0377893	0.220437	8.77365	28.7401	USP8;WDR81
Hemidesmosome (GO:0030056)	2/6	0.0377893	0.220437	8.77365	28.7401	DST;PLEC
Filopodium (GO:0030175)	7/60	0.042069	0.240941	2.32234	7.3582	ITGB1;FXR1;SHTN1;FMR1;TWF1;ITGAV;SYNE2
SCF Ubiquitin Ligase Complex (GO:0019005)	7/61	0.045402	0.255386	2.27921	7.04777	CUL5;FBH1;FBXW7;FBXO38;FBXO4;BTRC;FBXL5
Microbody Lumen (GO:0031907)	6/49	0.047291	0.256839	2.45251	7.48369	GNPAT;HACL1;ATM;IDE;ACOX3;CRAT
Peroxisomal Matrix (GO:0005782)	6/49	0.047291	0.256839	2.45251	7.48369	GNPAT;HACL1;ATM;IDE;ACOX3;CRAT
RISC-loading Complex (GO:0070578)	2/7	0.0510393	0.264993	7.01855	20.8813	AGO4;DICER1
TORC2 Complex (GO:0031932)	2/7	0.0510393	0.264993	7.01855	20.8813	PRR5;RICTOR
COPII-coated ER To Golgi Transport Vesicle (GO:0030134)	8/76	0.0520973	0.264993	2.06892	6.11292	SEC23A;SEC24B;SEC23IP;SLC30A5;COL7A1;USO1;DDHD2;ECPAS
Ciliary Membrane (GO:0060170)	5/38	0.0521573	0.264993	2.66202	7.86224	EVC;TMEM67;BBS7;EFCAB7;PKD1
Chromatoid Body (GO:0033391)	2/8	0.0656642	0.328321	5.84848	15.9266	SMG1;TDRD7
MLL1 Complex (GO:0071339)	4/30	0.0760033	0.366217	2.70146	6.9616	CHD8;TEX10;PRPF31;RNF2
Non-Motile Cilium (GO:0097730)	4/30	0.0760033	0.366217	2.70146	6.9616	IFT88;WDR19;CFAP69;PKD2
Azurophil Granule (GO:0042582)	13/155	0.0767312	0.366217	1.61116	4.13658	MANBA;GRN;TMEM30A;NHLRC3;STK11IP;LPCAT1;ANXA11;DNAJC13;ARHGAP45;DSN1;TOM1;CCT8;ACTR10
post-mRNA Release Spliceosomal Complex (GO:0071014)	2/9	0.0814771	0.377431	5.01272	12.5691	GCFC2;XAB2
Transcription Factor TFIIH Core Complex (GO:0000439)	2/9	0.0814771	0.377431	5.01272	12.5691	ERCC2;GTF2H1
MLL1/2 Complex (GO:0044665)	4/31	0.0837085	0.382148	2.60127	6.45222	CHD8;TEX10;PRPF31;RNF2
Peroxisome (GO:0005777)	11/129	0.0895421	0.40294	1.6396	3.95642	GNPAT;MARF1;PEX3;FAR1;HACL1;ATM;IDE;PEX1;ACOX3;HMGCR;CRAT
CD40 Receptor Complex (GO:0035631)	2/10	0.0983073	0.430095	4.3859	10.1738	CHUK;TRAF5
NSL Complex (GO:0044545)	2/10	0.0983073	0.430095	4.3859	10.1738	PHF20L1;OGT
Pericentric Heterochromatin (GO:0005721)	3/21	0.101318	0.437195	2.9251	6.69698	HELLS;CBX3;CENPC
Lysosomal Membrane (GO:0005765)	25/356	0.108728	0.45918	1.33081	2.95294	GRN;SLC66A1;CLTC;LPCAT1;TCIRG1;BLOC1S2;PGAP6;TOM1;VPS35;SPG11;MANBA;MCOLN3;TMEM30A;ABCA5;MIOS;STK11IP;MEAK7;VPS13A;DNAJC13;WDR81;NPC1;COL6A1;VPS41;PHIP;TECPR1
U2-type Spliceosomal Complex (GO:0005684)	8/90	0.112781	0.45918	1.71442	3.74138	GCFC2;XAB2;PRPF39;PRPF38A;LSM6;PRPF31;SF3B1;CDC40
TRAPPIII Protein Complex (GO:1990072)	2/11	0.115999	0.45918	3.89837	8.39776	TRAPPC8;TRAPPC13
Filopodium Membrane (GO:0031527)	2/11	0.115999	0.45918	3.89837	8.39776	ITGAV;SYNE2
Microfibril (GO:0001527)	2/11	0.115999	0.45918	3.89837	8.39776	ADAMTSL5;LTBP4
Transcription Factor TFIIH Holo Complex (GO:0005675)	2/11	0.115999	0.45918	3.89837	8.39776	ERCC2;GTF2H1
Cul3-RING Ubiquitin Ligase Complex (GO:0031463)	4/35	0.118075	0.45918	2.26514	4.83933	GLMN;KLHL8;KLHL22;SPOPL
Cul4-RING E3 Ubiquitin Ligase Complex (GO:0080008)	4/35	0.118075	0.45918	2.26514	4.83933	CUL4A;GLMN;ERCC8;DCAF13
Endosome Membrane (GO:0010008)	25/361	0.121692	0.467474	1.31065	2.76058	WASHC4;ITGB1;PI4K2B;WASHC5;STEAP3;CLTC;WASHC2C;TCIRG1;EGFR;WASHC2A;TOM1;VPS35;PIP5K1C;USP8;MON2;TMEM30A;VPS13A;DNAJC13;IRAK4;ZFYVE16;WDR81;ABHD17A;VPS41;ATP13A3;LLGL1
COPI Vesicle Coat (GO:0030126)	2/12	0.134411	0.49811	3.50835	7.04075	COPA;COPB1
SUMO Ligase Complex (GO:0106068)	2/12	0.134411	0.49811	3.50835	7.04075	RANBP2;SMC5
npBAF Complex (GO:0071564)	2/12	0.134411	0.49811	3.50835	7.04075	SMARCD3;PHF10
Vesicle Coat (GO:0030120)	4/37	0.13721	0.502571	2.12763	4.226	COPA;SEC23A;SEC24B;COPB1
SAGA-type Complex (GO:0070461)	4/38	0.147216	0.530758	2.06495	3.95614	TAF6L;SUPT20H;TAF5;TAF2
Cytoplasmic Side Of Endoplasmic Reticulum Membrane (GO:0098554)	2/13	0.153413	0.530758	3.18924	5.97862	THADA;PKD2
Glial Cell Projection (GO:0097386)	2/13	0.153413	0.530758	3.18924	5.97862	ITGB1;FMR1
Mitotic Spindle Microtubule (GO:1990498)	2/13	0.153413	0.530758	3.18924	5.97862	CLTC;HAUS5
Lipid Droplet (GO:0005811)	7/82	0.153879	0.530758	1.6392	3.06792	RNF213;VPS13C;LPCAT1;VPS13A;ARID4A;TSC1;RAB3GAP1
Microbody Membrane (GO:0031903)	5/53	0.1567	0.530758	1.82868	3.38932	GNPAT;PEX3;FAR1;PEX1;HMGCR
Peroxisomal Membrane (GO:0005778)	5/53	0.1567	0.530758	1.82868	3.38932	GNPAT;PEX3;FAR1;PEX1;HMGCR
P-body (GO:0000932)	7/83	0.160778	0.538777	1.61755	2.95645	LSM6;CNOT1;CNOT2;IGF2BP3;AJUBA;LSM14A;TNRC6A
Intermediate Filament (GO:0005882)	6/69	0.168114	0.554665	1.67216	2.98166	FAM83H;NCKIPSD;MACF1;DST;EVPL;PLEC
Cytoplasmic Vesicle Lumen (GO:0060205)	9/115	0.169041	0.554665	1.49152	2.65134	PSMD6;SERPINB1;CAND1;APAF1;ROCK1;AGL;HUWE1;CCT8;ARHGAP45
trans-Golgi Network Membrane (GO:0032588)	8/100	0.172425	0.555711	1.52726	2.6846	RIC1;COG4;CLTC;AP4E1;COG1;VPS54;AP4B1;LLGL1
Ino80 Complex (GO:0031011)	2/14	0.172888	0.555711	2.92331	5.13074	ACTR8;UCHL5
COPII Vesicle Coat (GO:0030127)	2/15	0.19273	0.585324	2.6983	4.44266	SEC23A;SEC24B
H4 Histone Acetyltransferase Complex (GO:1902562)	2/15	0.19273	0.585324	2.6983	4.44266	PHF20L1;OGT
PRC1 Complex (GO:0035102)	2/15	0.19273	0.585324	2.6983	4.44266	PHC2;RNF2
U2-type Prespliceosome (GO:0071004)	2/15	0.19273	0.585324	2.6983	4.44266	PRPF39;SF3B1
Prespliceosome (GO:0071010)	2/15	0.19273	0.585324	2.6983	4.44266	PRPF39;SF3B1
Spliceosomal snRNP Complex (GO:0097525)	5/57	0.19325	0.585324	1.68766	2.77412	PRPF39;LSM6;DDX46;PRPF31;SF3B1
Azurophil Granule Membrane (GO:0035577)	5/58	0.202823	0.58775	1.65573	2.64158	MANBA;TMEM30A;LPCAT1;TOM1;DNAJC13
SWI/SNF Complex (GO:0016514)	3/29	0.204589	0.58775	2.02421	3.21192	PBRM1;SMARCD3;PHF10
Azurophil Granule Lumen (GO:0035578)	7/89	0.204903	0.58775	1.49872	2.37579	GRN;DSN1;NHLRC3;STK11IP;CCT8;ACTR10;ARHGAP45
Lytic Vacuole Membrane (GO:0098852)	19/287	0.210496	0.58775	1.24632	1.94212	GRN;MCOLN3;ABCA5;MIOS;STK11IP;SLC66A1;MEAK7;VPS13A;DNAJC13;TCIRG1;WDR81;NPC1;COL6A1;VPS41;PGAP6;VPS35;PHIP;SPG11;TECPR1
Vacuolar Membrane (GO:0005774)	5/59	0.212551	0.58775	1.62498	2.5164	WDR81;WDFY3;TCIRG1;SLC36A4;TECPR1
COPI-coated Vesicle Membrane (GO:0030663)	2/16	0.212843	0.58775	2.50543	3.87641	COPA;COPB1
Late Endosome (GO:0005770)	14/205	0.219156	0.58775	1.28781	1.95486	GRN;STEAP3;TMEM30A;ABCA5;VPS13C;HTT;HDAC6;ECPAS;WDR81;SNX14;VPS41;VPS35;ATP13A3;OSBPL1A
RNA Polymerase III Complex (GO:0005666)	2/17	0.233139	0.58775	2.33828	3.40482	POLR3E;POLR3F
Endoribonuclease Complex (GO:1902555)	2/17	0.233139	0.58775	2.33828	3.40482	AGO4;DICER1
Transcription Factor TFTC Complex (GO:0033276)	2/17	0.233139	0.58775	2.33828	3.40482	TAF5;TAF2
Golgi Stack (GO:0005795)	3/31	0.233358	0.58775	1.87943	2.7349	TMBIM4;GOLGB1;USO1
Synaptic Membrane (GO:0097060)	3/31	0.233358	0.58775	1.87943	2.7349	DLG4;AKAP9;HIP1R
THO Complex Part Of Transcription Export Complex (GO:0000445)	1/5	0.242394	0.58775	4.38276	6.21121	THOC2
Box C/D RNP Complex (GO:0031428)	1/5	0.242394	0.58775	4.38276	6.21121	NOP58
[truncated: 197 more rows]

## Sheet: Source_data_Fig_S5C_3
Term	Overlap	P.value	Adjusted.P.value	Odds.Ratio	Combined.Score	Genes
[truncated: 3,181 more rows]
